# Supplementary material for: Coordination variety of phenyl­tetra­zolato and di­methyl­amido ligands in dimeric Ti, Zr, and Ta com­plexes
Source: Acta Crystallogr C Struct Chem. 2024 Aug 23;80(Pt 9):576–83. doi: 10.1107/S2053229624007411 (PMC11371001; doi:10.1107/S2053229624007411)
Supplement: Supplementary file 1 [file c-80-00576-sup1.cif]

##############################################################################
#                                                                            #
# This CIF contains the data in a paper accepted for publication in          #
# Acta Crystallographica Section C. It conforms to the requirements of       #
# Notes for Authors for Acta Crystallographica Section C, and has been       #
# peer reviewed under the auspices of the IUCr Commission on Journals.       #
#                                                                            #
# Full details of the Crystallographic Information File format               #
# are given in the paper "The Crystallographic Information File (CIF):       #
# a New Standard Archive File for Crystallography" by S. R. Hall, F. H.      #
# Allen and I. D. Brown [Acta Cryst. (1991), A47, 655-685].                  #
#                                                                            #
# The current version of the core CIF dictionary is obtainable from          #
# ftp://ftp.iucr.org/pub/cif_core.dic.                                       #
#                                                                            #
# Software is freely available for graphical display of the structure(s)     #
# in this CIF. For information consult the CIF software page                 #
# http://www.iucr.org/resources/cif/software.                                #
#                                                                            #
# This file may be used for bona fide research purposes within the           #
# scientific community so long as proper attribution is given to the journal # 
# article from which it was obtained.                                        #
#                                                                            #
##############################################################################
data_1
_audit_creation_method
;
Olex2 1.5-dev
(compiled 2024.06.15 svn.r5e56dd67 for OlexSys, GUI svn.r6981)
;
_chemical_name_systematic
;\
Bis(dimethylammonium)
tris(\m-5-phenyltetrazolato-\k^2^<i>N</i>^2^:<i>N</i>^3^)\
bis[bis(dimethylamido)(5-phenyltetrazolato-\k<i>N</i>^2^)titanium]
benzene 1.45-solvate
;
_chemical_name_common     ?
_chemical_formula_moiety     'C2 H8 N +, C43 H49 N24 Ti2 -, 0.5[], 0.5[]'
_chemical_formula_sum     'C45 H57 N25 Ti2'
_chemical_formula_iupac     '(C2 H8 N) [Ti2 (C7 H5 N4)5 (C2 H6 N1)4], 1.45C6 H6'
_chemical_formula_weight     1043.95
_chemical_melting_point     ?
_space_group_crystal_system     monoclinic
_space_group_name_H-M_alt     'P 1 21/c 1'
_space_group_name_Hall     '-P 2ybc'
loop_
    _space_group_symop_operation_xyz
    'x, y, z'
    '-x, y+1/2, -z+1/2'
    '-x, -y, -z'
    'x, -y-1/2, z-1/2'
_cell_length_a     11.6292(9)
_cell_length_b     22.6611(17)
_cell_length_c     22.3631(17)
_cell_angle_alpha     90
_cell_angle_beta     93.8570(10)
_cell_angle_gamma     90
_cell_volume     5880.0(8)
_cell_formula_units_Z     4
_cell_measurement_reflns_used     22219
_cell_measurement_theta_min     2.222
_cell_measurement_theta_max     26.381
_cell_measurement_temperature     100
_exptl_crystal_description     block
_exptl_crystal_colour     brown
_exptl_crystal_size_max     0.4
_exptl_crystal_size_mid     0.3
_exptl_crystal_size_min     0.2
_exptl_crystal_density_diffrn     1.179
_exptl_crystal_density_meas     .
_exptl_crystal_density_method     ?
_exptl_crystal_F_000     2184
_exptl_absorpt_coefficient_mu     0.324
_exptl_absorpt_correction_type     multi-scan
_exptl_absorpt_process_details
;
(SADABS; Bruker, 2018)
;
_exptl_absorpt_correction_T_min     0.5761
_exptl_absorpt_correction_T_max     0.7454
_diffrn_ambient_temperature     100.15
_diffrn_source     'sealed tube'
_diffrn_source_power     1.6
_diffrn_source_voltage     40.0
_diffrn_source_current     40.0
_diffrn_radiation_type     MoK\a
_diffrn_radiation_wavelength     0.71073
_diffrn_radiation_monochromator     graphite
_diffrn_measurement_device_type     'Bruker SMART APEX CCD area detector'
_diffrn_measurement_method     '\w and \f scans'
_diffrn_detector_area_resol_mean     8
_diffrn_reflns_number     46383
_diffrn_reflns_av_R_equivalents     0.0416
_diffrn_reflns_av_unetI/netI     0.0390
_diffrn_reflns_theta_min     1.797
_diffrn_reflns_theta_max     25.999
_diffrn_reflns_theta_full     25.000
_diffrn_measured_fraction_theta_max     0.999
_diffrn_measured_fraction_theta_full     0.999
_diffrn_reflns_limit_h_min     -14
_diffrn_reflns_limit_h_max     14
_diffrn_reflns_limit_k_min     -27
_diffrn_reflns_limit_k_max     27
_diffrn_reflns_limit_l_min     -27
_diffrn_reflns_limit_l_max     27
_refine_special_details     ?
_reflns_number_total     11558
_reflns_number_gt     8907
_reflns_threshold_expression     'I > 2\s(I)'
_refine_ls_structure_factor_coef     Fsqd
_refine_ls_matrix_type     full
_refine_ls_R_factor_all     0.0668
_refine_ls_R_factor_gt     0.0496
_refine_ls_wR_factor_gt     0.1367
_refine_ls_wR_factor_ref     0.1415
_refine_ls_goodness_of_fit_ref     1.087
_refine_ls_restrained_S_all     1.053
_refine_ls_number_reflns     11558
_refine_ls_number_parameters     826
_refine_ls_number_restraints     898
_refine_ls_hydrogen_treatment     constr
_refine_ls_weighting_scheme     calc
_refine_ls_weighting_details
              'w=1/[\s^2^(Fo^2^)+(0.0726P)^2^+2.6632P] where P=(Fo^2^+2Fc^2^)/3'
_atom_sites_solution_hydrogens     geom
_atom_sites_solution_primary     direct
_atom_sites_solution_secondary     ?
_refine_ls_shift/su_max     0.001
_refine_ls_shift/su_mean     0.000
_refine_diff_density_max     0.534
_refine_diff_density_min     -0.415
_refine_ls_extinction_method     none
_refine_ls_extinction_coef     .
loop_
    _atom_type_symbol
    _atom_type_description
    _atom_type_scat_dispersion_real
    _atom_type_scat_dispersion_imag
    _atom_type_scat_source
    'C' 'C' 0.0033 0.0016
                         'International Tables Vol C Tables 4.2.6.8 and 6.1.1.4'
    'H' 'H' 0.0000 0.0000
                         'International Tables Vol C Tables 4.2.6.8 and 6.1.1.4'
    'N' 'N' 0.0061 0.0033
                         'International Tables Vol C Tables 4.2.6.8 and 6.1.1.4'
    'Ti' 'Ti' 0.2776 0.4457
                         'International Tables Vol C Tables 4.2.6.8 and 6.1.1.4'
_computing_data_collection
;
APEX3 (Bruker, 2018)
;
_computing_cell_refinement
;
SAINT (Bruker, 2018)
;
_computing_data_reduction
;
SAINT (Bruker, 2018)
;
_computing_structure_solution
;
SHELXS (Sheldrick, 2008)
;
_computing_structure_refinement
;
SHELXL2018 (Sheldrick, 2015<i>b</i>)
;
_computing_molecular_graphics
;
OLEX2 (Dolomanov <i>et al.</i>, 2009)
;
_computing_publication_material
;
OLEX2 (Dolomanov <i>et al.</i>, 2009)
;
loop_
    _atom_site_type_symbol
    _atom_site_label
    _atom_site_fract_x
    _atom_site_fract_y
    _atom_site_fract_z
    _atom_site_U_iso_or_equiv
    _atom_site_adp_type
    _atom_site_calc_flag
    _atom_site_occupancy
    _atom_site_disorder_assembly
    _atom_site_disorder_group
    Ti Ti1 0.74516(3) 0.20237(2) 0.62569(2) 0.02525(11) Uani d 1 . .
    Ti Ti2 0.56820(4) 0.29739(2) 0.75626(2) 0.02952(12) Uani d 1 . .
    N N1 0.76100(19) 0.02299(8) 0.68243(9) 0.0363(5) Uani d 1 . .
    N N2 0.73530(18) 0.08001(9) 0.68754(9) 0.0362(5) Uani d 1 . .
    N N3 0.76913(16) 0.10915(8) 0.64050(9) 0.0294(4) Uani d 1 . .
    N N4 0.81803(16) 0.07150(8) 0.60321(9) 0.0299(4) Uani d 1 . .
    N N5 0.89897(17) 0.22772(9) 0.61966(9) 0.0349(5) Uani d 1 . .
    N N6 0.70669(17) 0.18977(8) 0.54308(9) 0.0307(4) Uani d 1 . .
    N N7 0.71383(17) 0.33132(8) 0.58545(8) 0.0298(4) Uani d 1 . .
    N N8 0.68922(16) 0.29481(8) 0.62947(8) 0.0280(4) Uani d 1 . .
    N N9 0.63051(16) 0.32360(8) 0.66955(8) 0.0284(4) Uani d 1 . .
    N N10 0.61479(17) 0.37954(8) 0.65171(9) 0.0327(4) Uani d 1 . .
    N N11 0.50202(16) 0.14395(8) 0.63901(9) 0.0303(4) Uani d 1 . .
    N N12 0.56788(16) 0.18867(8) 0.65889(8) 0.0269(4) Uani d 1 . .
    N N13 0.51682(16) 0.21748(8) 0.70183(8) 0.0279(4) Uani d 1 . .
    N N14 0.41627(18) 0.19155(9) 0.71021(10) 0.0370(5) Uani d 1 . .
    N N15 0.88137(18) 0.18841(9) 0.75326(9) 0.0349(5) Uani d 1 . .
    N N16 0.78387(17) 0.21064(8) 0.72730(9) 0.0305(4) Uani d 1 . .
    N N17 0.72863(18) 0.24070(9) 0.76779(9) 0.0365(5) Uani d 1 . .
    N N18 0.7888(2) 0.23883(10) 0.82038(10) 0.0482(6) Uani d 1 . .
    N N19 0.42108(19) 0.33433(9) 0.74992(9) 0.0382(5) Uani d 1 . .
    N N20 0.6561(2) 0.35954(9) 0.79243(10) 0.0448(5) Uani d 1 . .
    N N21 0.5049(2) 0.18095(9) 0.89978(9) 0.0456(6) Uani d 1 . .
    N N22 0.5435(3) 0.19430(9) 0.84678(10) 0.0521(7) Uani d 1 . .
    N N23 0.52220(19) 0.25073(9) 0.83493(9) 0.0360(5) Uani d 1 . .
    N N24 0.46968(17) 0.27568(8) 0.88041(9) 0.0312(4) Uani d 1 . .
    N N25 0.6039(10) 0.0924(3) 0.7906(3) 0.0421(19) Uani d 0.543(15) A 1
    H H25C 0.582194 0.130080 0.798267 0.051 Uiso calc 0.543(15) A 1
    H H25D 0.641010 0.092679 0.756107 0.051 Uiso calc 0.543(15) A 1
    C C44 0.6849(11) 0.0717(3) 0.8404(4) 0.069(3) Uani d 0.543(15) A 1
    H H44A 0.649715 0.077216 0.878653 0.104 Uiso calc 0.543(15) A 1
    H H44B 0.756490 0.094517 0.840620 0.104 Uiso calc 0.543(15) A 1
    H H44C 0.701810 0.029796 0.834852 0.104 Uiso calc 0.543(15) A 1
    C C45 0.5001(11) 0.0553(4) 0.7821(4) 0.064(2) Uani d 0.543(15) A 1
    H H45A 0.522744 0.013678 0.780946 0.096 Uiso calc 0.543(15) A 1
    H H45B 0.457705 0.065860 0.744228 0.096 Uiso calc 0.543(15) A 1
    H H45C 0.450783 0.061673 0.815331 0.096 Uiso calc 0.543(15) A 1
    N N25A 0.6630(10) 0.0979(4) 0.7979(4) 0.035(2) Uani d 0.457(15) A 2
    H H25E 0.644591 0.134792 0.810156 0.042 Uiso calc 0.457(15) A 2
    H H25F 0.680836 0.100582 0.758960 0.042 Uiso calc 0.457(15) A 2
    C C44A 0.7669(10) 0.0776(3) 0.8344(3) 0.047(2) Uani d 0.457(15) A 2
    H H44D 0.758615 0.087108 0.876658 0.071 Uiso calc 0.457(15) A 2
    H H44E 0.835248 0.097490 0.820777 0.071 Uiso calc 0.457(15) A 2
    H H44F 0.775375 0.034842 0.829911 0.071 Uiso calc 0.457(15) A 2
    C C45A 0.5606(11) 0.0599(4) 0.8007(5) 0.047(3) Uani d 0.457(15) A 2
    H H45D 0.578049 0.020376 0.785915 0.070 Uiso calc 0.457(15) A 2
    H H45E 0.496347 0.076824 0.775824 0.070 Uiso calc 0.457(15) A 2
    H H45F 0.539454 0.057114 0.842308 0.070 Uiso calc 0.457(15) A 2
    C C1 0.81178(19) 0.01926(10) 0.63002(11) 0.0289(5) Uani d 1 . .
    C C2 0.8566(2) -0.03605(10) 0.60636(12) 0.0342(5) Uani d 1 . .
    C C3 0.8650(2) -0.08629(10) 0.64193(13) 0.0417(6) Uani d 1 . .
    H H3 0.838645 -0.085132 0.681218 0.050 Uiso calc 1 . .
    C C4 0.9111(2) -0.13801(11) 0.62100(14) 0.0462(7) Uani d 1 . .
    H H4 0.916066 -0.172097 0.645763 0.055 Uiso calc 1 . .
    C C5 0.9495(3) -0.13989(12) 0.56437(15) 0.0527(8) Uani d 1 . .
    H H5 0.981003 -0.175331 0.549708 0.063 Uiso calc 1 . .
    C C6 0.9423(3) -0.08998(13) 0.52871(16) 0.0676(10) Uani d 1 . .
    H H6 0.970093 -0.091086 0.489739 0.081 Uiso calc 1 . .
    C C7 0.8947(3) -0.03829(12) 0.54941(14) 0.0541(8) Uani d 1 . .
    H H7 0.888527 -0.004460 0.524314 0.065 Uiso calc 1 . .
    C C8 0.9758(2) 0.19549(12) 0.58311(14) 0.0471(7) Uani d 1 . .
    H H8A 1.009743 0.222692 0.555124 0.071 Uiso calc 1 . .
    H H8B 0.932476 0.164744 0.560539 0.071 Uiso calc 1 . .
    H H8C 1.037305 0.177238 0.608956 0.071 Uiso calc 1 . .
    C C9 0.9601(2) 0.27473(13) 0.65306(14) 0.0482(7) Uani d 1 . .
    H H9A 1.019299 0.257484 0.681073 0.072 Uiso calc 1 . .
    H H9B 0.905505 0.297357 0.675461 0.072 Uiso calc 1 . .
    H H9C 0.996715 0.300926 0.625094 0.072 Uiso calc 1 . .
    C C10 0.6296(2) 0.14369(11) 0.51734(11) 0.0366(6) Uani d 1 . .
    H H10A 0.572147 0.161536 0.488801 0.055 Uiso calc 1 . .
    H H10B 0.590555 0.124243 0.549459 0.055 Uiso calc 1 . .
    H H10C 0.674742 0.114519 0.496582 0.055 Uiso calc 1 . .
    C C11 0.7545(2) 0.22302(12) 0.49464(12) 0.0418(6) Uani d 1 . .
    H H11A 0.794190 0.195942 0.468745 0.063 Uiso calc 1 . .
    H H11B 0.809432 0.252337 0.511619 0.063 Uiso calc 1 . .
    H H11C 0.692131 0.243089 0.471058 0.063 Uiso calc 1 . .
    C C12 0.6664(2) 0.38283(9) 0.60019(10) 0.0290(5) Uani d 1 . .
    C C13 0.6743(4) 0.43560(18) 0.56075(18) 0.0289(16) Uani d 0.606(13) B 1
    C C14 0.7432(6) 0.43690(13) 0.51233(19) 0.0395(15) Uani d 0.606(13) B 1
    H H14 0.785660 0.402854 0.502425 0.047 Uiso calc 0.606(13) B 1
    C C15 0.7500(8) 0.48802(15) 0.47840(17) 0.0445(17) Uani d 0.606(13) B 1
    H H15 0.797129 0.488910 0.445302 0.053 Uiso calc 0.606(13) B 1
    C C16 0.6880(6) 0.53784(15) 0.4929(2) 0.0502(19) Uani d 0.606(13) B 1
    H H16 0.692614 0.572773 0.469693 0.060 Uiso calc 0.606(13) B 1
    C C17 0.6191(4) 0.53653(19) 0.5413(3) 0.0513(19) Uani d 0.606(13) B 1
    H H17 0.576630 0.570580 0.551208 0.062 Uiso calc 0.606(13) B 1
    C C18 0.6122(4) 0.4854(2) 0.5752(3) 0.0417(17) Uani d 0.606(13) B 1
    H H18 0.565160 0.484524 0.608332 0.050 Uiso calc 0.606(13) B 1
    C C13A 0.6623(6) 0.4392(2) 0.5691(3) 0.032(3) Uani d 0.394(13) B 2
    C C14A 0.6798(10) 0.43762(18) 0.5082(3) 0.039(2) Uani d 0.394(13) B 2
    H H14A 0.695518 0.401156 0.489430 0.047 Uiso calc 0.394(13) B 2
    C C15A 0.6744(12) 0.4894(2) 0.4748(2) 0.044(3) Uani d 0.394(13) B 2
    H H15A 0.686352 0.488334 0.433232 0.053 Uiso calc 0.394(13) B 2
    C C16A 0.6515(8) 0.54275(19) 0.5023(3) 0.043(2) Uani d 0.394(13) B 2
    H H16A 0.647732 0.578139 0.479484 0.051 Uiso calc 0.394(13) B 2
    C C17A 0.6340(8) 0.5443(2) 0.5632(4) 0.049(3) Uani d 0.394(13) B 2
    H H17A 0.618279 0.580766 0.581934 0.059 Uiso calc 0.394(13) B 2
    C C18A 0.6394(9) 0.4925(3) 0.5965(3) 0.036(2) Uani d 0.394(13) B 2
    H H18A 0.627446 0.493589 0.638133 0.043 Uiso calc 0.394(13) B 2
    C C19 0.4092(2) 0.14691(10) 0.67089(11) 0.0342(5) Uani d 1 . .
    C C20 0.3063(9) 0.1090(6) 0.6666(7) 0.043(3) Uani d 0.434(3) C 1
    C C21 0.3064(7) 0.0584(6) 0.6315(6) 0.045(3) Uani d 0.434(3) C 1
    H H21 0.372689 0.048389 0.611001 0.054 Uiso calc 0.434(3) C 1
    C C22 0.2094(9) 0.0224(4) 0.6262(5) 0.055(3) Uani d 0.434(3) C 1
    H H22 0.209441 -0.012166 0.602207 0.066 Uiso calc 0.434(3) C 1
    C C23 0.1124(7) 0.0370(4) 0.6562(5) 0.059(3) Uani d 0.434(3) C 1
    H H23 0.046119 0.012439 0.652589 0.071 Uiso calc 0.434(3) C 1
    C C24 0.1124(9) 0.0876(5) 0.6913(6) 0.071(3) Uani d 0.434(3) C 1
    H H24 0.046044 0.097598 0.711765 0.085 Uiso calc 0.434(3) C 1
    C C25 0.2093(12) 0.1236(5) 0.6965(8) 0.063(3) Uani d 0.434(3) C 1
    H H25 0.209292 0.158153 0.720559 0.076 Uiso calc 0.434(3) C 1
    C C20A 0.3103(11) 0.1074(7) 0.6553(7) 0.038(3) Uani d 0.356(3) C 2
    C C21A 0.3177(8) 0.0635(7) 0.6123(6) 0.039(3) Uani d 0.356(3) C 2
    H H21A 0.383866 0.060955 0.589799 0.047 Uiso calc 0.356(3) C 2
    C C22A 0.2282(10) 0.0233(5) 0.6024(5) 0.051(3) Uani d 0.356(3) C 2
    H H22A 0.233231 -0.006753 0.572992 0.062 Uiso calc 0.356(3) C 2
    C C23A 0.1313(8) 0.0269(5) 0.6354(5) 0.061(4) Uani d 0.356(3) C 2
    H H23A 0.070165 -0.000550 0.628535 0.073 Uiso calc 0.356(3) C 2
    C C24A 0.1239(9) 0.0708(6) 0.6783(6) 0.067(3) Uani d 0.356(3) C 2
    H H24A 0.057732 0.073360 0.700886 0.080 Uiso calc 0.356(3) C 2
    C C25A 0.2134(12) 0.1111(6) 0.6883(7) 0.052(3) Uani d 0.356(3) C 2
    H H25A 0.208367 0.141068 0.717695 0.063 Uiso calc 0.356(3) C 2
    C C20B 0.3157(11) 0.1033(7) 0.6750(8) 0.039(4) Uani d 0.210(3) C 3
    C C21B 0.2851(15) 0.0673(9) 0.6261(8) 0.045(4) Uani d 0.210(3) C 3
    H H21B 0.329554 0.067873 0.591969 0.053 Uiso calc 0.210(3) C 3
    C C22B 0.1895(15) 0.0307(8) 0.6271(8) 0.054(4) Uani d 0.210(3) C 3
    H H22B 0.168551 0.006116 0.593719 0.065 Uiso calc 0.210(3) C 3
    C C23B 0.1245(11) 0.0299(7) 0.6771(8) 0.074(5) Uani d 0.210(3) C 3
    H H23B 0.059106 0.004819 0.677768 0.089 Uiso calc 0.210(3) C 3
    C C24B 0.1551(11) 0.0658(7) 0.7259(7) 0.083(5) Uani d 0.210(3) C 3
    H H24B 0.110663 0.065278 0.760069 0.099 Uiso calc 0.210(3) C 3
    C C25B 0.2507(11) 0.1025(6) 0.7249(7) 0.067(4) Uani d 0.210(3) C 3
    H H25B 0.271665 0.127035 0.758321 0.080 Uiso calc 0.210(3) C 3
    C C26 0.8816(2) 0.20654(11) 0.81012(11) 0.0399(6) Uani d 1 . .
    C C27 0.9669(6) 0.1895(3) 0.8593(2) 0.0351(15) Uani d 0.77(3) D 1
    C C28 1.0814(5) 0.1834(3) 0.8460(3) 0.0444(13) Uani d 0.77(3) D 1
    H H28 1.102169 0.187630 0.805888 0.053 Uiso calc 0.77(3) D 1
    C C29 1.1654(5) 0.1711(3) 0.8915(4) 0.0532(16) Uani d 0.77(3) D 1
    H H29 1.243668 0.166952 0.882391 0.064 Uiso calc 0.77(3) D 1
    C C30 1.1350(6) 0.1649(2) 0.9502(3) 0.0491(16) Uani d 0.77(3) D 1
    H H30 1.192496 0.156546 0.981262 0.059 Uiso calc 0.77(3) D 1
    C C31 1.0206(7) 0.1710(4) 0.9635(2) 0.0515(17) Uani d 0.77(3) D 1
    H H31 0.999824 0.166818 1.003630 0.062 Uiso calc 0.77(3) D 1
    C C32 0.9365(7) 0.1833(4) 0.9180(2) 0.0440(17) Uani d 0.77(3) D 1
    H H32 0.858323 0.187496 0.927128 0.053 Uiso calc 0.77(3) D 1
    C C27A 0.9879(11) 0.1984(9) 0.8493(7) 0.025(3) Uani d 0.23(3) D 2
    C C28A 1.0937(12) 0.1801(11) 0.8305(9) 0.047(4) Uani d 0.23(3) D 2
    H H28A 1.106165 0.178782 0.788982 0.056 Uiso calc 0.23(3) D 2
    C C29A 1.1814(11) 0.1636(10) 0.8725(12) 0.051(4) Uani d 0.23(3) D 2
    H H29A 1.253693 0.151088 0.859734 0.061 Uiso calc 0.23(3) D 2
    C C30A 1.1632(16) 0.1655(7) 0.9333(11) 0.044(4) Uani d 0.23(3) D 2
    H H30A 1.223047 0.154212 0.962035 0.053 Uiso calc 0.23(3) D 2
    C C31A 1.057(2) 0.1838(7) 0.9521(8) 0.043(4) Uani d 0.23(3) D 2
    H H31A 1.044871 0.185031 0.993584 0.051 Uiso calc 0.23(3) D 2
    C C32A 0.9697(17) 0.2002(7) 0.9100(7) 0.032(3) Uani d 0.23(3) D 2
    H H32A 0.897341 0.212726 0.922832 0.039 Uiso calc 0.23(3) D 2
    C C33 0.3098(2) 0.30692(12) 0.75896(13) 0.0452(7) Uani d 1 . .
    H H33A 0.277215 0.324416 0.794146 0.068 Uiso calc 1 . .
    H H33B 0.320483 0.264426 0.765300 0.068 Uiso calc 1 . .
    H H33C 0.257233 0.313542 0.723503 0.068 Uiso calc 1 . .
    C C34 0.4053(3) 0.39726(12) 0.73812(15) 0.0553(8) Uani d 1 . .
    H H34A 0.368944 0.415700 0.771719 0.083 Uiso calc 1 . .
    H H34B 0.355879 0.402649 0.701261 0.083 Uiso calc 1 . .
    H H34C 0.480370 0.415695 0.733442 0.083 Uiso calc 1 . .
    C C35 0.6108(3) 0.39493(13) 0.84034(13) 0.0600(9) Uani d 1 . .
    H H35A 0.662632 0.391692 0.876604 0.090 Uiso calc 1 . .
    H H35B 0.534132 0.380466 0.848729 0.090 Uiso calc 1 . .
    H H35C 0.605400 0.436319 0.827759 0.090 Uiso calc 1 . .
    C C36 0.7728(3) 0.37658(14) 0.78161(16) 0.0591(8) Uani d 1 . .
    H H36A 0.774019 0.418186 0.769707 0.089 Uiso calc 1 . .
    H H36B 0.800774 0.352126 0.749494 0.089 Uiso calc 1 . .
    H H36C 0.822549 0.370973 0.818289 0.089 Uiso calc 1 . .
    C C37 0.4609(2) 0.23168(10) 0.91961(10) 0.0309(5) Uani d 1 . .
    C C38 0.40735(19) 0.23783(10) 0.97704(10) 0.0295(5) Uani d 1 . .
    C C39 0.4304(2) 0.19653(11) 1.02244(11) 0.0340(5) Uani d 1 . .
    H H39 0.483056 0.165231 1.016964 0.041 Uiso calc 1 . .
    C C40 0.3760(2) 0.20130(12) 1.07596(11) 0.0373(6) Uani d 1 . .
    H H40 0.391651 0.173256 1.107022 0.045 Uiso calc 1 . .
    C C41 0.2993(2) 0.24693(12) 1.08378(12) 0.0406(6) Uani d 1 . .
    H H41 0.260817 0.249598 1.119831 0.049 Uiso calc 1 . .
    C C42 0.2786(2) 0.28863(11) 1.03920(12) 0.0404(6) Uani d 1 . .
    H H42 0.227303 0.320416 1.045154 0.048 Uiso calc 1 . .
    C C43 0.3320(2) 0.28430(10) 0.98602(11) 0.0339(5) Uani d 1 . .
    H H43 0.317407 0.313053 0.955546 0.041 Uiso calc 1 . .
loop_
    _atom_site_aniso_label
    _atom_site_aniso_U_11
    _atom_site_aniso_U_22
    _atom_site_aniso_U_33
    _atom_site_aniso_U_12
    _atom_site_aniso_U_13
    _atom_site_aniso_U_23
    Ti1 0.0254(2) 0.0215(2) 0.0296(2) 0.00267(16) 0.00727(16) -0.00238(16)
    Ti2 0.0371(2) 0.0234(2) 0.0287(2) 0.00878(17) 0.00751(18) -0.00126(16)
    N1 0.0452(12) 0.0255(10) 0.0395(11) 0.0056(9) 0.0114(10) -0.0026(8)
    N2 0.0449(13) 0.0267(10) 0.0380(11) 0.0080(9) 0.0111(9) -0.0013(9)
    N3 0.0306(10) 0.0238(9) 0.0343(11) 0.0031(8) 0.0065(8) -0.0029(8)
    N4 0.0278(10) 0.0234(9) 0.0393(11) 0.0027(8) 0.0086(8) -0.0031(8)
    N5 0.0279(10) 0.0323(11) 0.0452(12) -0.0003(8) 0.0082(9) -0.0038(9)
    N6 0.0316(11) 0.0298(10) 0.0317(10) 0.0048(8) 0.0093(8) -0.0001(8)
    N7 0.0331(11) 0.0247(10) 0.0322(10) 0.0001(8) 0.0064(8) 0.0032(8)
    N8 0.0283(10) 0.0238(9) 0.0328(10) 0.0033(8) 0.0080(8) -0.0007(8)
    N9 0.0293(10) 0.0232(9) 0.0334(10) 0.0027(8) 0.0074(8) -0.0005(8)
    N10 0.0329(11) 0.0216(9) 0.0445(12) 0.0035(8) 0.0087(9) 0.0005(8)
    N11 0.0298(10) 0.0253(10) 0.0363(11) -0.0003(8) 0.0055(8) -0.0019(8)
    N12 0.0285(10) 0.0236(9) 0.0294(10) 0.0017(7) 0.0069(8) -0.0003(7)
    N13 0.0307(10) 0.0269(9) 0.0272(10) 0.0042(8) 0.0099(8) 0.0024(8)
    N14 0.0382(12) 0.0322(11) 0.0427(12) 0.0024(9) 0.0170(9) 0.0045(9)
    N15 0.0354(11) 0.0307(10) 0.0377(11) 0.0087(9) -0.0047(9) -0.0048(9)
    N16 0.0310(10) 0.0254(10) 0.0350(11) 0.0066(8) 0.0011(8) -0.0034(8)
    N17 0.0414(12) 0.0339(11) 0.0334(11) 0.0128(9) -0.0040(9) -0.0084(9)
    N18 0.0565(15) 0.0464(13) 0.0396(12) 0.0242(11) -0.0136(11) -0.0179(10)
    N19 0.0464(13) 0.0329(11) 0.0367(11) 0.0171(9) 0.0132(10) 0.0027(9)
    N20 0.0616(15) 0.0307(11) 0.0413(12) 0.0049(10) -0.0015(11) -0.0069(9)
    N21 0.0788(17) 0.0303(11) 0.0289(11) 0.0099(11) 0.0141(11) 0.0006(9)
    N22 0.100(2) 0.0281(11) 0.0300(11) 0.0193(12) 0.0181(12) 0.0036(9)
    N23 0.0528(13) 0.0271(10) 0.0290(10) 0.0103(9) 0.0088(9) -0.0022(8)
    N24 0.0345(11) 0.0274(10) 0.0324(10) 0.0037(8) 0.0073(8) -0.0039(8)
    N25 0.069(6) 0.028(3) 0.031(3) 0.006(4) 0.015(4) 0.000(2)
    C44 0.086(9) 0.044(3) 0.076(5) 0.010(4) -0.010(4) 0.009(3)
    C45 0.090(7) 0.047(4) 0.054(5) -0.006(4) -0.003(4) 0.013(3)
    N25A 0.054(5) 0.019(3) 0.034(3) 0.004(4) 0.014(4) -0.003(2)
    C44A 0.054(6) 0.037(3) 0.051(4) 0.005(3) 0.007(3) 0.004(3)
    C45A 0.064(7) 0.034(4) 0.044(5) -0.001(5) 0.020(5) -0.004(4)
    C1 0.0231(11) 0.0243(11) 0.0401(13) 0.0002(9) 0.0075(10) -0.0033(9)
    C2 0.0305(13) 0.0231(11) 0.0504(15) -0.0002(9) 0.0122(11) -0.0038(10)
    C3 0.0414(15) 0.0259(12) 0.0605(17) 0.0023(11) 0.0235(13) 0.0034(12)
    C4 0.0455(16) 0.0229(12) 0.073(2) 0.0034(11) 0.0225(14) 0.0068(12)
    C5 0.0575(18) 0.0273(13) 0.077(2) 0.0080(12) 0.0314(16) -0.0080(13)
    C6 0.103(3) 0.0346(15) 0.071(2) 0.0136(17) 0.047(2) -0.0046(15)
    C7 0.083(2) 0.0271(13) 0.0564(18) 0.0120(14) 0.0319(16) 0.0005(12)
    C8 0.0315(14) 0.0386(15) 0.073(2) 0.0040(11) 0.0162(13) -0.0062(13)
    C9 0.0368(15) 0.0445(16) 0.0636(19) -0.0095(12) 0.0047(13) -0.0083(14)
    C10 0.0373(14) 0.0418(14) 0.0310(13) 0.0032(11) 0.0033(10) -0.0040(11)
    C11 0.0464(16) 0.0431(14) 0.0370(14) 0.0054(12) 0.0122(12) 0.0037(11)
    C12 0.0296(12) 0.0234(11) 0.0343(12) -0.0011(9) 0.0030(10) -0.0010(9)
    C13 0.041(4) 0.019(3) 0.026(3) -0.003(3) -0.001(2) -0.003(2)
    C14 0.049(4) 0.035(2) 0.035(2) -0.001(2) 0.011(3) -0.0024(18)
    C15 0.063(5) 0.036(2) 0.037(2) -0.010(2) 0.016(3) 0.0005(18)
    C16 0.078(5) 0.032(3) 0.041(3) -0.005(3) 0.002(3) 0.007(2)
    C17 0.074(4) 0.025(3) 0.056(5) 0.010(3) 0.012(4) 0.003(3)
    C18 0.055(4) 0.032(3) 0.039(3) 0.007(3) 0.011(3) -0.001(2)
    C13A 0.023(5) 0.033(5) 0.041(5) -0.002(4) 0.011(4) 0.004(4)
    C14A 0.057(7) 0.023(3) 0.037(4) 0.006(3) 0.002(4) -0.003(2)
    C15A 0.059(8) 0.035(4) 0.038(4) 0.001(4) 0.003(4) 0.004(3)
    C16A 0.050(6) 0.018(3) 0.059(6) 0.001(3) 0.002(4) 0.014(3)
    C17A 0.063(6) 0.023(4) 0.065(6) -0.001(4) 0.024(5) 0.001(3)
    C18A 0.042(5) 0.024(3) 0.044(5) -0.001(3) 0.014(4) -0.002(3)
    C19 0.0326(13) 0.0268(12) 0.0445(14) 0.0014(10) 0.0122(11) 0.0038(10)
    C20 0.039(6) 0.037(6) 0.055(7) -0.008(5) 0.009(5) 0.009(5)
    C21 0.026(5) 0.040(5) 0.069(7) 0.000(4) 0.000(4) 0.008(5)
    C22 0.034(5) 0.039(5) 0.091(8) -0.006(4) 0.005(5) 0.005(5)
    C23 0.033(4) 0.050(5) 0.096(9) -0.005(4) 0.010(5) 0.015(5)
    C24 0.044(5) 0.057(6) 0.116(9) -0.003(4) 0.032(5) 0.010(5)
    C25 0.045(5) 0.048(5) 0.101(8) -0.008(4) 0.036(5) 0.001(5)
    C20A 0.033(6) 0.035(6) 0.046(7) 0.001(5) 0.008(4) 0.014(4)
    C21A 0.024(5) 0.033(5) 0.059(7) -0.010(4) -0.001(4) 0.011(5)
    C22A 0.027(5) 0.050(5) 0.076(8) -0.008(4) -0.001(5) 0.012(5)
    C23A 0.032(6) 0.060(7) 0.092(8) -0.018(5) 0.014(6) 0.018(5)
    C24A 0.034(5) 0.074(8) 0.094(7) -0.011(6) 0.021(5) 0.007(7)
    C25A 0.040(6) 0.053(6) 0.066(7) -0.006(5) 0.014(5) 0.009(5)
    C20B 0.022(7) 0.026(7) 0.068(9) 0.000(6) 0.006(6) 0.011(6)
    C21B 0.021(7) 0.037(8) 0.076(9) 0.005(6) 0.007(7) 0.004(8)
    C22B 0.030(8) 0.035(7) 0.095(9) -0.008(6) -0.007(7) 0.010(7)
    C23B 0.044(9) 0.075(10) 0.104(11) -0.020(8) 0.006(7) 0.012(9)
    C24B 0.056(8) 0.093(10) 0.102(10) -0.026(7) 0.027(8) 0.008(8)
    C25B 0.045(8) 0.072(9) 0.086(9) -0.018(7) 0.028(7) -0.003(7)
    C26 0.0448(15) 0.0326(13) 0.0406(14) 0.0104(11) -0.0092(12) -0.0095(11)
    C27 0.040(2) 0.025(3) 0.039(3) 0.003(2) -0.008(2) -0.008(2)
    C28 0.040(3) 0.054(3) 0.038(2) -0.005(2) -0.006(2) -0.006(2)
    C29 0.036(2) 0.072(3) 0.051(4) -0.002(2) -0.005(2) -0.017(3)
    C30 0.048(3) 0.049(3) 0.048(3) 0.003(2) -0.017(3) -0.005(2)
    C31 0.055(3) 0.060(3) 0.038(2) 0.002(3) -0.005(2) -0.010(2)
    C32 0.043(3) 0.046(4) 0.042(2) 0.006(3) -0.006(2) -0.012(2)
    C27A 0.032(6) 0.013(6) 0.031(6) -0.004(5) -0.001(5) 0.000(5)
    C28A 0.025(6) 0.065(10) 0.049(7) 0.002(6) -0.003(5) -0.005(8)
    C29A 0.038(7) 0.059(9) 0.054(9) 0.003(6) -0.012(6) -0.019(8)
    C30A 0.041(7) 0.042(7) 0.046(8) -0.006(6) -0.018(7) -0.014(7)
    C31A 0.050(8) 0.042(7) 0.034(6) -0.008(7) -0.010(6) -0.005(5)
    C32A 0.034(6) 0.024(6) 0.040(6) -0.010(5) 0.005(5) -0.004(5)
    C33 0.0415(15) 0.0443(15) 0.0508(16) 0.0159(12) 0.0103(12) -0.0038(12)
    C34 0.0580(19) 0.0404(15) 0.071(2) 0.0264(14) 0.0309(16) 0.0139(14)
    C35 0.106(3) 0.0385(16) 0.0374(15) -0.0158(16) 0.0174(16) -0.0089(12)
    C36 0.0516(19) 0.0499(18) 0.074(2) 0.0017(14) -0.0085(16) -0.0216(16)
    C37 0.0333(13) 0.0282(12) 0.0312(12) 0.0027(10) 0.0019(10) -0.0025(10)
    C38 0.0266(12) 0.0309(12) 0.0312(12) -0.0049(9) 0.0026(9) -0.0061(9)
    C39 0.0302(12) 0.0403(14) 0.0316(12) 0.0019(10) 0.0018(10) -0.0020(10)
    C40 0.0363(14) 0.0461(15) 0.0292(12) -0.0108(11) 0.0004(10) 0.0002(11)
    C41 0.0358(14) 0.0490(15) 0.0386(14) -0.0154(12) 0.0149(11) -0.0118(12)
    C42 0.0333(14) 0.0359(14) 0.0536(16) -0.0055(11) 0.0152(12) -0.0069(12)
    C43 0.0317(13) 0.0306(12) 0.0398(14) -0.0046(10) 0.0057(10) 0.0000(10)
_geom_special_details
;
 All esds (except the esd in the dihedral angle between two l.s. planes)
 are estimated using the full covariance matrix.  The cell esds are taken
 into account individually in the estimation of esds in distances, angles
 and torsion angles; correlations between esds in cell parameters are only
 used when they are defined by crystal symmetry.  An approximate (isotropic)
 treatment of cell esds is used for estimating esds involving l.s. planes.
;
loop_
    _geom_bond_atom_site_label_1
    _geom_bond_atom_site_label_2
    _geom_bond_site_symmetry_2
    _geom_bond_distance
    _geom_bond_publ_flag
    Ti1 N3 . 2.1534(19) y
    Ti1 N5 . 1.892(2) y
    Ti1 N6 . 1.893(2) y
    Ti1 N8 . 2.1967(18) y
    Ti1 N12 . 2.2592(19) y
    Ti1 N16 . 2.294(2) y
    Ti2 N9 . 2.1970(19) y
    Ti2 N13 . 2.2404(19) y
    Ti2 N17 . 2.266(2) y
    Ti2 N19 . 1.901(2) y
    Ti2 N20 . 1.890(2) y
    Ti2 N23 . 2.151(2) y
    N1 N2 . 1.333(3) ?
    N1 C1 . 1.350(3) ?
    N2 N3 . 1.324(3) ?
    N3 N4 . 1.346(3) ?
    N4 C1 . 1.331(3) ?
    N5 C8 . 1.449(3) ?
    N5 C9 . 1.459(3) ?
    N6 C10 . 1.468(3) ?
    N6 C11 . 1.460(3) ?
    N7 N8 . 1.332(3) ?
    N7 C12 . 1.342(3) ?
    N8 N9 . 1.333(2) ?
    N9 N10 . 1.338(3) ?
    N10 C12 . 1.337(3) ?
    N11 N12 . 1.329(3) ?
    N11 C19 . 1.335(3) ?
    N12 N13 . 1.333(2) ?
    N13 N14 . 1.333(3) ?
    N14 C19 . 1.339(3) ?
    N15 N16 . 1.337(3) ?
    N15 C26 . 1.336(3) ?
    N16 N17 . 1.332(3) ?
    N17 N18 . 1.328(3) ?
    N18 C26 . 1.337(3) ?
    N19 C33 . 1.461(4) ?
    N19 C34 . 1.460(3) ?
    N20 C35 . 1.464(3) ?
    N20 C36 . 1.447(4) ?
    N21 N22 . 1.330(3) ?
    N21 C37 . 1.345(3) ?
    N22 N23 . 1.326(3) ?
    N23 N24 . 1.346(3) ?
    N24 C37 . 1.336(3) ?
    N25 H25C . 0.9100 ?
    N25 H25D . 0.9100 ?
    N25 C44 . 1.485(10) ?
    N25 C45 . 1.472(10) ?
    C44 H44A . 0.9800 ?
    C44 H44B . 0.9800 ?
    C44 H44C . 0.9800 ?
    C45 H45A . 0.9800 ?
    C45 H45B . 0.9800 ?
    C45 H45C . 0.9800 ?
    N25A H25E . 0.9100 ?
    N25A H25F . 0.9100 ?
    N25A C44A . 1.486(10) ?
    N25A C45A . 1.474(11) ?
    C44A H44D . 0.9800 ?
    C44A H44E . 0.9800 ?
    C44A H44F . 0.9800 ?
    C45A H45D . 0.9800 ?
    C45A H45E . 0.9800 ?
    C45A H45F . 0.9800 ?
    C1 C2 . 1.470(3) ?
    C2 C3 . 1.389(3) ?
    C2 C7 . 1.377(4) ?
    C3 H3 . 0.9500 ?
    C3 C4 . 1.383(3) ?
    C4 H4 . 0.9500 ?
    C4 C5 . 1.372(4) ?
    C5 H5 . 0.9500 ?
    C5 C6 . 1.383(4) ?
    C6 H6 . 0.9500 ?
    C6 C7 . 1.388(4) ?
    C7 H7 . 0.9500 ?
    C8 H8A . 0.9800 ?
    C8 H8B . 0.9800 ?
    C8 H8C . 0.9800 ?
    C9 H9A . 0.9800 ?
    C9 H9B . 0.9800 ?
    C9 H9C . 0.9800 ?
    C10 H10A . 0.9800 ?
    C10 H10B . 0.9800 ?
    C10 H10C . 0.9800 ?
    C11 H11A . 0.9800 ?
    C11 H11B . 0.9800 ?
    C11 H11C . 0.9800 ?
    C12 C13 . 1.492(3) ?
    C12 C13A . 1.453(5) ?
    C13 C14 . 1.3900 ?
    C13 C18 . 1.3900 ?
    C14 H14 . 0.9500 ?
    C14 C15 . 1.3900 ?
    C15 H15 . 0.9500 ?
    C15 C16 . 1.3900 ?
    C16 H16 . 0.9500 ?
    C16 C17 . 1.3900 ?
    C17 H17 . 0.9500 ?
    C17 C18 . 1.3900 ?
    C18 H18 . 0.9500 ?
    C13A C14A . 1.3900 ?
    C13A C18A . 1.3900 ?
    C14A H14A . 0.9500 ?
    C14A C15A . 1.3900 ?
    C15A H15A . 0.9500 ?
    C15A C16A . 1.3900 ?
    C16A H16A . 0.9500 ?
    C16A C17A . 1.3900 ?
    C17A H17A . 0.9500 ?
    C17A C18A . 1.3900 ?
    C18A H18A . 0.9500 ?
    C19 C20 . 1.471(5) ?
    C19 C20A . 1.481(6) ?
    C19 C20B . 1.477(7) ?
    C20 C21 . 1.3900 ?
    C20 C25 . 1.3900 ?
    C21 H21 . 0.9500 ?
    C21 C22 . 1.3900 ?
    C22 H22 . 0.9500 ?
    C22 C23 . 1.3900 ?
    C23 H23 . 0.9500 ?
    C23 C24 . 1.3900 ?
    C24 H24 . 0.9500 ?
    C24 C25 . 1.3900 ?
    C25 H25 . 0.9500 ?
    C20A C21A . 1.3900 ?
    C20A C25A . 1.3900 ?
    C21A H21A . 0.9500 ?
    C21A C22A . 1.3900 ?
    C22A H22A . 0.9500 ?
    C22A C23A . 1.3900 ?
    C23A H23A . 0.9500 ?
    C23A C24A . 1.3900 ?
    C24A H24A . 0.9500 ?
    C24A C25A . 1.3900 ?
    C25A H25A . 0.9500 ?
    C20B C21B . 1.3900 ?
    C20B C25B . 1.3900 ?
    C21B H21B . 0.9500 ?
    C21B C22B . 1.3900 ?
    C22B H22B . 0.9500 ?
    C22B C23B . 1.3900 ?
    C23B H23B . 0.9500 ?
    C23B C24B . 1.3900 ?
    C24B H24B . 0.9500 ?
    C24B C25B . 1.3900 ?
    C25B H25B . 0.9500 ?
    C26 C27 . 1.482(4) ?
    C26 C27A . 1.477(7) ?
    C27 C28 . 1.3900 ?
    C27 C32 . 1.3900 ?
    C28 H28 . 0.9500 ?
    C28 C29 . 1.3900 ?
    C29 H29 . 0.9500 ?
    C29 C30 . 1.3900 ?
    C30 H30 . 0.9500 ?
    C30 C31 . 1.3900 ?
    C31 H31 . 0.9500 ?
    C31 C32 . 1.3900 ?
    C32 H32 . 0.9500 ?
    C27A C28A . 1.3900 ?
    C27A C32A . 1.3900 ?
    C28A H28A . 0.9500 ?
    C28A C29A . 1.3900 ?
    C29A H29A . 0.9500 ?
    C29A C30A . 1.3900 ?
    C30A H30A . 0.9500 ?
    C30A C31A . 1.3900 ?
    C31A H31A . 0.9500 ?
    C31A C32A . 1.3900 ?
    C32A H32A . 0.9500 ?
    C33 H33A . 0.9800 ?
    C33 H33B . 0.9800 ?
    C33 H33C . 0.9800 ?
    C34 H34A . 0.9800 ?
    C34 H34B . 0.9800 ?
    C34 H34C . 0.9800 ?
    C35 H35A . 0.9800 ?
    C35 H35B . 0.9800 ?
    C35 H35C . 0.9800 ?
    C36 H36A . 0.9800 ?
    C36 H36B . 0.9800 ?
    C36 H36C . 0.9800 ?
    C37 C38 . 1.471(3) ?
    C38 C39 . 1.394(3) ?
    C38 C43 . 1.393(3) ?
    C39 H39 . 0.9500 ?
    C39 C40 . 1.395(3) ?
    C40 H40 . 0.9500 ?
    C40 C41 . 1.385(4) ?
    C41 H41 . 0.9500 ?
    C41 C42 . 1.383(4) ?
    C42 H42 . 0.9500 ?
    C42 C43 . 1.382(3) ?
    C43 H43 . 0.9500 ?
loop_
    _geom_angle_atom_site_label_1
    _geom_angle_atom_site_label_2
    _geom_angle_atom_site_label_3
    _geom_angle_site_symmetry_1
    _geom_angle_site_symmetry_3
    _geom_angle
    _geom_angle_publ_flag
    N3 Ti1 N8 . . 164.82(7) ?
    N3 Ti1 N12 . . 85.77(7) ?
    N3 Ti1 N16 . . 85.01(7) ?
    N5 Ti1 N3 . . 101.28(8) ?
    N5 Ti1 N6 . . 97.98(9) ?
    N5 Ti1 N8 . . 89.83(8) ?
    N5 Ti1 N12 . . 162.38(8) ?
    N5 Ti1 N16 . . 85.55(8) ?
    N6 Ti1 N3 . . 91.25(8) ?
    N6 Ti1 N8 . . 97.48(8) ?
    N6 Ti1 N12 . . 97.99(8) ?
    N6 Ti1 N16 . . 175.31(8) ?
    N8 Ti1 N12 . . 80.75(7) ?
    N8 Ti1 N16 . . 85.58(7) ?
    N12 Ti1 N16 . . 78.95(7) ?
    N9 Ti2 N13 . . 80.25(7) ?
    N9 Ti2 N17 . . 86.32(7) ?
    N13 Ti2 N17 . . 77.94(7) ?
    N19 Ti2 N9 . . 99.42(8) ?
    N19 Ti2 N13 . . 96.29(8) ?
    N19 Ti2 N17 . . 171.14(9) ?
    N19 Ti2 N23 . . 90.31(8) ?
    N20 Ti2 N9 . . 88.58(9) ?
    N20 Ti2 N13 . . 162.12(9) ?
    N20 Ti2 N17 . . 87.51(9) ?
    N20 Ti2 N19 . . 99.30(10) ?
    N20 Ti2 N23 . . 99.98(9) ?
    N23 Ti2 N9 . . 165.88(7) ?
    N23 Ti2 N13 . . 88.58(7) ?
    N23 Ti2 N17 . . 82.90(8) ?
    N2 N1 C1 . . 104.42(19) ?
    N3 N2 N1 . . 109.57(18) ?
    N2 N3 Ti1 . . 124.69(14) ?
    N2 N3 N4 . . 109.68(17) ?
    N4 N3 Ti1 . . 125.62(14) ?
    C1 N4 N3 . . 104.27(18) ?
    C8 N5 Ti1 . . 120.62(17) ?
    C8 N5 C9 . . 111.0(2) ?
    C9 N5 Ti1 . . 128.03(17) ?
    C10 N6 Ti1 . . 126.00(15) ?
    C11 N6 Ti1 . . 124.70(17) ?
    C11 N6 C10 . . 109.2(2) ?
    N8 N7 C12 . . 104.28(17) ?
    N7 N8 Ti1 . . 119.02(13) ?
    N7 N8 N9 . . 109.76(17) ?
    N9 N8 Ti1 . . 131.21(14) ?
    N8 N9 Ti2 . . 132.47(14) ?
    N8 N9 N10 . . 109.22(17) ?
    N10 N9 Ti2 . . 118.22(14) ?
    C12 N10 N9 . . 104.46(17) ?
    N12 N11 C19 . . 104.57(18) ?
    N11 N12 Ti1 . . 120.87(13) ?
    N11 N12 N13 . . 109.87(17) ?
    N13 N12 Ti1 . . 129.04(14) ?
    N12 N13 Ti2 . . 132.19(14) ?
    N14 N13 Ti2 . . 118.97(14) ?
    N14 N13 N12 . . 108.83(18) ?
    N13 N14 C19 . . 104.86(18) ?
    C26 N15 N16 . . 104.17(19) ?
    N15 N16 Ti1 . . 120.23(14) ?
    N17 N16 Ti1 . . 130.05(15) ?
    N17 N16 N15 . . 109.33(18) ?
    N16 N17 Ti2 . . 130.06(15) ?
    N18 N17 Ti2 . . 119.97(15) ?
    N18 N17 N16 . . 109.65(19) ?
    N17 N18 C26 . . 104.4(2) ?
    C33 N19 Ti2 . . 127.09(16) ?
    C34 N19 Ti2 . . 123.05(19) ?
    C34 N19 C33 . . 109.8(2) ?
    C35 N20 Ti2 . . 120.7(2) ?
    C36 N20 Ti2 . . 127.85(18) ?
    C36 N20 C35 . . 111.3(2) ?
    N22 N21 C37 . . 105.0(2) ?
    N23 N22 N21 . . 109.12(19) ?
    N22 N23 Ti2 . . 125.74(15) ?
    N22 N23 N24 . . 110.03(19) ?
    N24 N23 Ti2 . . 124.21(14) ?
    C37 N24 N23 . . 103.93(18) ?
    H25C N25 H25D . . 107.8 ?
    C44 N25 H25C . . 109.0 ?
    C44 N25 H25D . . 109.0 ?
    C45 N25 H25C . . 109.0 ?
    C45 N25 H25D . . 109.0 ?
    C45 N25 C44 . . 113.0(6) ?
    N25 C44 H44A . . 109.5 ?
    N25 C44 H44B . . 109.5 ?
    N25 C44 H44C . . 109.5 ?
    H44A C44 H44B . . 109.5 ?
    H44A C44 H44C . . 109.5 ?
    H44B C44 H44C . . 109.5 ?
    N25 C45 H45A . . 109.5 ?
    N25 C45 H45B . . 109.5 ?
    N25 C45 H45C . . 109.5 ?
    H45A C45 H45B . . 109.5 ?
    H45A C45 H45C . . 109.5 ?
    H45B C45 H45C . . 109.5 ?
    H25E N25A H25F . . 107.5 ?
    C44A N25A H25E . . 108.5 ?
    C44A N25A H25F . . 108.5 ?
    C45A N25A H25E . . 108.5 ?
    C45A N25A H25F . . 108.5 ?
    C45A N25A C44A . . 115.1(7) ?
    N25A C44A H44D . . 109.5 ?
    N25A C44A H44E . . 109.5 ?
    N25A C44A H44F . . 109.5 ?
    H44D C44A H44E . . 109.5 ?
    H44D C44A H44F . . 109.5 ?
    H44E C44A H44F . . 109.5 ?
    N25A C45A H45D . . 109.5 ?
    N25A C45A H45E . . 109.5 ?
    N25A C45A H45F . . 109.5 ?
    H45D C45A H45E . . 109.5 ?
    H45D C45A H45F . . 109.5 ?
    H45E C45A H45F . . 109.5 ?
    N1 C1 C2 . . 123.5(2) ?
    N4 C1 N1 . . 112.07(19) ?
    N4 C1 C2 . . 124.4(2) ?
    C3 C2 C1 . . 120.4(2) ?
    C7 C2 C1 . . 120.6(2) ?
    C7 C2 C3 . . 119.0(2) ?
    C2 C3 H3 . . 119.5 ?
    C4 C3 C2 . . 121.0(2) ?
    C4 C3 H3 . . 119.5 ?
    C3 C4 H4 . . 120.1 ?
    C5 C4 C3 . . 119.8(2) ?
    C5 C4 H4 . . 120.1 ?
    C4 C5 H5 . . 120.1 ?
    C4 C5 C6 . . 119.7(2) ?
    C6 C5 H5 . . 120.1 ?
    C5 C6 H6 . . 119.7 ?
    C5 C6 C7 . . 120.5(3) ?
    C7 C6 H6 . . 119.7 ?
    C2 C7 C6 . . 120.0(3) ?
    C2 C7 H7 . . 120.0 ?
    C6 C7 H7 . . 120.0 ?
    N5 C8 H8A . . 109.5 ?
    N5 C8 H8B . . 109.5 ?
    N5 C8 H8C . . 109.5 ?
    H8A C8 H8B . . 109.5 ?
    H8A C8 H8C . . 109.5 ?
    H8B C8 H8C . . 109.5 ?
    N5 C9 H9A . . 109.5 ?
    N5 C9 H9B . . 109.5 ?
    N5 C9 H9C . . 109.5 ?
    H9A C9 H9B . . 109.5 ?
    H9A C9 H9C . . 109.5 ?
    H9B C9 H9C . . 109.5 ?
    N6 C10 H10A . . 109.5 ?
    N6 C10 H10B . . 109.5 ?
    N6 C10 H10C . . 109.5 ?
    H10A C10 H10B . . 109.5 ?
    H10A C10 H10C . . 109.5 ?
    H10B C10 H10C . . 109.5 ?
    N6 C11 H11A . . 109.5 ?
    N6 C11 H11B . . 109.5 ?
    N6 C11 H11C . . 109.5 ?
    H11A C11 H11B . . 109.5 ?
    H11A C11 H11C . . 109.5 ?
    H11B C11 H11C . . 109.5 ?
    N7 C12 C13 . . 120.6(3) ?
    N7 C12 C13A . . 130.3(3) ?
    N10 C12 N7 . . 112.27(19) ?
    N10 C12 C13 . . 127.1(3) ?
    N10 C12 C13A . . 117.4(3) ?
    C14 C13 C12 . . 122.6(3) ?
    C14 C13 C18 . . 120.0 ?
    C18 C13 C12 . . 117.3(3) ?
    C13 C14 H14 . . 120.0 ?
    C13 C14 C15 . . 120.0 ?
    C15 C14 H14 . . 120.0 ?
    C14 C15 H15 . . 120.0 ?
    C16 C15 C14 . . 120.0 ?
    C16 C15 H15 . . 120.0 ?
    C15 C16 H16 . . 120.0 ?
    C15 C16 C17 . . 120.0 ?
    C17 C16 H16 . . 120.0 ?
    C16 C17 H17 . . 120.0 ?
    C16 C17 C18 . . 120.0 ?
    C18 C17 H17 . . 120.0 ?
    C13 C18 H18 . . 120.0 ?
    C17 C18 C13 . . 120.0 ?
    C17 C18 H18 . . 120.0 ?
    C14A C13A C12 . . 116.4(4) ?
    C14A C13A C18A . . 120.0 ?
    C18A C13A C12 . . 123.6(4) ?
    C13A C14A H14A . . 120.0 ?
    C13A C14A C15A . . 120.0 ?
    C15A C14A H14A . . 120.0 ?
    C14A C15A H15A . . 120.0 ?
    C14A C15A C16A . . 120.0 ?
    C16A C15A H15A . . 120.0 ?
    C15A C16A H16A . . 120.0 ?
    C17A C16A C15A . . 120.0 ?
    C17A C16A H16A . . 120.0 ?
    C16A C17A H17A . . 120.0 ?
    C16A C17A C18A . . 120.0 ?
    C18A C17A H17A . . 120.0 ?
    C13A C18A H18A . . 120.0 ?
    C17A C18A C13A . . 120.0 ?
    C17A C18A H18A . . 120.0 ?
    N11 C19 N14 . . 111.9(2) ?
    N11 C19 C20 . . 128.2(6) ?
    N11 C19 C20A . . 119.2(6) ?
    N11 C19 C20B . . 128.6(7) ?
    N14 C19 C20 . . 119.9(6) ?
    N14 C19 C20A . . 128.6(6) ?
    N14 C19 C20B . . 118.6(7) ?
    C21 C20 C19 . . 119.2(9) ?
    C21 C20 C25 . . 120.0 ?
    C25 C20 C19 . . 120.8(9) ?
    C20 C21 H21 . . 120.0 ?
    C22 C21 C20 . . 120.0 ?
    C22 C21 H21 . . 120.0 ?
    C21 C22 H22 . . 120.0 ?
    C23 C22 C21 . . 120.0 ?
    C23 C22 H22 . . 120.0 ?
    C22 C23 H23 . . 120.0 ?
    C22 C23 C24 . . 120.0 ?
    C24 C23 H23 . . 120.0 ?
    C23 C24 H24 . . 120.0 ?
    C25 C24 C23 . . 120.0 ?
    C25 C24 H24 . . 120.0 ?
    C20 C25 H25 . . 120.0 ?
    C24 C25 C20 . . 120.0 ?
    C24 C25 H25 . . 120.0 ?
    C21A C20A C19 . . 120.8(9) ?
    C21A C20A C25A . . 120.0 ?
    C25A C20A C19 . . 118.9(9) ?
    C20A C21A H21A . . 120.0 ?
    C22A C21A C20A . . 120.0 ?
    C22A C21A H21A . . 120.0 ?
    C21A C22A H22A . . 120.0 ?
    C23A C22A C21A . . 120.0 ?
    C23A C22A H22A . . 120.0 ?
    C22A C23A H23A . . 120.0 ?
    C22A C23A C24A . . 120.0 ?
    C24A C23A H23A . . 120.0 ?
    C23A C24A H24A . . 120.0 ?
    C25A C24A C23A . . 120.0 ?
    C25A C24A H24A . . 120.0 ?
    C20A C25A H25A . . 120.0 ?
    C24A C25A C20A . . 120.0 ?
    C24A C25A H25A . . 120.0 ?
    C21B C20B C19 . . 119.6(10) ?
    C21B C20B C25B . . 120.0 ?
    C25B C20B C19 . . 120.0(10) ?
    C20B C21B H21B . . 120.0 ?
    C20B C21B C22B . . 120.0 ?
    C22B C21B H21B . . 120.0 ?
    C21B C22B H22B . . 120.0 ?
    C23B C22B C21B . . 120.0 ?
    C23B C22B H22B . . 120.0 ?
    C22B C23B H23B . . 120.0 ?
    C22B C23B C24B . . 120.0 ?
    C24B C23B H23B . . 120.0 ?
    C23B C24B H24B . . 120.0 ?
    C25B C24B C23B . . 120.0 ?
    C25B C24B H24B . . 120.0 ?
    C20B C25B H25B . . 120.0 ?
    C24B C25B C20B . . 120.0 ?
    C24B C25B H25B . . 120.0 ?
    N15 C26 N18 . . 112.4(2) ?
    N15 C26 C27 . . 125.8(3) ?
    N15 C26 C27A . . 118.2(8) ?
    N18 C26 C27 . . 121.6(3) ?
    N18 C26 C27A . . 128.3(8) ?
    C28 C27 C26 . . 118.0(4) ?
    C28 C27 C32 . . 120.0 ?
    C32 C27 C26 . . 121.8(4) ?
    C27 C28 H28 . . 120.0 ?
    C27 C28 C29 . . 120.0 ?
    C29 C28 H28 . . 120.0 ?
    C28 C29 H29 . . 120.0 ?
    C28 C29 C30 . . 120.0 ?
    C30 C29 H29 . . 120.0 ?
    C29 C30 H30 . . 120.0 ?
    C31 C30 C29 . . 120.0 ?
    C31 C30 H30 . . 120.0 ?
    C30 C31 H31 . . 120.0 ?
    C30 C31 C32 . . 120.0 ?
    C32 C31 H31 . . 120.0 ?
    C27 C32 H32 . . 120.0 ?
    C31 C32 C27 . . 120.0 ?
    C31 C32 H32 . . 120.0 ?
    C28A C27A C26 . . 125.5(10) ?
    C28A C27A C32A . . 120.0 ?
    C32A C27A C26 . . 113.5(9) ?
    C27A C28A H28A . . 120.0 ?
    C29A C28A C27A . . 120.0 ?
    C29A C28A H28A . . 120.0 ?
    C28A C29A H29A . . 120.0 ?
    C30A C29A C28A . . 120.0 ?
    C30A C29A H29A . . 120.0 ?
    C29A C30A H30A . . 120.0 ?
    C29A C30A C31A . . 120.0 ?
    C31A C30A H30A . . 120.0 ?
    C30A C31A H31A . . 120.0 ?
    C32A C31A C30A . . 120.0 ?
    C32A C31A H31A . . 120.0 ?
    C27A C32A H32A . . 120.0 ?
    C31A C32A C27A . . 120.0 ?
    C31A C32A H32A . . 120.0 ?
    N19 C33 H33A . . 109.5 ?
    N19 C33 H33B . . 109.5 ?
    N19 C33 H33C . . 109.5 ?
    H33A C33 H33B . . 109.5 ?
    H33A C33 H33C . . 109.5 ?
    H33B C33 H33C . . 109.5 ?
    N19 C34 H34A . . 109.5 ?
    N19 C34 H34B . . 109.5 ?
    N19 C34 H34C . . 109.5 ?
    H34A C34 H34B . . 109.5 ?
    H34A C34 H34C . . 109.5 ?
    H34B C34 H34C . . 109.5 ?
    N20 C35 H35A . . 109.5 ?
    N20 C35 H35B . . 109.5 ?
    N20 C35 H35C . . 109.5 ?
    H35A C35 H35B . . 109.5 ?
    H35A C35 H35C . . 109.5 ?
    H35B C35 H35C . . 109.5 ?
    N20 C36 H36A . . 109.5 ?
    N20 C36 H36B . . 109.5 ?
    N20 C36 H36C . . 109.5 ?
    H36A C36 H36B . . 109.5 ?
    H36A C36 H36C . . 109.5 ?
    H36B C36 H36C . . 109.5 ?
    N21 C37 C38 . . 124.2(2) ?
    N24 C37 N21 . . 112.0(2) ?
    N24 C37 C38 . . 123.9(2) ?
    C39 C38 C37 . . 120.0(2) ?
    C43 C38 C37 . . 120.3(2) ?
    C43 C38 C39 . . 119.7(2) ?
    C38 C39 H39 . . 120.1 ?
    C38 C39 C40 . . 119.8(2) ?
    C40 C39 H39 . . 120.1 ?
    C39 C40 H40 . . 120.0 ?
    C41 C40 C39 . . 120.0(2) ?
    C41 C40 H40 . . 120.0 ?
    C40 C41 H41 . . 119.9 ?
    C42 C41 C40 . . 120.1(2) ?
    C42 C41 H41 . . 119.9 ?
    C41 C42 H42 . . 119.8 ?
    C43 C42 C41 . . 120.3(2) ?
    C43 C42 H42 . . 119.8 ?
    C38 C43 H43 . . 119.9 ?
    C42 C43 C38 . . 120.1(2) ?
    C42 C43 H43 . . 119.9 ?
loop_
    _geom_torsion_atom_site_label_1
    _geom_torsion_atom_site_label_2
    _geom_torsion_atom_site_label_3
    _geom_torsion_atom_site_label_4
    _geom_torsion_site_symmetry_1
    _geom_torsion_site_symmetry_2
    _geom_torsion_site_symmetry_3
    _geom_torsion_site_symmetry_4
    _geom_torsion
    _geom_torsion_publ_flag
    Ti1 N3 N4 C1 . . . . -178.70(15) ?
    Ti1 N8 N9 Ti2 . . . . 5.1(3) ?
    Ti1 N8 N9 N10 . . . . -178.59(15) ?
    Ti1 N12 N13 Ti2 . . . . 6.7(3) ?
    Ti1 N12 N13 N14 . . . . -174.66(15) ?
    Ti1 N16 N17 Ti2 . . . . 0.9(3) ?
    Ti1 N16 N17 N18 . . . . -172.50(17) ?
    Ti2 N9 N10 C12 . . . . 176.63(15) ?
    Ti2 N13 N14 C19 . . . . 178.54(15) ?
    Ti2 N17 N18 C26 . . . . -174.34(18) ?
    Ti2 N23 N24 C37 . . . . -178.31(17) ?
    N1 N2 N3 Ti1 . . . . 178.75(15) ?
    N1 N2 N3 N4 . . . . 0.1(3) ?
    N1 C1 C2 C3 . . . . -10.2(4) ?
    N1 C1 C2 C7 . . . . 172.1(3) ?
    N2 N1 C1 N4 . . . . 0.0(3) ?
    N2 N1 C1 C2 . . . . 179.0(2) ?
    N2 N3 N4 C1 . . . . 0.0(2) ?
    N3 Ti1 N5 C8 . . . . 46.1(2) ?
    N3 Ti1 N5 C9 . . . . -126.9(2) ?
    N3 Ti1 N6 C10 . . . . 44.08(19) ?
    N3 Ti1 N6 C11 . . . . -132.57(19) ?
    N3 N4 C1 N1 . . . . 0.0(3) ?
    N3 N4 C1 C2 . . . . -178.9(2) ?
    N4 C1 C2 C3 . . . . 168.5(2) ?
    N4 C1 C2 C7 . . . . -9.1(4) ?
    N5 Ti1 N6 C10 . . . . 145.65(19) ?
    N5 Ti1 N6 C11 . . . . -31.0(2) ?
    N6 Ti1 N5 C8 . . . . -46.8(2) ?
    N6 Ti1 N5 C9 . . . . 140.2(2) ?
    N7 N8 N9 Ti2 . . . . -175.61(15) ?
    N7 N8 N9 N10 . . . . 0.7(2) ?
    N7 C12 C13 C14 . . . . -9.2(5) ?
    N7 C12 C13 C18 . . . . 172.9(3) ?
    N7 C12 C13A C14A . . . . 20.4(7) ?
    N7 C12 C13A C18A . . . . -161.3(5) ?
    N8 Ti1 N5 C8 . . . . -144.4(2) ?
    N8 Ti1 N5 C9 . . . . 42.7(2) ?
    N8 Ti1 N6 C10 . . . . -123.46(18) ?
    N8 Ti1 N6 C11 . . . . 59.88(19) ?
    N8 N7 C12 N10 . . . . 0.6(3) ?
    N8 N7 C12 C13 . . . . -179.2(3) ?
    N8 N7 C12 C13A . . . . -178.7(4) ?
    N8 N9 N10 C12 . . . . -0.3(2) ?
    N9 Ti2 N20 C35 . . . . 140.9(2) ?
    N9 Ti2 N20 C36 . . . . -43.4(2) ?
    N9 N10 C12 N7 . . . . -0.2(3) ?
    N9 N10 C12 C13 . . . . 179.6(3) ?
    N9 N10 C12 C13A . . . . 179.2(3) ?
    N10 C12 C13 C14 . . . . 170.9(4) ?
    N10 C12 C13 C18 . . . . -7.0(5) ?
    N10 C12 C13A C14A . . . . -158.9(5) ?
    N10 C12 C13A C18A . . . . 19.4(7) ?
    N11 N12 N13 Ti2 . . . . -178.75(15) ?
    N11 N12 N13 N14 . . . . -0.1(2) ?
    N11 C19 C20 C21 . . . . 9.3(15) ?
    N11 C19 C20 C25 . . . . -169.8(6) ?
    N11 C19 C20A C21A . . . . 6.6(13) ?
    N11 C19 C20A C25A . . . . -179.4(6) ?
    N11 C19 C20B C21B . . . . -30.6(13) ?
    N11 C19 C20B C25B . . . . 156.3(8) ?
    N12 Ti1 N5 C8 . . . . 158.3(2) ?
    N12 Ti1 N5 C9 . . . . -14.6(4) ?
    N12 Ti1 N6 C10 . . . . -41.82(19) ?
    N12 Ti1 N6 C11 . . . . 141.53(18) ?
    N12 N11 C19 N14 . . . . -0.7(3) ?
    N12 N11 C19 C20 . . . . 178.4(9) ?
    N12 N11 C19 C20A . . . . 172.9(9) ?
    N12 N11 C19 C20B . . . . -169.3(10) ?
    N12 N13 N14 C19 . . . . -0.3(2) ?
    N13 Ti2 N20 C35 . . . . -168.1(2) ?
    N13 Ti2 N20 C36 . . . . 7.7(4) ?
    N13 N14 C19 N11 . . . . 0.6(3) ?
    N13 N14 C19 C20 . . . . -178.5(8) ?
    N13 N14 C19 C20A . . . . -172.2(10) ?
    N13 N14 C19 C20B . . . . 170.5(9) ?
    N14 C19 C20 C21 . . . . -171.7(6) ?
    N14 C19 C20 C25 . . . . 9.2(11) ?
    N14 C19 C20A C21A . . . . 179.0(6) ?
    N14 C19 C20A C25A . . . . -7.0(13) ?
    N14 C19 C20B C21B . . . . 161.4(8) ?
    N14 C19 C20B C25B . . . . -11.7(15) ?
    N15 N16 N17 Ti2 . . . . 173.61(16) ?
    N15 N16 N17 N18 . . . . 0.2(3) ?
    N15 C26 C27 C28 . . . . 37.5(8) ?
    N15 C26 C27 C32 . . . . -146.6(5) ?
    N15 C26 C27A C28A . . . . 8.6(14) ?
    N15 C26 C27A C32A . . . . -160.2(9) ?
    N16 Ti1 N5 C8 . . . . 130.1(2) ?
    N16 Ti1 N5 C9 . . . . -42.9(2) ?
    N16 N15 C26 N18 . . . . 0.1(3) ?
    N16 N15 C26 C27 . . . . 174.6(5) ?
    N16 N15 C26 C27A . . . . -169.5(9) ?
    N16 N17 N18 C26 . . . . -0.2(3) ?
    N17 Ti2 N20 C35 . . . . -132.8(2) ?
    N17 Ti2 N20 C36 . . . . 42.9(2) ?
    N17 N18 C26 N15 . . . . 0.1(3) ?
    N17 N18 C26 C27 . . . . -174.7(5) ?
    N17 N18 C26 C27A . . . . 168.4(10) ?
    N18 C26 C27 C28 . . . . -148.5(4) ?
    N18 C26 C27 C32 . . . . 27.4(5) ?
    N18 C26 C27A C28A . . . . -159.1(8) ?
    N18 C26 C27A C32A . . . . 32.0(15) ?
    N19 Ti2 N20 C35 . . . . 41.5(2) ?
    N19 Ti2 N20 C36 . . . . -142.7(2) ?
    N21 N22 N23 Ti2 . . . . 178.79(18) ?
    N21 N22 N23 N24 . . . . 0.5(3) ?
    N21 C37 C38 C39 . . . . 20.1(4) ?
    N21 C37 C38 C43 . . . . -158.9(2) ?
    N22 N21 C37 N24 . . . . 0.8(3) ?
    N22 N21 C37 C38 . . . . 179.6(2) ?
    N22 N23 N24 C37 . . . . 0.0(3) ?
    N23 Ti2 N20 C35 . . . . -50.4(2) ?
    N23 Ti2 N20 C36 . . . . 125.3(2) ?
    N23 N24 C37 N21 . . . . -0.5(3) ?
    N23 N24 C37 C38 . . . . -179.3(2) ?
    N24 C37 C38 C39 . . . . -161.3(2) ?
    N24 C37 C38 C43 . . . . 19.7(4) ?
    C1 N1 N2 N3 . . . . -0.1(3) ?
    C1 C2 C3 C4 . . . . -177.5(2) ?
    C1 C2 C7 C6 . . . . 176.7(3) ?
    C2 C3 C4 C5 . . . . 0.2(4) ?
    C3 C2 C7 C6 . . . . -1.0(5) ?
    C3 C4 C5 C6 . . . . 0.2(5) ?
    C4 C5 C6 C7 . . . . -1.0(6) ?
    C5 C6 C7 C2 . . . . 1.4(6) ?
    C7 C2 C3 C4 . . . . 0.2(4) ?
    C12 N7 N8 Ti1 . . . . 178.60(14) ?
    C12 N7 N8 N9 . . . . -0.8(2) ?
    C12 C13 C14 C15 . . . . -177.9(4) ?
    C12 C13 C18 C17 . . . . 178.0(4) ?
    C12 C13A C14A C15A . . . . 178.4(6) ?
    C12 C13A C18A C17A . . . . -178.2(6) ?
    C13 C14 C15 C16 . . . . 0.0 ?
    C14 C13 C18 C17 . . . . 0.0 ?
    C14 C15 C16 C17 . . . . 0.0 ?
    C15 C16 C17 C18 . . . . 0.0 ?
    C16 C17 C18 C13 . . . . 0.0 ?
    C18 C13 C14 C15 . . . . 0.0 ?
    C13A C14A C15A C16A . . . . 0.0 ?
    C14A C13A C18A C17A . . . . 0.0 ?
    C14A C15A C16A C17A . . . . 0.0 ?
    C15A C16A C17A C18A . . . . 0.0 ?
    C16A C17A C18A C13A . . . . 0.0 ?
    C18A C13A C14A C15A . . . . 0.0 ?
    C19 N11 N12 Ti1 . . . . 175.55(15) ?
    C19 N11 N12 N13 . . . . 0.5(2) ?
    C19 C20 C21 C22 . . . . -179.1(13) ?
    C19 C20 C25 C24 . . . . 179.1(13) ?
    C19 C20A C21A C22A . . . . 173.9(15) ?
    C19 C20A C25A C24A . . . . -174.0(15) ?
    C19 C20B C21B C22B . . . . -173.1(15) ?
    C19 C20B C25B C24B . . . . 173.1(15) ?
    C20 C21 C22 C23 . . . . 0.0 ?
    C21 C20 C25 C24 . . . . 0.0 ?
    C21 C22 C23 C24 . . . . 0.0 ?
    C22 C23 C24 C25 . . . . 0.0 ?
    C23 C24 C25 C20 . . . . 0.0 ?
    C25 C20 C21 C22 . . . . 0.0 ?
    C20A C21A C22A C23A . . . . 0.0 ?
    C21A C20A C25A C24A . . . . 0.0 ?
    C21A C22A C23A C24A . . . . 0.0 ?
    C22A C23A C24A C25A . . . . 0.0 ?
    C23A C24A C25A C20A . . . . 0.0 ?
    C25A C20A C21A C22A . . . . 0.0 ?
    C20B C21B C22B C23B . . . . 0.0 ?
    C21B C20B C25B C24B . . . . 0.0 ?
    C21B C22B C23B C24B . . . . 0.0 ?
    C22B C23B C24B C25B . . . . 0.0 ?
    C23B C24B C25B C20B . . . . 0.0 ?
    C25B C20B C21B C22B . . . . 0.0 ?
    C26 N15 N16 Ti1 . . . . 173.39(16) ?
    C26 N15 N16 N17 . . . . -0.2(3) ?
    C26 C27 C28 C29 . . . . 176.0(6) ?
    C26 C27 C32 C31 . . . . -175.8(6) ?
    C26 C27A C28A C29A . . . . -168.2(15) ?
    C26 C27A C32A C31A . . . . 169.5(14) ?
    C27 C28 C29 C30 . . . . 0.0 ?
    C28 C27 C32 C31 . . . . 0.0 ?
    C28 C29 C30 C31 . . . . 0.0 ?
    C29 C30 C31 C32 . . . . 0.0 ?
    C30 C31 C32 C27 . . . . 0.0 ?
    C32 C27 C28 C29 . . . . 0.0 ?
    C27A C28A C29A C30A . . . . 0.0 ?
    C28A C27A C32A C31A . . . . 0.0 ?
    C28A C29A C30A C31A . . . . 0.0 ?
    C29A C30A C31A C32A . . . . 0.0 ?
    C30A C31A C32A C27A . . . . 0.0 ?
    C32A C27A C28A C29A . . . . 0.0 ?
    C37 N21 N22 N23 . . . . -0.8(3) ?
    C37 C38 C39 C40 . . . . -177.6(2) ?
    C37 C38 C43 C42 . . . . 177.6(2) ?
    C38 C39 C40 C41 . . . . 0.1(4) ?
    C39 C38 C43 C42 . . . . -1.4(4) ?
    C39 C40 C41 C42 . . . . -1.6(4) ?
    C40 C41 C42 C43 . . . . 1.6(4) ?
    C41 C42 C43 C38 . . . . -0.1(4) ?
    C43 C38 C39 C40 . . . . 1.4(3) ?
loop_
    _geom_hbond_atom_site_label_D
    _geom_hbond_atom_site_label_H
    _geom_hbond_atom_site_label_A
    _geom_hbond_site_symmetry_A
    _geom_hbond_distance_DH
    _geom_hbond_distance_HA
    _geom_hbond_distance_DA
    _geom_hbond_angle_DHA
    _geom_hbond_publ_flag
    N25 H25C N22 . 0.91 1.89 2.742(7) 155.7 yes
    N25 H25D N2 . 0.91 1.97 2.864(8) 169.4 yes
    N25A H25E N22 . 0.91 2.00 2.847(8) 154.1 yes
    N25A H25F N2 . 0.91 1.82 2.690(8) 159.7 yes
_shelx_space_group_comment
;
The symmetry employed for this shelxl refinement is uniquely defined
by the following loop, which should always be used as a source of
symmetry information in preference to the above space-group names.
They are only intended as comments.
;
_shelx_estimated_absorpt_T_min     0.881
_shelx_estimated_absorpt_T_max     0.938
_shelx_hkl_file
;
  -2   0   0    0.40    0.06
   2   0   0    0.42    0.06
   2   0   0    0.39    0.03
   3   0   0   33.08    1.45
   3   0   0   30.05    1.50
  -3   0   0   31.17    1.57
  -4   0   0   22.91    1.22
   4   0   0   24.84    1.17
   4   0   0   24.62    1.11
  -5   0   0    3.56    0.25
   5   0   0    3.98    0.24
   5   0   0    3.83    0.19
  -6   0   0   61.84    3.13
   6   0   0   63.43    2.98
  -7   0   0    5.92    0.39
   7   0   0    6.71    0.38
   8   0   0    0.21    0.11
  -8   0   0    0.14    0.12
   9   0   0    3.43    0.27
  -9   0   0    3.45    0.30
  10   0   0    0.25    0.15
 -10   0   0    0.33    0.17
 -11   0   0    3.06    0.29
  11   0   0    2.66    0.25
 -12   0   0    1.94    0.27
  12   0   0    1.64    0.22
  13   0   0    1.81    0.26
 -13   0   0    2.51    0.30
  14   0   0    0.46    0.24
 -14   0   0    0.40    0.29
   0   1   0   -0.01    0.00
   0   1   0    0.00    0.00
   1  -1   0  216.33   10.19
  -1  -1   0  226.86   10.89
   2   1   0   17.75    0.85
   2  -1   0   17.99    0.85
  -2   1   0   17.68    0.89
   2  -1   0   17.85    0.82
   2   1   0   18.39    0.83
  -2  -1   0   16.93    0.89
  -3   1   0  104.38    5.25
   3  -1   0  112.40    4.90
   3   1   0  107.44    5.01
  -3  -1   0  104.03    5.25
   3  -1   0  105.69    5.01
   4  -1   0    3.31    0.17
  -4  -1   0    3.32    0.21
  -4   1   0    3.19    0.22
   4   1   0    2.87    0.20
   4  -1   0    3.65    0.21
  -5  -1   0   60.83    3.06
  -5   1   0   62.26    3.07
   5  -1   0   63.72    2.83
   5  -1   0   59.67    2.92
   5   1   0   61.68    2.92
   6   1   0    0.60    0.12
  -6  -1   0    0.76    0.13
   6  -1   0    0.51    0.06
  -6   1   0    0.49    0.12
  -7   1   0    6.03    0.37
   7   1   0    5.19    0.34
  -7  -1   0    5.59    0.35
   7  -1   0    5.73    0.27
   7  -1   0    5.23    0.33
  -8  -1   0    2.46    0.22
  -8   1   0    2.82    0.24
   8  -1   0    2.70    0.22
   8   1   0    2.43    0.21
   9   1   0   14.44    0.79
   9  -1   0   15.03    0.79
  -9   1   0   15.96    0.84
  -9  -1   0   14.35    0.83
 -10   1   0    0.69    0.20
  10   1   0    0.83    0.19
 -10  -1   0    0.96    0.22
 -11  -1   0    1.44    0.23
  11   1   0    1.83    0.21
 -11   1   0    1.34    0.23
  11  -1   0    1.44    0.19
  12   1   0    5.02    0.38
 -12   1   0    5.70    0.42
 -12  -1   0    5.41    0.42
  12  -1   0    4.83    0.38
  13   1   0   -0.32    0.19
 -13  -1   0    0.01    0.21
  13  -1   0   -0.14    0.19
 -13   1   0   -0.11    0.20
 -14  -1   0   -0.04    0.23
  14  -1   0   -0.20    0.18
  14   1   0    0.27    0.22
 -14   1   0    0.11    0.25
   0   2   0  305.70   14.63
   1  -2   0  217.08    9.55
   1  -2   0  220.86    9.80
   1   2   0  202.49    9.76
   1   2   0  191.04   10.22
  -1   2   0  207.21   10.23
   1   2   0  212.35    9.57
   2  -2   0   13.93    0.68
  -2  -2   0   13.87    0.71
  -2   2   0   13.98    0.71
   2  -2   0   14.31    0.66
   2   2   0   14.09    0.65
  -3  -2   0    1.30    0.13
   3   2   0    1.32    0.08
  -3   2   0    1.37    0.13
   3  -2   0    1.40    0.09
   3  -2   0    1.39    0.12
   3   2   0    1.49    0.13
  -4  -2   0   76.57    3.65
   4  -2   0   74.59    3.39
  -4   2   0   69.14    3.65
   4   2   0   75.83    3.48
   4  -2   0   72.79    3.48
  -5   2   0    8.39    0.46
   5  -2   0    7.63    0.42
   5  -2   0    8.07    0.39
  -5  -2   0    7.72    0.45
   5   2   0    8.43    0.44
  -6  -2   0   32.82    1.62
   6  -2   0   30.00    1.54
   6   2   0   30.27    1.55
   6  -2   0   32.64    1.48
  -6   2   0   33.69    1.63
   7  -2   0   20.08    1.03
  -7   2   0   20.91    1.09
   7  -2   0   20.97    0.96
  -7  -2   0   20.06    1.09
   7   2   0   21.39    1.04
   8  -2   0    0.02    0.11
   8   2   0    0.19    0.12
  -8   2   0    0.06    0.12
  -8  -2   0    0.07    0.12
   9   2   0   -0.05    0.12
   9  -2   0    0.01    0.12
  -9   2   0    0.14    0.15
  -9  -2   0   -0.06    0.13
 -10  -2   0    0.14    0.15
  10   2   0    0.15    0.15
  10  -2   0    0.03    0.14
 -10   2   0    0.13    0.16
 -11   2   0   -0.01    0.17
  11   2   0    0.29    0.16
 -11  -2   0    0.31    0.19
  11  -2   0    0.24    0.17
  12  -2   0    0.73    0.22
  12   2   0    0.81    0.23
 -12  -2   0    0.77    0.25
 -12   2   0    0.75    0.24
 -13  -2   0    1.57    0.25
 -13   2   0    1.47    0.26
  13  -2   0    1.34    0.22
  13   2   0    1.45    0.23
 -14   2   0    0.10    0.25
 -14  -2   0   -0.07    0.22
  14   2   0    0.19    0.24
  14  -2   0   -0.15    0.20
   0   3   0    0.18    0.04
   0  -3   0    0.28    0.04
   0   3   0    0.23    0.04
   0   3   0    0.17    0.03
   1  -3   0   40.35    1.88
   1   3   0   39.60    1.92
   1  -3   0   42.50    1.92
   1   3   0   39.67    1.88
   1   3   0   41.59    2.01
   2   3   0  316.96   14.96
  -2   3   0  335.15   15.69
   2  -3   0  329.33   14.96
   2   3   0  295.33   15.67
   2  -3   0  318.36   14.63
   2   3   0  324.96   14.65
   3  -3   0   89.71    4.14
   3   3   0   90.70    4.05
  -3   3   0   87.47    4.35
   3  -3   0   88.16    4.05
  -3  -3   0   86.25    4.35
   3   3   0   86.92    4.15
  -4  -3   0    1.59    0.14
   4  -3   0    1.66    0.11
   4   3   0    1.60    0.09
   4  -3   0    1.68    0.14
   4   3   0    1.54    0.14
  -4   3   0    1.65    0.15
   5  -3   0   49.02    2.39
   5  -3   0   50.07    2.32
  -5   3   0   50.61    2.52
  -5  -3   0   51.67    2.52
   5   3   0   50.45    2.40
   6  -3   0   21.23    0.97
   6  -3   0   20.45    1.02
  -6   3   0   21.87    1.09
   6   3   0   20.19    1.03
  -6  -3   0   19.89    1.08
   7  -3   0    2.80    0.21
  -7  -3   0    3.42    0.24
   7   3   0    2.74    0.23
   7  -3   0    3.20    0.17
  -8  -3   0    0.28    0.13
  -8   3   0    0.22    0.12
   8   3   0    0.18    0.12
   8  -3   0    0.11    0.11
  -9  -3   0    0.79    0.18
   9   3   0    0.71    0.17
  -9   3   0    1.14    0.19
   9  -3   0    0.61    0.16
  10   3   0    2.40    0.25
 -10  -3   0    3.15    0.27
 -10   3   0    3.34    0.30
  10  -3   0    2.99    0.25
  11  -3   0    0.02    0.15
 -11  -3   0   -0.02    0.17
 -11   3   0   -0.17    0.17
  11   3   0   -0.10    0.15
  12   3   0    0.93    0.24
 -12   3   0    1.02    0.27
  12  -3   0    1.16    0.24
 -12  -3   0    1.16    0.27
 -13  -3   0    0.03    0.22
  13   3   0    0.11    0.21
 -13   3   0   -0.09    0.22
  13  -3   0    0.05    0.20
  14   3   0   -0.01    0.21
  14  -3   0   -0.29    0.21
 -14   3   0   -0.19    0.24
 -14  -3   0   -0.31    0.22
   0   4   0  165.87    8.01
   0  -4   0  157.03    7.46
   0   4   0  166.40    7.67
   1   4   0    0.37    0.06
   1  -4   0    0.23    0.04
   1   4   0    0.14    0.04
   1  -4   0    0.22    0.05
   1   4   0    0.14    0.04
  -1   4   0    0.19    0.06
   2   4   0    6.51    0.32
   2   4   0    6.61    0.34
  -2   4   0    6.73    0.36
   2  -4   0    6.74    0.33
   2   4   0    6.37    0.35
   2  -4   0    6.34    0.32
   3   4   0   21.82    1.01
   3  -4   0   22.51    1.01
   3  -4   0   23.16    1.04
   3   4   0   20.90    1.05
  -3  -4   0   21.00    1.09
  -3   4   0   20.71    1.10
  -4   4   0   99.24    4.68
   4  -4   0   95.11    4.34
   4   4   0   94.77    4.33
   4   4   0   91.94    4.45
  -4  -4   0   90.30    4.66
   4  -4   0   95.85    4.44
   5  -4   0    5.99    0.32
  -5  -4   0    6.38    0.37
   5  -4   0    6.39    0.34
   5   4   0    6.46    0.36
  -5   4   0    6.11    0.37
   5   4   0    6.33    0.30
  -6  -4   0    2.65    0.20
   6   4   0    2.65    0.21
  -6   4   0    2.73    0.21
   6  -4   0    2.46    0.19
   6  -4   0    2.76    0.16
  -7  -4   0    8.18    0.50
   7  -4   0    8.80    0.47
   7   4   0    8.40    0.48
  -7   4   0    9.03    0.51
   7  -4   0    8.83    0.43
   8  -4   0    0.38    0.12
  -8  -4   0    0.32    0.14
   8   4   0    0.17    0.13
   8  -4   0    0.48    0.07
  -8   4   0    0.28    0.14
  -9  -4   0    1.46    0.19
   9  -4   0    1.42    0.18
  -9   4   0    1.90    0.22
   9   4   0    1.80    0.20
  10  -4   0    1.31    0.17
  10   4   0    1.58    0.20
 -10  -4   0    1.60    0.21
 -10   4   0    1.26    0.20
 -11   4   0    1.16    0.22
  11   4   0    1.38    0.24
 -11  -4   0    1.13    0.20
  11  -4   0    1.42    0.20
  12  -4   0    0.69    0.21
  12   4   0    0.57    0.23
 -12   4   0    0.89    0.27
 -12  -4   0    0.53    0.23
 -13   4   0    0.19    0.26
 -13  -4   0    0.34    0.25
  13   4   0    0.38    0.23
  13  -4   0    0.51    0.22
 -14   4   0    0.91    0.32
 -14  -4   0    0.65    0.29
  14   4   0    0.96    0.28
  14  -4   0    0.84    0.27
   0   5   0    0.07    0.05
   0  -5   0    0.09    0.05
   1  -5   0    0.34    0.06
   1   5   0    0.24    0.05
   1  -5   0    0.26    0.05
  -1   5   0    0.28    0.07
   1   5   0    0.25    0.06
   1   5   0    0.24    0.06
  -2   5   0   47.00    2.42
   2   5   0   48.63    2.30
   2   5   0   50.77    2.42
   2  -5   0   49.51    2.29
   2   5   0   48.22    2.25
   2  -5   0   48.48    2.25
   3  -5   0   53.56    2.47
   3   5   0   54.07    2.46
   3   5   0   52.09    2.65
   3   5   0   52.20    2.53
  -3   5   0   54.69    2.66
   3  -5   0   54.43    2.52
  -4  -5   0   16.47    0.87
   4  -5   0   17.35    0.82
   4  -5   0   17.02    0.80
   4   5   0   15.92    0.83
  -4   5   0   18.04    0.88
   4   5   0   16.45    0.79
  -5  -5   0   29.86    1.50
   5  -5   0   29.29    1.42
   5  -5   0   29.98    1.38
  -5   5   0   29.94    1.50
   5   5   0   28.42    1.43
   5   5   0   29.22    1.36
   6  -5   0    5.06    0.30
  -6  -5   0    5.13    0.32
   6  -5   0    5.11    0.27
  -6   5   0    5.20    0.33
   6   5   0    4.99    0.25
   6   5   0    4.94    0.31
   7  -5   0    0.21    0.06
  -7  -5   0    0.12    0.11
  -7   5   0    0.32    0.12
   7  -5   0    0.20    0.09
   7   5   0    0.16    0.12
   8   5   0    0.30    0.14
   8  -5   0    0.16    0.07
  -8   5   0    0.27    0.14
   8  -5   0    0.35    0.13
  -8  -5   0    0.23    0.13
   9  -5   0    2.04    0.20
  -9   5   0    1.58    0.21
   9   5   0    1.98    0.21
  -9  -5   0    2.19    0.21
  10   5   0    0.03    0.14
 -10  -5   0   -0.06    0.14
  10  -5   0    0.08    0.12
 -10   5   0   -0.17    0.15
 -11   5   0    2.55    0.28
  11  -5   0    2.06    0.22
 -11  -5   0    1.87    0.24
  11   5   0    2.04    0.24
 -12  -5   0    0.69    0.23
  12   5   0    0.32    0.22
  12  -5   0    0.73    0.22
 -12   5   0    0.49    0.25
  13  -5   0    2.95    0.29
 -13   5   0    2.87    0.33
  13   5   0    3.26    0.31
 -13  -5   0    2.52    0.31
 -14  -5   0    0.44    0.26
 -14   5   0    0.38    0.29
  14  -5   0    0.38    0.24
  14   5   0    0.49    0.28
   0  -6   0   26.10    1.32
   0   6   0   29.64    1.42
   0  -6   0   29.15    1.34
  -1   6   0    2.55    0.17
   1  -6   0    2.34    0.13
   1   6   0    2.05    0.16
   1   6   0    2.35    0.15
   1   6   0    2.49    0.14
   1  -6   0    2.28    0.15
   2  -6   0   72.16    3.35
   2   6   0   74.77    3.60
   2  -6   0   73.95    3.42
  -2   6   0   70.96    3.60
   2   6   0   71.03    3.42
   2   6   0   73.84    3.35
   3  -6   0    0.25    0.06
   3   6   0    0.27    0.08
  -3   6   0    0.28    0.09
   3  -6   0    0.35    0.07
   3   6   0    0.20    0.08
   3   6   0    0.27    0.06
  -4  -6   0    1.38    0.14
   4  -6   0    1.63    0.12
   4  -6   0    1.70    0.12
   4   6   0    1.40    0.11
  -4   6   0    1.53    0.15
   4   6   0    1.51    0.14
  -5   6   0   12.51    0.68
  -5  -6   0   12.87    0.67
   5   6   0   12.85    0.65
   5  -6   0   12.60    0.61
   5   6   0   12.07    0.59
   5  -6   0   12.11    0.63
   6   6   0    1.23    0.15
  -6  -6   0    1.33    0.15
   6   6   0    1.17    0.09
  -6   6   0    1.49    0.16
   6  -6   0    1.33    0.11
   6  -6   0    1.38    0.13
  -7   6   0    1.00    0.16
  -7  -6   0    0.88    0.14
   7  -6   0    1.10    0.13
   7   6   0    1.09    0.16
   7  -6   0    1.13    0.11
   8   6   0    0.05    0.13
   8  -6   0   -0.10    0.09
  -8  -6   0   -0.09    0.11
  -8   6   0   -0.06    0.11
   8  -6   0    0.05    0.06
   9   6   0    1.45    0.20
  -9  -6   0    1.33    0.19
   9  -6   0    1.58    0.18
  -9   6   0    1.58    0.21
  10   6   0    1.05    0.21
 -10  -6   0    0.60    0.18
 -10   6   0    0.80    0.21
  10  -6   0    0.90    0.18
 -11   6   0   -0.18    0.17
  11   6   0   -0.17    0.15
 -11  -6   0   -0.02    0.16
  11  -6   0   -0.21    0.13
 -12  -6   0   -0.34    0.16
 -12   6   0   -0.22    0.21
  12  -6   0    0.00    0.17
  12   6   0   -0.31    0.16
  13  -6   0    0.69    0.23
 -13   6   0    0.82    0.29
 -13  -6   0    0.79    0.27
  13   6   0    0.63    0.25
 -14   6   0    1.73    0.37
  14   6   0    1.22    0.32
  14  -6   0    1.76    0.33
 -14  -6   0    1.41    0.34
   0  -7   0    0.02    0.04
   0   7   0    0.07    0.06
   0  -7   0    0.06    0.05
  -1  -7   0    6.96    0.37
  -1   7   0    7.74    0.41
   1  -7   0    7.25    0.35
   1   7   0    6.90    0.36
   1   7   0    7.92    0.40
   1  -7   0    7.09    0.37
   2  -7   0    5.48    0.29
   2   7   0    5.52    0.29
   2   7   0    5.42    0.31
   2  -7   0    5.67    0.27
   2   7   0    5.16    0.28
  -2   7   0    5.32    0.32
   3  -7   0    5.31    0.30
   3   7   0    5.70    0.29
   3  -7   0    6.04    0.29
   3   7   0    6.12    0.33
   3   7   0    5.13    0.31
  -3   7   0    5.50    0.34
   4  -7   0    2.94    0.18
   4   7   0    2.98    0.21
   4   7   0    2.74    0.20
   4   7   0    2.87    0.17
  -4   7   0    3.37    0.23
   4  -7   0    3.18    0.18
   5  -7   0   18.77    0.89
  -5  -7   0   20.55    0.98
   5   7   0   18.24    0.93
  -5   7   0   17.47    0.98
   5  -7   0   18.43    0.91
   5   7   0   17.83    0.87
   6  -7   0    7.54    0.37
  -6   7   0    6.84    0.43
  -6  -7   0    7.69    0.35
  -6  -7   0    6.42    0.42
   6   7   0    7.18    0.41
   6  -7   0    6.97    0.39
  -7  -7   0    0.28    0.13
   7   7   0    0.35    0.13
   7  -7   0    0.45    0.09
  -7   7   0    0.20    0.12
   7  -7   0    0.36    0.11
  -8  -7   0    2.81    0.26
  -8   7   0    3.86    0.28
   8  -7   0    3.29    0.24
   8  -7   0    3.44    0.21
   8   7   0    3.29    0.27
  -9   7   0    0.39    0.17
   9   7   0    0.25    0.16
   9  -7   0    0.40    0.14
  -9  -7   0    0.43    0.16
  10   7   0   -0.12    0.14
 -10   7   0   -0.13    0.15
 -10  -7   0   -0.02    0.14
  10  -7   0   -0.15    0.12
 -11  -7   0    0.34    0.19
  11   7   0    0.21    0.20
 -11   7   0    0.25    0.21
  11  -7   0    0.51    0.18
  12  -7   0    0.81    0.22
  12   7   0    0.96    0.25
 -12  -7   0    1.14    0.25
 -12   7   0    1.14    0.28
 -13   7   0    0.78    0.28
  13   7   0    0.57    0.25
  13  -7   0    0.25    0.22
 -14  -7   0    0.02    0.24
 -14   7   0   -0.39    0.24
  14  -7   0    0.05    0.23
  14   7   0   -0.16    0.24
   0  -8   0  243.47   11.14
  -1  -8   0    0.14    0.06
   1  -8   0    0.17    0.06
   1   8   0    0.20    0.06
  -1   8   0    0.19    0.08
   1   8   0    0.14    0.07
   2   8   0    5.79    0.33
   2  -8   0    5.51    0.31
  -2  -8   0    6.62    0.31
   2  -8   0    5.77    0.29
  -2   8   0    5.56    0.33
   2   8   0    5.33    0.30
   3   8   0    1.53    0.15
  -3   8   0    1.41    0.14
   3   8   0    1.30    0.12
   3   8   0    1.36    0.11
   3  -8   0    1.27    0.12
   3  -8   0    1.40    0.10
   4   8   0    0.62    0.09
   4  -8   0    0.67    0.09
   4   8   0    0.67    0.11
   4   8   0    0.68    0.12
  -4   8   0    0.84    0.13
   4  -8   0    0.58    0.09
   5  -8   0    5.57    0.31
  -5  -8   0    6.08    0.36
   5   8   0    5.50    0.34
  -5   8   0    5.96    0.37
   5  -8   0    6.13    0.32
   6  -8   0   10.24    0.52
  -6  -8   0   10.37    0.58
   6   8   0   10.12    0.56
   6  -8   0    9.80    0.53
  -6  -8   0   10.37    0.50
  -6   8   0   10.97    0.59
   7   8   0   52.64    2.51
  -7   8   0   51.58    2.63
  -7  -8   0   50.11    2.62
   7  -8   0   55.31    2.42
   7  -8   0   50.52    2.48
  -8   8   0    1.43    0.20
   8  -8   0    1.83    0.17
   8   8   0    1.37    0.19
   8  -8   0    1.42    0.14
  -8  -8   0    1.36    0.18
  -9   8   0    1.10    0.19
   9  -8   0    1.05    0.16
   9   8   0    1.08    0.18
  -9  -8   0    1.23    0.19
  10   8   0    1.15    0.20
 -10   8   0    1.17    0.20
  10  -8   0    1.22    0.18
 -10  -8   0    1.25    0.20
 -11   8   0    0.36    0.22
  11  -8   0    0.61    0.18
 -11  -8   0    0.20    0.19
  11   8   0    0.29    0.19
 -12  -8   0    1.71    0.25
  12   8   0    2.40    0.28
  12  -8   0    2.50    0.25
 -12   8   0    2.05    0.28
 -13   8   0    2.57    0.31
  13  -8   0    2.58    0.27
  13   8   0    1.77    0.27
   0  -9   0    0.04    0.04
   0   9   0    0.05    0.08
   0  -9   0   -0.04    0.06
  -1   9   0   50.00    2.60
   1  -9   0   51.84    2.45
  -1  -9   0   54.12    2.43
   1   9   0   52.27    2.60
   1  -9   0   52.99    2.43
   1   9   0   52.33    2.46
   2   9   0    0.77    0.11
   2  -9   0    0.71    0.07
  -2   9   0    0.68    0.11
   2   9   0    0.78    0.09
   2  -9   0    0.71    0.11
  -2  -9   0    0.80    0.09
   3  -9   0    4.28    0.23
   3   9   0    4.27    0.25
   3   9   0    4.23    0.27
   3  -9   0    3.66    0.24
  -3  -9   0    3.84    0.23
  -3   9   0    4.85    0.28
   4  -9   0    5.22    0.27
  -4   9   0    4.72    0.32
   4  -9   0    4.81    0.27
   4   9   0    4.75    0.30
   5   9   0   48.65    2.38
  -5   9   0   49.30    2.39
   5  -9   0   45.42    2.20
  -5  -9   0   46.26    2.19
   5  -9   0   49.05    2.25
   5   9   0   45.02    2.27
  -6  -9   0   16.96    0.87
   6   9   0   15.88    0.83
   6  -9   0   15.22    0.79
  -6   9   0   16.20    0.88
   6  -9   0   16.85    0.81
  -6  -9   0   15.85    0.77
   7  -9   0    0.36    0.09
  -7   9   0    0.18    0.13
   7   9   0    0.34    0.14
  -7  -9   0    0.31    0.13
   7  -9   0    0.30    0.11
   8   9   0    3.92    0.31
   8  -9   0    4.47    0.29
   8  -9   0    4.86    0.27
  -8   9   0    4.26    0.33
  -8  -9   0    4.43    0.32
  -9  -9   0    2.58    0.22
   9  -9   0    1.53    0.19
   9   9   0    1.40    0.20
  -9   9   0    1.11    0.20
 -10   9   0    3.78    0.32
 -10  -9   0    3.44    0.30
  10   9   0    3.35    0.31
  10  -9   0    3.43    0.27
  11   9   0    0.96    0.24
  11  -9   0    0.87    0.20
 -11   9   0    1.12    0.26
 -11  -9   0    0.88    0.24
 -12   9   0    1.70    0.26
  12   9   0    1.29    0.23
 -12  -9   0    1.72    0.24
  12  -9   0    1.78    0.23
 -13  -9   0    0.09    0.22
 -13   9   0   -0.07    0.22
  13   9   0    0.08    0.24
   0 -10   0  214.08    9.95
   0 -10   0  220.07   10.16
  -1  10   0    5.82    0.35
   1 -10   0    5.87    0.29
   1  10   0    5.79    0.35
   1 -10   0    6.12    0.33
   1  10   0    6.06    0.31
  -1 -10   0    5.90    0.32
   2  10   0    3.43    0.22
  -2  10   0    3.21    0.22
   2  10   0    2.98    0.19
   2 -10   0    2.93    0.20
   2 -10   0    3.04    0.16
  -2 -10   0    2.82    0.19
   3 -10   0    5.69    0.32
  -3 -10   0    5.57    0.31
   3  10   0    5.30    0.35
   3  10   0    6.22    0.33
   3 -10   0    6.21    0.30
  -3  10   0    6.36    0.36
  -4  10   0    9.35    0.51
   4  10   0    9.32    0.49
   4 -10   0    8.55    0.44
   4 -10   0    8.23    0.45
  -4 -10   0    8.20    0.44
   4  10   0    8.24    0.46
  -5 -10   0    5.91    0.32
   5 -10   0    6.00    0.34
  -5  10   0    6.60    0.39
   5 -10   0    6.32    0.33
   5  10   0    5.82    0.36
   5  10   0    6.21    0.38
   6  10   0   43.30    2.13
  -6 -10   0   42.90    2.04
  -6  10   0   43.04    2.24
  -6 -10   0   46.18    2.24
   6 -10   0   44.57    2.10
   6 -10   0   44.11    2.06
  -7  10   0    8.72    0.55
   7 -10   0    9.03    0.48
  -7 -10   0    9.30    0.55
   7  10   0    9.21    0.52
   7 -10   0    9.52    0.49
   8  10   0    0.36    0.16
  -8 -10   0    0.08    0.13
   8 -10   0    0.35    0.12
  -8  10   0    0.44    0.16
   8 -10   0    0.35    0.10
  -9  10   0    2.44    0.26
   9  10   0    3.00    0.26
   9 -10   0    2.62    0.23
  -9 -10   0    2.66    0.26
  10  10   0    4.87    0.36
 -10  10   0    4.94    0.39
 -10 -10   0    4.42    0.37
 -11 -10   0    0.89    0.24
 -11  10   0    0.47    0.23
  11  10   0    0.72    0.23
 -12 -10   0    0.93    0.25
 -12  10   0    1.10    0.28
  12  10   0    0.92    0.28
  13  10   0    0.55    0.28
 -13 -10   0    0.52    0.25
 -13  10   0    0.09    0.25
   0 -11   0    0.01    0.06
   0 -11   0    0.11    0.05
   0  11   0    0.06    0.08
   1 -11   0   45.18    2.14
  -1 -11   0   45.88    2.14
   1  11   0   45.93    2.30
   1  11   0   46.99    2.17
   1 -11   0   44.38    2.15
  -1  11   0   46.84    2.31
   2  11   0    0.57    0.11
  -2  11   0    0.73    0.13
  -2 -11   0    0.62    0.10
   2  11   0    0.47    0.09
   2 -11   0    0.68    0.07
   2 -11   0    0.55    0.10
   3 -11   0    6.48    0.37
   3  11   0    6.45    0.36
  -3 -11   0    6.52    0.35
  -3  11   0    7.00    0.41
   3  11   0    6.84    0.40
   3 -11   0    7.10    0.34
   4 -11   0   10.35    0.55
  -4 -11   0   10.45    0.53
   4  11   0   10.52    0.56
   4 -11   0   11.45    0.54
  -4  11   0    9.98    0.60
   4  11   0   11.58    0.60
   5  11   0   33.26    1.67
  -5  11   0   38.66    1.78
   5 -11   0   37.76    1.65
   5 -11   0   32.79    1.62
   5  11   0   31.30    1.75
  -5 -11   0   32.69    1.61
   6 -11   0    0.39    0.10
  -6  11   0    0.31    0.14
  -6 -11   0    0.27    0.08
   6 -11   0    0.37    0.10
   6  11   0    0.38    0.13
  -6 -11   0    0.23    0.13
  -7 -11   0    9.76    0.53
   7 -11   0    8.24    0.45
  -7  11   0    7.47    0.52
   7 -11   0    8.70    0.46
   7  11   0    8.36    0.49
   8  11   0    1.25    0.18
  -8 -11   0    1.32    0.19
  -8  11   0    1.05    0.18
   8 -11   0    1.21    0.15
   8 -11   0    1.26    0.15
   9  11   0    0.18    0.16
  -9 -11   0    0.39    0.18
  -9  11   0    0.23    0.17
   9 -11   0    0.23    0.13
  10  11   0    6.58    0.44
 -10  11   0    6.48    0.46
 -10 -11   0    6.06    0.44
  11  11   0    4.47    0.36
 -11  11   0    4.28    0.38
 -11 -11   0    4.84    0.38
 -12  11   0    0.15    0.23
  12  11   0    0.29    0.23
 -13 -11   0    1.08    0.28
  13  11   0    1.29    0.31
 -13  11   0    1.15    0.31
   0 -12   0   40.11    1.77
   0 -12   0   35.12    1.76
   0  12   0   37.09    1.90
   1  12   0   16.54    0.76
   1  12   0   15.59    0.84
  -1 -12   0   16.00    0.77
   1 -12   0   15.77    0.78
  -1  12   0   13.89    0.83
   1 -12   0   16.53    0.75
   2  12   0    1.46    0.15
  -2  12   0    1.43    0.15
   2  12   0    1.48    0.12
  -2 -12   0    1.52    0.14
   2 -12   0    1.43    0.15
   3  12   0    1.01    0.11
  -3  12   0    0.98    0.14
   3 -12   0    1.02    0.12
   3 -12   0    0.99    0.09
  -3 -12   0    0.93    0.11
   3  12   0    0.95    0.13
   4  12   0    1.19    0.15
   4  12   0    1.24    0.14
  -4 -12   0    1.26    0.12
   4 -12   0    1.42    0.14
   4 -12   0    1.41    0.11
  -4  12   0    1.49    0.17
  -5  12   0    0.84    0.16
   5 -12   0    1.06    0.12
   5  12   0    0.94    0.14
   5  12   0    0.74    0.13
   5 -12   0    0.93    0.11
  -6  12   0    8.00    0.47
   6 -12   0    7.39    0.41
   6  12   0    6.97    0.45
  -6 -12   0    6.95    0.38
   6  12   0    7.26    0.43
   6 -12   0    7.73    0.40
  -7 -12   0    0.86    0.18
   7  12   0    1.03    0.17
   7 -12   0    1.00    0.13
  -7  12   0    0.93    0.17
  -8 -12   0    0.96    0.20
   8 -12   0    0.86    0.14
  -8  12   0    0.83    0.20
   8  12   0    0.89    0.20
   9  12   0   11.92    0.65
  -9  12   0   10.07    0.67
  -9 -12   0   11.45    0.67
 -10 -12   0    2.17    0.26
 -10  12   0    2.27    0.27
  10  12   0    2.42    0.26
 -11  12   0   -0.01    0.19
  11  12   0   -0.13    0.19
 -11 -12   0    0.15    0.19
 -12 -12   0    0.35    0.23
 -12  12   0    0.41    0.24
  12  12   0    0.63    0.27
  13  12   0   -0.44    0.21
 -13  12   0    0.22    0.24
 -13 -12   0   -0.19    0.22
   0 -13   0    0.01    0.07
   0 -13   0    0.07    0.05
   0  13   0    0.00    0.08
   1 -13   0   13.91    0.64
   1  13   0   12.46    0.72
   1 -13   0   13.07    0.67
  -1  13   0   14.59    0.73
  -1 -13   0   12.88    0.67
  -2 -13   0    0.29    0.09
   2  13   0    0.52    0.12
   2 -13   0    0.48    0.10
  -2  13   0    0.24    0.11
   2  13   0    0.50    0.09
  -3  13   0    4.29    0.30
   3 -13   0    4.90    0.23
   3  13   0    3.96    0.29
  -3 -13   0    4.05    0.26
   3 -13   0    4.18    0.27
   3  13   0    4.78    0.26
   4  13   0    4.62    0.32
   4  13   0    5.02    0.30
  -4  13   0    4.93    0.33
  -4 -13   0    4.92    0.28
   4 -13   0    4.94    0.30
   5  13   0    6.24    0.38
  -5  13   0    6.83    0.43
  -5 -13   0    6.71    0.36
   5  13   0    6.82    0.42
   5 -13   0    6.68    0.38
   6  13   0    3.20    0.25
   6 -13   0    3.04    0.22
   6  13   0    3.11    0.24
  -6 -13   0    2.88    0.20
  -6  13   0    3.34    0.28
   7 -13   0   -0.12    0.08
  -7 -13   0    0.09    0.14
   7  13   0   -0.19    0.12
  -7  13   0    0.05    0.14
   8 -13   0    0.46    0.13
   8  13   0    0.38    0.17
  -8  13   0    0.31    0.17
  -8 -13   0    0.26    0.17
   9  13   0    0.57    0.21
  -9 -13   0    0.40    0.20
  -9  13   0    0.68    0.21
 -10  13   0    4.99    0.41
 -10 -13   0    5.49    0.40
  10  13   0    5.38    0.40
  11  13   0    2.09    0.26
 -11  13   0    1.48    0.26
 -11 -13   0    1.47    0.25
 -12  13   0    0.06    0.23
  12  13   0   -0.28    0.21
 -12 -13   0    0.09    0.21
   0  14   0    0.77    0.14
   0 -14   0    1.04    0.14
   0 -14   0    1.10    0.09
  -1  14   0    0.67    0.14
  -1 -14   0    0.47    0.08
   1 -14   0    0.75    0.12
  -1 -14   0    0.57    0.11
   1  14   0    0.62    0.11
   2  14   0    0.11    0.08
   2  14   0    0.05    0.09
  -2 -14   0    0.21    0.09
   2 -14   0   -0.01    0.07
  -2  14   0    0.07    0.09
   3 -14   0    0.26    0.10
  -3  14   0    0.25    0.11
   3  14   0    0.09    0.09
  -3 -14   0    0.15    0.08
   3  14   0    0.21    0.09
   4  14   0    5.84    0.34
  -4 -14   0    5.43    0.33
  -4  14   0    5.93    0.38
   4  14   0    6.26    0.38
   4 -14   0    5.68    0.34
   5  14   0    1.51    0.16
   5  14   0    1.27    0.17
  -5  14   0    1.41    0.18
   5 -14   0    1.48    0.15
  -5 -14   0    1.46    0.14
   6 -14   0    1.37    0.15
  -6 -14   0    1.38    0.13
  -6  14   0    1.26    0.19
   6  14   0    1.65    0.18
   6  14   0    1.42    0.17
   7  14   0    0.56    0.17
   7 -14   0    0.61    0.13
  -7 -14   0    0.77    0.19
  -7  14   0    0.61    0.19
  -8  14   0    0.35    0.18
  -8 -14   0    0.30    0.18
   8 -14   0    0.37    0.13
   8  14   0    0.11    0.16
  -9 -14   0    0.07    0.18
  -9  14   0    0.16    0.19
   9 -14   0    0.38    0.14
   9  14   0    0.11    0.19
  10  14   0    2.37    0.27
 -10  14   0    2.61    0.29
 -10 -14   0    2.15    0.27
 -11  14   0    0.47    0.25
 -11 -14   0    0.55    0.23
  11  14   0    0.80    0.25
  12  14   0    1.86    0.27
 -12 -14   0    2.01    0.29
 -12  14   0    2.08    0.30
   0  15   0   -0.06    0.08
   0 -15   0    0.02    0.09
  -1 -15   0    1.89    0.17
  -1 -15   0    1.68    0.13
   1 -15   0    2.06    0.17
  -1  15   0    1.76    0.19
   1  15   0    2.15    0.19
   2  15   0    0.07    0.10
   2 -15   0    0.15    0.10
   2  15   0    0.21    0.08
  -2  15   0    0.16    0.10
  -2 -15   0    0.10    0.09
   3 -15   0    9.59    0.52
  -3  15   0    9.63    0.56
  -3 -15   0    9.50    0.51
   3  15   0    9.45    0.55
   3  15   0    9.87    0.50
   4  15   0    0.34    0.13
   4 -15   0    0.12    0.10
  -4 -15   0    0.33    0.10
   4  15   0    0.05    0.10
  -4  15   0    0.77    0.14
   5  15   0    0.05    0.11
   5 -15   0    0.08    0.10
  -5 -15   0    0.11    0.09
  -5  15   0    0.13    0.13
   5  15   0    0.26    0.13
  -6 -15   0    0.66    0.12
   6  15   0    0.58    0.16
   6 -15   0    0.60    0.13
  -6  15   0    0.30    0.16
   7  15   0    2.00    0.21
  -7  15   0    1.52    0.22
  -7 -15   0    1.55    0.21
   8  15   0   -0.11    0.16
  -8  15   0   -0.17    0.16
  -8 -15   0   -0.19    0.15
   8 -15   0   -0.19    0.09
   9  15   0    1.72    0.23
  -9  15   0    1.59    0.30
   9 -15   0    1.16    0.18
  -9 -15   0    1.27    0.28
  10  15   0   -0.20    0.19
 -10  15   0   -0.25    0.17
 -10 -15   0   -0.14    0.19
 -11 -15   0    0.17    0.22
  11  15   0    0.57    0.26
 -11  15   0    0.78    0.27
 -12 -15   0    0.21    0.24
  12  15   0   -0.26    0.23
 -12  15   0    0.03    0.24
   0  16   0    5.02    0.34
   0 -16   0    5.04    0.31
  -1  16   0    3.61    0.27
  -1 -16   0    3.76    0.25
   1 -16   0    3.64    0.25
   1  16   0    3.62    0.27
   2  16   0    0.08    0.07
   2 -16   0   -0.06    0.09
  -2 -16   0    0.02    0.09
   2  16   0   -0.03    0.09
  -2  16   0    0.09    0.10
  -3  16   0    4.84    0.36
   3  16   0    5.96    0.32
   3  16   0    5.77    0.37
  -3 -16   0    5.76    0.33
   3 -16   0    5.25    0.34
  -4 -16   0    0.37    0.11
   4 -16   0    0.26    0.12
  -4  16   0    0.47    0.16
   4  16   0    0.40    0.13
   4  16   0    0.37    0.14
   5  16   0   -0.07    0.11
  -5  16   0   -0.09    0.12
   5 -16   0    0.03    0.09
  -5 -16   0   -0.09    0.08
   5  16   0    0.06    0.10
   6 -16   0    0.06    0.10
  -6  16   0   -0.14    0.13
   6  16   0   -0.07    0.11
  -6 -16   0    0.11    0.09
   6  16   0    0.07    0.12
  -7 -16   0    0.59    0.19
   7 -16   0    0.28    0.12
   7  16   0    0.49    0.17
  -7  16   0    0.36    0.17
   7  16   0    0.37    0.17
   8 -16   0    2.05    0.21
  -8  16   0    2.13    0.27
   8  16   0    2.20    0.25
  -8 -16   0    2.37    0.25
   9 -16   0    0.60    0.16
  -9 -16   0    0.51    0.22
   9  16   0    0.48    0.22
  -9  16   0    0.38    0.22
 -10 -16   0    0.04    0.22
  10  16   0    0.26    0.23
 -10  16   0    0.03    0.20
 -11  16   0   -0.25    0.21
 -11 -16   0   -0.27    0.19
  11  16   0   -0.62    0.21
   0  17   0   -0.18    0.09
   0 -17   0   -0.17    0.10
   1  17   0   25.70    1.28
  -1 -17   0   23.66    1.18
   1 -17   0   22.68    1.18
  -2  17   0    3.30    0.28
   2  17   0    3.39    0.27
  -2 -17   0    3.86    0.26
   2 -17   0    3.79    0.26
   3 -17   0   -0.05    0.10
   3  17   0    0.00    0.08
  -3  17   0    0.06    0.11
  -3 -17   0   -0.02    0.09
   3  17   0    0.11    0.12
  -4  17   0    3.02    0.27
  -4 -17   0    3.32    0.23
   4  17   0    3.58    0.24
   4 -17   0    3.20    0.24
   4  17   0    3.38    0.27
   5  17   0    0.11    0.13
  -5  17   0   -0.02    0.13
   5  17   0   -0.01    0.11
   5 -17   0   -0.13    0.10
  -6 -17   0    1.41    0.15
   6 -17   0    1.29    0.16
  -6  17   0    1.14    0.20
   6  17   0    1.33    0.19
   6  17   0    1.55    0.19
   7  17   0    0.68    0.18
  -7  17   0    1.05    0.23
   7  17   0    0.62    0.18
   7 -17   0    0.58    0.15
  -8  17   0    1.09    0.25
   8 -17   0    1.24    0.20
  -8 -17   0    1.11    0.25
   8  17   0    1.26    0.25
  -9  17   0    0.97    0.26
   9  17   0    1.52    0.27
  -9 -17   0    0.94    0.25
   9 -17   0    0.98    0.19
  10  17   0   -0.17    0.21
 -10  17   0   -0.15    0.19
 -10 -17   0   -0.15    0.20
 -11 -17   0    0.13    0.25
 -11  17   0    0.19    0.26
  11  17   0    0.33    0.26
   0  18   0   31.97    1.82
   0 -18   0   38.65    1.71
  -1  18   0    0.09    0.12
   1 -18   0    0.21    0.12
  -1 -18   0    0.22    0.12
   1  18   0    0.01    0.12
  -2  18   0    0.91    0.16
   2 -18   0    1.12    0.18
   2  18   0    1.28    0.17
  -2 -18   0    0.94    0.15
  -3 -18   0    0.89    0.15
  -3  18   0    0.86    0.18
   3 -18   0    0.94    0.15
   3  18   0    0.97    0.16
  -4  18   0    0.68    0.17
   4  18   0    0.66    0.17
   4 -18   0    0.52    0.15
   5 -18   0    0.24    0.12
   5  18   0    0.24    0.13
   5  18   0    0.23    0.14
  -5  18   0    0.52    0.18
  -5 -18   0    0.29    0.12
   6  18   0    9.12    0.56
   6  18   0    8.85    0.51
   6 -18   0    8.53    0.50
  -6  18   0    9.43    0.58
   7  18   0    5.43    0.37
  -7  18   0    5.41    0.41
   7 -18   0    5.07    0.34
   7  18   0    4.85    0.38
   8 -18   0   -0.19    0.12
   8  18   0   -0.10    0.17
  -8 -18   0    0.03    0.18
  -8  18   0   -0.08    0.17
   9 -18   0   -0.09    0.13
  -9  18   0   -0.04    0.19
  -9 -18   0   -0.11    0.20
   9  18   0    0.38    0.22
 -10 -18   0    0.08    0.22
  10  18   0    0.10    0.22
 -10  18   0    0.33    0.23
 -11  18   0   -0.08    0.22
  11  18   0   -0.09    0.23
 -11 -18   0   -0.16    0.23
   0 -19   0    0.28    0.12
   0  19   0    0.21    0.13
   1  19   0    0.91    0.19
  -1  19   0    1.11    0.20
   1 -19   0    0.94    0.15
  -1 -19   0    0.87    0.17
  -2  19   0    1.97    0.21
   2 -19   0    1.32    0.18
   2  19   0    1.31    0.19
  -2 -19   0    1.57    0.18
   3 -19   0    0.30    0.13
  -3  19   0    0.46    0.16
   3  19   0    0.18    0.13
  -3 -19   0    0.44    0.13
  -4  19   0    5.16    0.39
  -4 -19   0    5.02    0.34
   4 -19   0    6.46    0.37
   4  19   0    5.90    0.40
   5 -19   0   11.43    0.64
  -5 -19   0   11.58    0.62
  -5  19   0   12.45    0.71
   5  19   0   11.48    0.69
  -6  19   0    3.54    0.33
   6  19   0    4.22    0.32
   6 -19   0    3.90    0.29
   7 -19   0    0.43    0.16
   7  19   0    0.62    0.20
  -7  19   0    0.90    0.23
  -8  19   0    0.40    0.21
   8  19   0    0.05    0.17
   8 -19   0    0.36    0.16
  -8 -19   0    0.53    0.21
  -9 -19   0    1.19    0.23
   9 -19   0    1.16    0.19
   9  19   0    1.59    0.23
  -9  19   0    1.33    0.23
 -10  19   0    0.14    0.21
 -10 -19   0    0.21    0.23
  10  19   0   -0.05    0.22
   0  20   0    6.20    0.44
   0 -20   0    7.43    0.42
   1  20   0   11.89    0.67
  -1 -20   0   10.83    0.61
   1 -20   0   10.96    0.61
  -1  20   0   10.94    0.66
  -2  20   0    0.31    0.15
   2  20   0    0.00    0.13
  -2 -20   0    0.04    0.13
   2 -20   0    0.05    0.14
  -3  20   0    3.07    0.26
   3  20   0    2.34    0.24
  -3 -20   0    2.17    0.20
   3 -20   0    2.22    0.22
  -4 -20   0    0.45    0.14
  -4  20   0    0.31    0.16
   4 -20   0    0.16    0.14
   4  20   0    0.27    0.16
   5 -20   0    0.26    0.15
  -5  20   0    0.15    0.16
   5  20   0    0.52    0.17
  -5 -20   0    0.32    0.13
   6 -20   0    5.50    0.37
   6  20   0    5.68    0.41
  -6  20   0    5.89    0.43
   7  20   0    7.02    0.48
  -7  20   0    6.96    0.50
   7 -20   0    7.59    0.44
   8 -20   0   -0.09    0.13
  -8  20   0   -0.06    0.17
  -8 -20   0   -0.20    0.17
  -9  20   0    0.10    0.22
  -9 -20   0   -0.23    0.19
   9 -20   0    0.30    0.17
 -10  20   0    0.66    0.27
 -10 -20   0    0.76    0.29
   0 -21   0    0.00    0.13
   0  21   0    0.02    0.13
  -1  21   0   15.07    0.90
   1 -21   0   15.89    0.85
  -1 -21   0   16.02    0.84
   1  21   0   17.79    0.93
  -2 -21   0   -0.11    0.10
   2 -21   0   -0.18    0.12
   2  21   0   -0.08    0.12
  -2  21   0   -0.03    0.14
   3 -21   0    1.04    0.19
   3  21   0    1.13    0.19
  -3  21   0    1.13    0.21
  -3 -21   0    0.90    0.16
  -4 -21   0    1.81    0.19
   4  21   0    2.09    0.23
   4 -21   0    1.85    0.21
  -4  21   0    2.31    0.24
   5 -21   0    4.25    0.32
  -5 -21   0    4.91    0.32
   5  21   0    4.85    0.37
  -5  21   0    4.80    0.37
  -6  21   0    1.70    0.23
   6  21   0    1.91    0.22
   6 -21   0    1.61    0.20
   7 -21   0    0.29    0.15
   7  21   0    0.00    0.17
  -8  21   0    0.28    0.21
   8 -21   0    0.10    0.15
  -8 -21   0    0.48    0.20
   9 -21   0    1.24    0.20
  -9 -21   0    1.14    0.29
  -9  21   0    1.41    0.30
   0  22   0   13.43    0.78
   0 -22   0   12.86    0.71
  -1  22   0    4.95    0.37
  -1 -22   0    4.86    0.34
   1 -22   0    4.70    0.35
   1  22   0    5.65    0.38
   2  22   0   14.58    0.84
  -2  22   0   13.75    0.83
   2 -22   0   14.75    0.78
  -2 -22   0   14.56    0.77
   3 -22   0   -0.03    0.14
  -3 -22   0    0.05    0.14
  -3  22   0    0.16    0.16
   3  22   0    0.05    0.15
   4  22   0    7.31    0.49
  -4  22   0    7.48    0.49
   4 -22   0    7.03    0.45
  -4 -22   0    7.04    0.43
   5  22   0    3.24    0.31
   5 -22   0    3.95    0.29
  -5 -22   0    3.28    0.27
  -5  22   0    3.39    0.30
   6  22   0    2.66    0.27
  -6  22   0    2.91    0.29
   6 -22   0    2.78    0.25
   7 -22   0    4.72    0.35
   7  22   0    4.61    0.37
  -7  22   0    4.92    0.40
  -8  22   0    0.69    0.24
   8 -22   0    0.34    0.17
  -8 -22   0    0.46    0.21
  -9  22   0    0.66    0.28
   9 -22   0    1.15    0.23
   0 -23   0   -0.10    0.13
   0  23   0   -0.08    0.13
   1  23   0    1.84    0.22
  -1 -23   0    1.36    0.19
   1 -23   0    1.50    0.20
  -1  23   0    1.25    0.20
   2  23   0    1.13    0.19
   2 -23   0    0.86    0.20
  -2  23   0    1.07    0.23
  -2 -23   0    1.01    0.17
   3 -23   0    1.05    0.22
  -3  23   0    1.40    0.25
  -3 -23   0    1.11    0.20
   3  23   0    1.15    0.20
   4 -23   0    2.12    0.23
  -4  23   0    1.63    0.23
  -4 -23   0    2.12    0.22
   4  23   0    2.20    0.26
   5  23   0   10.17    0.64
  -5  23   0    9.11    0.63
  -5 -23   0   10.72    0.57
   5 -23   0   10.03    0.58
   6  23   0    0.58    0.21
   6 -23   0    0.76    0.20
  -6  23   0    0.57    0.22
   7 -23   0   -0.25    0.14
   7  23   0    0.06    0.18
  -7  23   0   -0.12    0.16
   8 -23   0   -0.13    0.15
  -8 -23   0    0.22    0.22
  -8  23   0    0.04    0.19
   0 -24   0    0.02    0.15
   0  24   0    0.00    0.14
   1 -24   0    0.29    0.17
  -1  24   0    0.44    0.18
  -1 -24   0    0.22    0.16
   1  24   0    0.45    0.19
  -2  24   0    2.75    0.28
   2  24   0    3.35    0.31
  -2 -24   0    2.95    0.27
   2 -24   0    3.20    0.27
   3 -24   0   -0.20    0.13
  -3 -24   0   -0.17    0.13
  -3  24   0   -0.02    0.15
   3  24   0    0.08    0.17
   4 -24   0    0.15    0.16
  -4  24   0    0.06    0.17
   4  24   0    0.04    0.17
  -4 -24   0   -0.03    0.14
   5 -24   0    0.04    0.15
  -5 -24   0    0.05    0.15
   5  24   0    0.00    0.17
  -5  24   0    0.02    0.17
   6  24   0    1.11    0.25
   6 -24   0    0.85    0.21
  -7  24   0    1.44    0.24
   7 -24   0    1.65    0.23
   0  25   0   -0.01    0.16
  -1 -25   0    0.09    0.14
   1 -25   0    0.15    0.16
   1  25   0    0.44    0.20
  -1  25   0   -0.05    0.14
   2  25   0    2.45    0.27
   2 -25   0    2.05    0.23
  -2 -25   0    2.12    0.23
  -2  25   0    2.17    0.25
  -3  25   0   -0.02    0.16
  -3 -25   0    0.17    0.15
   3  25   0    0.14    0.18
   3 -25   0    0.02    0.16
  -4 -25   0    1.35    0.20
  -4  25   0    1.50    0.24
   4  25   0    1.45    0.24
   4 -25   0    1.33    0.20
  -5  25   0    0.92    0.26
  -5 -25   0    1.28    0.19
   5 -25   0    1.00    0.23
   5  25   0    1.03    0.26
   6 -25   0    0.53    0.19
  -6  25   0    0.31    0.20
   0  26   0   -0.04    0.14
  -1 -26   0    0.53    0.19
   1  26   0    0.31    0.20
  -1  26   0    0.34    0.19
   1 -26   0    0.35    0.18
  -2  26   0    0.77    0.23
  -2 -26   0    0.58    0.19
   2  26   0    0.97    0.24
   2 -26   0    0.74    0.21
  -3 -26   0   -0.01    0.15
   3 -26   0   -0.16    0.16
  -3  26   0   -0.03    0.17
   3  26   0   -0.12    0.17
  -4 -26   0    1.04    0.18
   4 -26   0    1.17    0.24
  -4  26   0    0.86    0.23
   5  26   0   -0.15    0.19
   5 -26   0   -0.34    0.15
  -5  26   0   -0.02    0.17
   0 -27   0   -0.03    0.16
   0  27   0   -0.12    0.16
  -1  27   0   -0.02    0.17
  -1 -27   0   -0.15    0.15
   1 -27   0    0.12    0.17
   1  27   0   -0.11    0.16
  -2  27   0    0.00    0.17
   2 -27   0   -0.09    0.16
  -2 -27   0    0.19    0.16
   2  27   0   -0.11    0.17
   3 -27   0   -0.18    0.16
  -3 -27   0   -0.04    0.15
   3  27   0   -0.05    0.19
  -3  27   0   -0.04    0.16
   4 -27   0    1.26    0.26
  -4 -27   0    0.92    0.22
   4  27   0    0.96    0.27
  -4  27   0    1.04    0.26
   0 -28   0   -0.20    0.18
   0  28   0   -0.13    0.18
  -1 -28   0    0.08    0.18
   1 -28   0    0.29    0.20
   1  28   0    0.43    0.22
  -1  28   0    0.56    0.23
   2 -28   0    0.16    0.19
  -2  28   0   -0.10    0.18
  -2 -28   0    0.12    0.17
   2  28   0    0.15    0.21
  14   0  -1   -0.21    0.20
 -14   0   1   -0.34    0.22
 -13   0   1   -0.25    0.22
  13   0  -1   -0.13    0.19
  12   0  -1   -0.18    0.17
 -12   0   1   -0.18    0.18
  11   0  -1   -0.06    0.15
 -10   0   1   -0.09    0.14
  10   0  -1    0.00    0.12
  -9   0   1    0.02    0.13
   9   0  -1   -0.06    0.13
  -8   0   1   -0.05    0.10
   8   0  -1   -0.01    0.10
   7   0  -1   -0.02    0.04
  -7   0   1   -0.04    0.09
   7   0  -1    0.05    0.09
   6   0  -1   -0.04    0.03
  -6   0   1    0.11    0.09
   6   0  -1   -0.08    0.08
  -5   0   1    0.05    0.08
   5   0  -1    0.07    0.08
   4   0  -1   -0.08    0.06
  -4   0   1    0.06    0.06
  -3   0   1    0.07    0.06
   3   0  -1    0.09    0.03
   3   0  -1    0.08    0.06
   2   0  -1    0.01    0.04
   2   0  -1    0.02    0.02
  -1   0   1    0.04    0.02
   1   0  -1    0.02    0.01
   0   0  -1   -0.01    0.00
   0   0   1    0.00    0.00
  -1   0  -1    0.12    0.03
   2   0   1   -0.04    0.04
  -2   0  -1   -0.07    0.04
   3   0   1    0.07    0.06
  -3   0  -1    0.06    0.06
   4   0   1    0.01    0.06
  -4   0  -1    0.06    0.07
   5   0   1   -0.01    0.07
  -5   0  -1   -0.10    0.07
  -6   0  -1    0.00    0.09
   6   0   1   -0.05    0.08
   7   0   1    0.01    0.09
  -7   0  -1   -0.08    0.09
  -8   0  -1   -0.02    0.10
   8   0   1    0.00    0.10
  -9   0  -1    0.06    0.13
   9   0   1    0.09    0.13
  10   0   1   -0.09    0.13
 -10   0  -1    0.04    0.15
  11   0   1   -0.12    0.13
 -11   0  -1   -0.11    0.17
  12   0   1   -0.21    0.15
 -12   0  -1   -0.07    0.19
 -13   0  -1   -0.30    0.20
  13   0   1    0.05    0.22
 -14   0  -1   -0.19    0.22
  14   0   1   -0.06    0.22
  14   1  -1   -0.14    0.20
 -14  -1   1   -0.25    0.22
  14  -1  -1   -0.04    0.22
 -14   1   1   -0.09    0.23
 -13   1   1    1.29    0.30
  13   1  -1    1.08    0.28
 -13  -1   1    1.13    0.29
  12   1  -1    0.23    0.19
  12  -1  -1   -0.10    0.17
 -12  -1   1    0.04    0.18
 -12   1   1    0.10    0.21
  11  -1  -1    0.87    0.19
  11   1  -1    0.56    0.19
  10   1  -1    1.20    0.22
 -10   1   1    1.04    0.20
 -10  -1   1    1.06    0.21
  -9   1   1    0.64    0.17
  -9  -1   1    0.83    0.18
   9  -1  -1    0.67    0.16
   9   1  -1    0.72    0.17
  -8   1   1    0.16    0.12
  -8  -1   1    0.07    0.11
   8   1  -1    0.03    0.10
   8  -1  -1    0.06    0.11
   7   1  -1    4.55    0.31
  -7  -1   1    4.94    0.32
   7  -1  -1    4.88    0.31
   7   1  -1    5.33    0.25
   7  -1  -1    4.96    0.25
  -7   1   1    4.98    0.33
   6  -1  -1    0.18    0.04
   6   1  -1   -0.02    0.09
   6   1  -1    0.20    0.04
  -6  -1   1    0.20    0.09
  -6   1   1    0.07    0.09
  -5   1   1   16.65    0.92
   5  -1  -1   17.46    0.88
   5   1  -1   17.05    0.88
  -5  -1   1   18.67    0.93
   5  -1  -1   18.19    0.83
   5   1  -1   18.73    0.83
   4   1  -1   15.42    0.66
  -4  -1   1   13.91    0.73
   4  -1  -1   13.91    0.70
  -4   1   1   13.85    0.73
   4   1  -1   13.02    0.70
   4  -1  -1   14.36    0.66
   3   1  -1  101.34    4.87
  -3  -1   1  103.66    5.11
   3  -1  -1  103.08    4.87
  -3   1   1   97.89    5.11
   3  -1  -1  113.26    4.76
   2   1  -1   78.03    3.51
   2  -1  -1   79.87    3.51
   2  -1  -1   80.42    3.59
  -2  -1   1   72.19    3.76
  -2   1   1   76.16    3.76
   2   1  -1   72.26    3.59
   1   1  -1    5.99    0.29
  -1  -1   1    6.14    0.31
   1   1  -1    5.48    0.30
   1  -1  -1    6.03    0.29
   1  -1  -1    6.40    0.29
  -1   1   1    6.24    0.31
   0  -1   1   -0.01    0.01
   0  -1  -1    0.01    0.01
   0   1   1    0.00    0.01
   0   1  -1    0.00    0.01
  -1   1  -1   11.20    0.51
  -1  -1  -1   10.89    0.55
   1  -1   1   10.68    0.52
   1   1   1   11.16    0.52
  -1   1  -1   10.37    0.55
  -1  -1  -1   11.14    0.51
  -2  -1  -1   12.71    0.62
   2  -1   1   11.39    0.58
   2  -1   1   12.06    0.56
   2   1   1   12.21    0.59
  -2   1  -1   12.10    0.62
   3  -1   1  162.87    7.68
   3   1   1  166.75    7.68
   3  -1   1  174.39    7.52
  -3  -1  -1  164.21    8.05
  -3   1  -1  151.54    8.05
  -4  -1  -1    0.11    0.08
   4   1   1    0.32    0.09
   4  -1   1    0.30    0.04
  -4   1  -1    0.35    0.09
  -5   1  -1   15.97    0.87
   5  -1   1   15.77    0.82
  -5  -1  -1   17.99    0.87
   5  -1   1   17.01    0.77
   5   1   1   16.52    0.83
   6   1   1   15.26    0.79
  -6  -1  -1   15.30    0.83
   6  -1   1   16.47    0.73
  -6   1  -1   16.43    0.83
   6  -1   1   14.58    0.79
  -7   1  -1    0.10    0.10
   7  -1   1    0.17    0.10
  -7  -1  -1   -0.13    0.09
   7   1   1    0.05    0.09
   8  -1   1   -0.03    0.10
   8   1   1    0.07    0.11
  -8   1  -1    0.10    0.12
  -8  -1  -1    0.08    0.13
  -9  -1  -1    2.65    0.24
   9  -1   1    1.88    0.20
  -9   1  -1    2.12    0.23
   9   1   1    2.09    0.21
 -10   1  -1    0.28    0.18
  10  -1   1    0.22    0.16
 -10  -1  -1    1.21    0.20
  10   1   1    0.17    0.15
 -11  -1  -1    0.35    0.20
 -11   1  -1    0.26    0.20
  11  -1   1    0.49    0.17
  11   1   1    0.72    0.19
 -12  -1  -1    0.13    0.21
  12   1   1   -0.06    0.17
 -12   1  -1   -0.13    0.19
  12  -1   1    0.04    0.17
  13   1   1    0.01    0.18
  13  -1   1    0.04    0.18
 -13   1  -1   -0.01    0.22
 -13  -1  -1    0.17    0.23
  14  -1   1   -0.06    0.20
  14   1   1    0.06    0.21
 -14   1  -1    0.24    0.27
 -14  -1  -1   -0.02    0.24
  14   2  -1   -0.40    0.19
  14  -2  -1   -0.19    0.21
 -14   2   1    0.36    0.26
 -14  -2   1   -0.24    0.23
  13   2  -1   -0.11    0.20
 -13   2   1   -0.26    0.19
 -13  -2   1    0.24    0.24
  13  -2  -1   -0.11    0.18
 -12   2   1    2.53    0.29
 -12  -2   1    2.59    0.30
  12   2  -1    2.21    0.26
  12  -2  -1    2.72    0.26
  11   2  -1    1.63    0.21
  11  -2  -1    1.48    0.20
 -11  -2   1    1.16    0.21
 -11   2   1    2.09    0.24
 -10  -2   1    0.45    0.17
 -10   2   1    0.55    0.19
  10   2  -1    0.31    0.16
  10  -2  -1    0.35    0.16
   9   2  -1    0.55    0.16
  -9  -2   1    0.62    0.18
   9  -2  -1    0.70    0.16
  -9   2   1    0.73    0.18
   8   2  -1    8.24    0.48
   8  -2  -1    8.36    0.47
  -8  -2   1    7.92    0.49
  -8   2   1    8.57    0.50
   7  -2  -1    9.45    0.46
  -7  -2   1    9.62    0.54
   7   2  -1    9.95    0.52
  -7   2   1    9.39    0.54
   7  -2  -1    8.79    0.51
   6  -2  -1    2.90    0.21
  -6   2   1    2.88    0.22
   6   2  -1    3.05    0.16
   6   2  -1    3.02    0.22
  -6  -2   1    2.93    0.22
   6  -2  -1    2.87    0.16
  -5   2   1    2.62    0.21
  -5  -2   1    2.67    0.20
   5  -2  -1    2.65    0.19
   5   2  -1    2.89    0.20
   5   2  -1    3.05    0.15
   5  -2  -1    2.83    0.15
  -4   2   1    8.23    0.47
   4  -2  -1    8.57    0.45
  -4  -2   1    9.79    0.47
   4   2  -1    9.02    0.41
   4  -2  -1    8.33    0.42
   4   2  -1    8.23    0.45
   3   2  -1  122.44    5.78
   3   2  -1  125.55    5.64
   3  -2  -1  118.05    5.64
   3  -2  -1  127.06    5.77
  -3  -2   1  129.93    6.05
  -3   2   1  115.67    6.05
   2   2  -1   12.90    0.67
   2  -2  -1   14.38    0.67
   2  -2  -1   13.28    0.65
  -2   2   1   15.38    0.71
  -2  -2   1   13.57    0.70
   2   2  -1   14.14    0.65
  -1   2   1   12.45    0.67
   1   2  -1   13.27    0.63
   1   2  -1   14.11    0.64
   1   2  -1   13.54    0.67
   1  -2  -1   13.14    0.63
   1  -2  -1   13.92    0.64
   0  -2  -1   36.56    1.59
   0   2   1   32.24    1.70
   1   2   1   17.70    0.83
  -1  -2  -1   16.20    0.77
   1   2   1   16.77    0.79
   1  -2   1   16.61    0.79
  -1   2  -1   16.32    0.83
  -1   2  -1   16.00    0.77
   2   2   1   37.99    1.83
   2  -2   1   39.67    1.78
  -2   2  -1   36.66    1.91
  -2  -2  -1   38.07    1.91
   2  -2   1   38.95    1.82
  -2  -2  -1   40.53    1.79
  -3  -2  -1   29.86    1.60
   3  -2   1   34.06    1.48
  -3   2  -1   33.60    1.60
   3   2   1   31.00    1.52
   3  -2   1   31.41    1.52
   4   2   1  215.76    9.89
  -4   2  -1  199.78   10.37
   4  -2   1  216.74    9.67
   4  -2   1  203.83    9.89
  -4  -2  -1  220.03   10.38
   5  -2   1   13.45    0.64
  -5  -2  -1   14.27    0.73
  -5   2  -1   14.20    0.73
   5  -2   1   13.13    0.69
   5   2   1   13.21    0.69
  -6   2  -1    3.85    0.27
   6   2   1    3.79    0.26
   6  -2   1    3.83    0.25
   6  -2   1    4.09    0.20
  -6  -2  -1    4.31    0.27
  -7  -2  -1    3.05    0.23
   7  -2   1    2.80    0.16
   7  -2   1    3.02    0.21
  -7   2  -1    2.74    0.23
   8   2   1    4.09    0.29
  -8  -2  -1    4.06    0.30
  -8   2  -1    4.83    0.33
   8  -2   1    4.16    0.28
  -9   2  -1    2.78    0.27
   9   2   1    3.15    0.25
   9  -2   1    2.75    0.24
  -9  -2  -1    2.78    0.25
 -10  -2  -1    2.29    0.25
  10   2   1    2.53    0.23
  10  -2   1    1.99    0.22
 -10   2  -1    1.94    0.25
  11  -2   1   -0.04    0.14
 -11  -2  -1   -0.09    0.17
 -11   2  -1    0.10    0.17
  11   2   1    0.00    0.15
 -12  -2  -1    0.60    0.24
  12  -2   1    0.26    0.18
  12   2   1    0.49    0.20
 -12   2  -1    0.42    0.23
  13   2   1    1.38    0.27
 -13   2  -1    1.57    0.27
 -13  -2  -1    1.22    0.29
  14  -2   1    1.84    0.26
 -14   2  -1    2.09    0.30
 -14  -2  -1    2.39    0.31
  14   2   1    1.82    0.28
  14  -3  -1   -0.51    0.19
  14   3  -1   -0.30    0.22
 -14   3   1   -0.03    0.25
 -14  -3   1   -0.12    0.23
 -13  -3   1    1.62    0.26
  13   3  -1    1.54    0.25
  13  -3  -1    1.69    0.24
 -13   3   1    2.02    0.27
 -12   3   1    2.85    0.31
  12   3  -1    3.11    0.28
  12  -3  -1    2.52    0.26
 -12  -3   1    2.70    0.30
  11   3  -1    1.22    0.20
 -11  -3   1    1.64    0.22
  11  -3  -1    1.41    0.20
 -11   3   1    1.14    0.22
  10  -3  -1    0.52    0.17
 -10   3   1    0.66    0.19
  10   3  -1    0.47    0.18
 -10  -3   1    0.58    0.19
   9   3  -1    9.39    0.56
   9  -3  -1   10.03    0.55
  -9  -3   1    9.73    0.58
  -9   3   1    9.89    0.59
   8  -3  -1    5.62    0.34
  -8  -3   1    5.56    0.37
   8   3  -1    5.25    0.35
   8  -3  -1    5.23    0.28
  -8   3   1    5.81    0.37
   7  -3  -1    0.25    0.06
  -7  -3   1    0.18    0.11
  -7   3   1    0.29    0.12
   7  -3  -1    0.33    0.11
   7   3  -1    0.24    0.12
  -6  -3   1    3.37    0.23
   6  -3  -1    2.81    0.17
  -6   3   1    2.59    0.22
   6  -3  -1    3.00    0.21
   6   3  -1    2.95    0.16
   6   3  -1    3.03    0.22
   5   3  -1   12.87    0.59
   5  -3  -1   12.69    0.63
   5   3  -1   11.94    0.64
   5  -3  -1   12.01    0.59
  -5  -3   1   13.17    0.67
  -5   3   1   12.27    0.67
  -4   3   1    0.15    0.08
  -4  -3   1    0.21    0.07
   4  -3  -1    0.59    0.09
   4  -3  -1    0.15    0.05
   4   3  -1    0.15    0.08
   4   3  -1    0.17    0.04
  -3  -3   1  124.71    6.04
  -3   3   1  127.27    6.05
   3  -3  -1  122.58    5.63
   3   3  -1  124.50    5.63
   3   3  -1  115.72    5.76
   3  -3  -1  122.66    5.76
   2   3  -1  111.01    5.21
   2  -3  -1  113.02    5.09
   2  -3  -1  115.98    5.20
  -2   3   1  110.43    5.46
   2   3  -1  113.09    5.09
   2   3  -1  102.72    5.45
   1   3  -1    0.23    0.04
  -1   3   1    0.21    0.05
   1   3  -1    0.17    0.04
   1   3  -1    0.17    0.04
   1  -3  -1    0.17    0.03
   1  -3  -1    0.20    0.04
   0   3  -1    5.21    0.27
   0   3   1    5.13    0.25
   0   3   1    5.48    0.27
   0  -3  -1    5.04    0.25
   0  -3   1    5.03    0.25
   0   3  -1    4.93    0.25
  -1   3  -1    2.01    0.13
   1   3   1    1.95    0.13
  -1  -3  -1    2.00    0.11
   1   3   1    2.16    0.12
   1  -3   1    2.06    0.12
  -1   3  -1    2.15    0.12
   2  -3   1    0.61    0.07
   2   3   1    0.64    0.09
   2   3   1    0.72    0.09
  -2  -3  -1    0.57    0.06
  -2   3  -1    0.52    0.10
   2  -3   1    0.55    0.08
   3  -3   1   79.94    3.54
   3   3   1   74.42    3.63
  -3  -3  -1   72.46    3.81
   3  -3   1   78.68    3.63
  -3   3  -1   74.34    3.81
  -3  -3  -1   83.35    3.55
   4   3   1   72.54    3.45
   4  -3   1   72.48    3.44
  -4   3  -1   67.65    3.61
  -4  -3  -1   77.34    3.61
   4  -3   1   74.64    3.35
  -5   3  -1    3.37    0.25
   5   3   1    3.71    0.23
  -5  -3  -1    3.57    0.24
   5  -3   1    3.67    0.23
   5  -3   1    3.69    0.19
  -6   3  -1   14.64    0.78
   6  -3   1   14.88    0.68
   6   3   1   13.80    0.74
   6  -3   1   14.06    0.73
  -6  -3  -1   14.73    0.77
   7  -3   1    7.37    0.35
   7   3   1    6.96    0.42
  -7  -3  -1    6.89    0.43
  -7   3  -1    7.75    0.45
   7  -3   1    7.29    0.41
   8   3   1    0.80    0.16
   8  -3   1    0.74    0.14
  -8   3  -1    0.86    0.16
  -8  -3  -1    0.87    0.17
   9   3   1    5.26    0.36
  -9   3  -1    5.80    0.39
   9  -3   1    5.25    0.35
  -9  -3  -1    5.47    0.38
 -10  -3  -1    1.35    0.19
  10   3   1    1.13    0.21
  10  -3   1    0.92    0.16
 -10   3  -1    1.27    0.25
  11   3   1    1.04    0.18
  11  -3   1    1.41    0.19
 -11   3  -1    1.40    0.23
 -11  -3  -1    1.23    0.26
  12  -3   1    1.12    0.18
 -12   3  -1    1.06    0.28
 -12  -3  -1    1.00    0.26
  12   3   1    0.89    0.23
 -13  -3  -1    0.25    0.24
  13  -3   1   -0.44    0.17
  13   3   1   -0.13    0.19
 -13   3  -1   -0.17    0.22
  14   3   1    1.38    0.32
  14  -3   1    1.40    0.29
 -14  -3  -1    1.32    0.33
  14  -4  -1    0.03    0.22
 -14   4   1    0.28    0.27
 -14  -4   1   -0.12    0.23
  14   4  -1   -0.13    0.23
 -13  -4   1    0.11    0.22
  13   4  -1   -0.12    0.20
  13  -4  -1    0.23    0.22
 -13   4   1    0.02    0.23
  12  -4  -1    1.67    0.22
 -12  -4   1    1.28    0.23
  12   4  -1    1.56    0.24
 -12   4   1    1.96    0.27
  11   4  -1    1.69    0.23
 -11  -4   1    1.81    0.23
  11  -4  -1    1.56    0.20
 -11   4   1    1.89    0.25
 -10   4   1    1.44    0.21
  10   4  -1    1.31    0.23
 -10  -4   1    1.39    0.20
  10  -4  -1    1.08    0.17
   9  -4  -1    0.78    0.17
  -9   4   1    1.07    0.20
  -9  -4   1    0.83    0.16
   9   4  -1    0.99    0.20
   8  -4  -1   26.18    1.31
   8   4  -1   26.31    1.33
  -8   4   1   25.97    1.39
   8  -4  -1   26.80    1.24
  -8  -4   1   27.06    1.38
   7  -4  -1   15.33    0.72
  -7   4   1   15.35    0.82
   7  -4  -1   15.61    0.77
  -7  -4   1   14.43    0.81
   7   4  -1   14.97    0.78
   7   4  -1   14.81    0.71
   6  -4  -1   15.70    0.80
   6   4  -1   15.87    0.82
   6   4  -1   16.58    0.75
  -6   4   1   15.34    0.85
   6  -4  -1   15.83    0.76
  -6  -4   1   16.97    0.85
  -5  -4   1    0.20    0.08
   5   4  -1    0.13    0.04
   5  -4  -1    0.17    0.07
   5  -4  -1    0.07    0.05
   5   4  -1    0.12    0.09
  -5   4   1    0.09    0.09
   4  -4  -1    0.91    0.10
  -4   4   1    1.25    0.13
   4  -4  -1    0.93    0.09
   4   4  -1    0.92    0.12
   4   4  -1    1.00    0.08
  -4  -4   1    0.95    0.12
   3  -4  -1   25.70    1.22
   3  -4  -1   25.77    1.19
   3   4  -1   26.08    1.18
   3   4  -1   23.43    1.22
  -3  -4   1   26.42    1.28
  -3   4   1   25.69    1.29
   2   4  -1   46.23    2.13
   2   4  -1   45.26    2.07
  -2   4   1   43.49    2.23
   2   4  -1   41.39    2.23
   2  -4  -1   46.76    2.08
   2  -4  -1   46.90    2.12
   1  -4  -1  379.22   17.03
  -1   4   1  367.66   18.25
   1   4  -1  379.33   17.03
   1   4  -1  363.85   18.25
   1   4  -1  372.27   17.41
   0   4   1   14.61    0.69
   0  -4   1   14.32    0.69
   0   4   1   15.15    0.73
   0   4  -1   13.69    0.68
   0  -4  -1   14.04    0.68
   1   4   1    4.29    0.22
  -1   4  -1    4.24    0.22
  -1   4  -1    4.33    0.24
   1   4   1    4.09    0.24
  -1  -4  -1    4.35    0.22
  -2   4  -1   48.35    2.46
  -2  -4  -1   50.72    2.29
   2  -4   1   49.24    2.34
   2  -4   1   49.99    2.29
   2   4   1   50.53    2.35
   3  -4   1   39.14    1.90
  -3  -4  -1   40.29    1.85
  -3   4  -1   40.45    2.00
  -3  -4  -1   39.69    2.00
   3   4   1   39.77    1.91
   3  -4   1   41.50    1.86
  -4  -4  -1   18.42    0.83
  -4   4  -1   17.09    0.92
   4  -4   1   18.14    0.84
  -4  -4  -1   19.21    0.93
   4   4   1   17.35    0.88
   4  -4   1   17.15    0.87
   5   4   1   14.02    0.72
  -5   4  -1   14.94    0.76
  -5  -4  -1   13.17    0.75
   5  -4   1   13.74    0.71
   5  -4   1   14.74    0.67
  -6  -4  -1    1.66    0.17
   6   4   1    2.17    0.18
  -6   4  -1    1.83    0.18
   6  -4   1    2.21    0.17
   6  -4   1    2.00    0.13
   7   4   1    1.19    0.16
  -7   4  -1    1.30    0.17
  -7  -4  -1    1.22    0.16
   7  -4   1    1.29    0.10
   7  -4   1    1.53    0.14
   8   4   1   16.29    0.81
   8  -4   1   14.56    0.79
  -8   4  -1   15.09    0.85
  -8  -4  -1   15.41    0.84
   9  -4   1    6.43    0.39
   9   4   1    6.57    0.41
  -9   4  -1    6.32    0.43
  -9  -4  -1    6.53    0.43
  10  -4   1    1.99    0.21
  10   4   1    1.66    0.20
 -10  -4  -1    1.93    0.22
 -10   4  -1    1.64    0.23
 -11   4  -1    2.03    0.25
  11  -4   1    2.17    0.22
  11   4   1    1.79    0.22
 -11  -4  -1    1.73    0.23
  12   4   1    0.63    0.21
 -12  -4  -1    0.99    0.26
 -12   4  -1    0.81    0.25
  12  -4   1    0.38    0.19
  13   4   1    0.64    0.24
 -13   4  -1    0.54    0.26
 -13  -4  -1    1.52    0.25
  14  -4   1    1.32    0.28
 -14  -4  -1    0.73    0.30
 -14   5   1    0.03    0.28
  14  -5  -1   -0.25    0.21
 -14  -5   1   -0.05    0.24
  13   5  -1    3.83    0.35
 -13   5   1    4.66    0.40
 -13  -5   1    4.10    0.37
  13  -5  -1    4.25    0.36
  12  -5  -1    5.01    0.36
  12   5  -1    4.49    0.37
 -12   5   1    4.67    0.40
 -12  -5   1    4.64    0.38
  11  -5  -1    0.76    0.20
  11   5  -1    0.31    0.20
 -11  -5   1    0.60    0.21
 -11   5   1    0.49    0.21
  10  -5  -1    0.22    0.14
 -10  -5   1    0.17    0.16
  10   5  -1    0.35    0.18
  -9  -5   1    3.09    0.27
   9   5  -1    3.64    0.28
  -9   5   1    3.15    0.28
   9  -5  -1    3.02    0.25
  -8  -5   1   13.91    0.80
   8  -5  -1   15.45    0.71
   8  -5  -1   14.87    0.76
  -8   5   1   14.25    0.81
   8   5  -1   14.85    0.78
  -7  -5   1    5.13    0.34
   7  -5  -1    5.89    0.28
   7   5  -1    5.09    0.26
   7  -5  -1    5.08    0.31
   7   5  -1    4.91    0.32
  -7   5   1    4.64    0.34
   6   5  -1    0.94    0.09
  -6  -5   1    1.29    0.14
   6  -5  -1    1.46    0.13
  -6   5   1    1.05    0.15
   6  -5  -1    1.09    0.10
   6   5  -1    1.29    0.15
   5   5  -1    7.99    0.40
   5  -5  -1    8.21    0.41
  -5  -5   1    8.10    0.46
   5   5  -1    8.08    0.44
   5  -5  -1    7.99    0.43
  -5   5   1    8.64    0.47
   4   5  -1    5.41    0.32
   4  -5  -1    5.86    0.29
   4  -5  -1    5.74    0.30
   4   5  -1    5.35    0.28
  -4   5   1    5.89    0.34
  -4  -5   1    5.39    0.32
   3   5  -1   42.24    1.95
   3  -5  -1   42.56    1.94
   3   5  -1   39.77    2.04
   3  -5  -1   41.76    1.90
   3   5  -1   39.48    1.89
  -3   5   1   40.02    2.05
   2  -5  -1  119.40    5.35
  -2   5   1  108.83    5.62
   2   5  -1  115.63    5.36
   2   5  -1  113.38    5.24
   2  -5  -1  113.94    5.24
   1   5  -1   84.03    3.92
   1  -5  -1   84.64    3.92
   1   5  -1   84.25    4.20
  -1   5   1   91.41    4.21
   1   5  -1   82.56    4.00
   0  -5   1   16.22    0.71
   0   5  -1   14.87    0.76
   0  -5  -1   15.16    0.70
   0   5  -1   14.66    0.71
   0   5   1   14.64    0.76
   0   5   1   13.74    0.71
  -1  -5  -1    2.29    0.13
   1   5   1    2.23    0.15
   1   5   1    2.02    0.13
  -1   5  -1    1.84    0.14
   1  -5   1    1.99    0.12
  -1   5  -1    2.07    0.15
   2   5   1   33.30    1.62
   2   5   1   32.60    1.70
  -2   5  -1   36.46    1.70
   2  -5   1   33.81    1.61
   2  -5   1   34.22    1.58
  -2  -5  -1   33.92    1.57
   3  -5   1  102.92    4.83
   3  -5   1  100.19    4.72
   3   5   1  102.27    5.07
  -3  -5  -1  103.44    4.72
   3   5   1  101.72    4.84
  -3   5  -1  107.07    5.08
   4  -5   1   34.25    1.60
   4  -5   1   34.75    1.64
  -4  -5  -1   35.49    1.59
  -4  -5  -1   33.11    1.73
   4   5   1   34.00    1.65
  -4   5  -1   34.79    1.74
  -5  -5  -1    2.01    0.12
   5  -5   1    2.15    0.14
  -5   5  -1    1.87    0.18
   5  -5   1    2.13    0.16
  -5  -5  -1    1.68    0.17
   5   5   1    1.98    0.17
  -6  -5  -1    8.42    0.49
  -6   5  -1    8.17    0.49
   6   5   1    8.73    0.47
   6  -5   1    8.97    0.43
   6  -5   1    8.48    0.46
   7  -5   1   -0.05    0.05
   7   5   1   -0.04    0.10
  -7   5  -1    0.13    0.11
  -7  -5  -1    0.03    0.09
   7  -5   1    0.00    0.08
   8  -5   1    0.68    0.14
  -8  -5  -1    0.75    0.16
  -8   5  -1    0.66    0.17
   8   5   1    0.66    0.16
  -9  -5  -1   18.52    1.02
   9  -5   1   18.16    0.96
  -9   5  -1   20.72    1.04
   9   5   1   18.04    0.98
 -10  -5  -1    1.99    0.23
  10   5   1    1.44    0.21
 -10   5  -1    1.71    0.22
  10  -5   1    1.65    0.20
  11   5   1    7.25    0.47
  11  -5   1    6.95    0.44
 -11   5  -1    7.63    0.51
 -11  -5  -1    6.48    0.48
 -12   5  -1    0.82    0.26
  12  -5   1    0.60    0.20
 -12  -5  -1    0.92    0.25
  12   5   1    0.52    0.22
 -13   5  -1    0.55    0.28
  13  -5   1    1.22    0.26
  13   5   1    0.42    0.23
 -14   5  -1    4.17    0.40
  14   5   1    1.90    0.29
 -14  -5  -1    2.48    0.33
  14  -5   1    2.40    0.29
 -14  -6   1    1.72    0.36
  14  -6  -1    1.70    0.26
  14   6  -1    1.60    0.35
 -14   6   1    1.89    0.31
 -13   6   1    0.30    0.24
  13  -6  -1    0.47    0.23
  13   6  -1    0.07    0.24
  12   6  -1    1.91    0.25
 -12  -6   1    1.94    0.26
 -12   6   1    2.14    0.28
  12  -6  -1    2.42    0.25
 -11  -6   1    0.25    0.18
 -11   6   1    0.31    0.21
  11  -6  -1    0.24    0.17
  11   6  -1    0.18    0.18
 -10   6   1    1.16    0.21
  10   6  -1    1.16    0.19
 -10  -6   1    1.27    0.19
  10  -6  -1    1.10    0.17
  -9   6   1    1.02    0.21
   9  -6  -1    1.04    0.16
   9   6  -1    1.27    0.22
  -9  -6   1    0.80    0.19
  -8  -6   1   29.46    1.61
   8  -6  -1   31.75    1.53
   8   6  -1   30.24    1.55
   8  -6  -1   32.86    1.47
  -8   6   1   31.96    1.63
   7  -6  -1   32.21    1.56
  -7  -6   1   30.55    1.64
   7   6  -1   32.77    1.48
   7  -6  -1   34.46    1.50
   7   6  -1   32.54    1.58
  -7   6   1   29.39    1.64
   6   6  -1    0.10    0.10
  -6  -6   1    0.05    0.09
  -6   6   1    0.04    0.09
   6  -6  -1    0.15    0.09
   6   6  -1    0.09    0.05
   6  -6  -1    0.07    0.06
  -5  -6   1    5.12    0.31
   5  -6  -1    5.06    0.27
   5  -6  -1    4.83    0.28
  -5   6   1    5.02    0.32
   5   6  -1    4.98    0.26
   5   6  -1    4.80    0.30
  -4  -6   1    3.28    0.24
  -4   6   1    4.37    0.26
   4  -6  -1    3.63    0.22
   4   6  -1    3.88    0.24
   4  -6  -1    4.02    0.22
   4   6  -1    4.20    0.21
   3   6  -1   14.03    0.76
   3  -6  -1   15.42    0.74
   3   6  -1   15.52    0.80
  -3   6   1   15.62    0.81
   3  -6  -1   16.97    0.75
   3   6  -1   15.01    0.73
   2   6  -1   22.50    1.22
   2  -6  -1   25.00    1.14
   2  -6  -1   26.03    1.14
  -2   6   1   23.51    1.22
   2   6  -1   24.06    1.13
   2   6  -1   23.99    1.16
   1   6  -1   33.18    1.57
   1   6  -1   34.18    1.60
   1  -6  -1   34.10    1.57
   0  -6  -1  158.09    7.60
   0  -6   1  165.67    7.78
   0   6   1  166.01    7.80
   0   6   1  175.02    8.16
   0   6  -1  165.79    8.16
   0   6  -1  166.08    7.61
   1  -6   1    8.85    0.45
   1   6   1    9.11    0.46
  -1  -6  -1    9.80    0.46
  -1   6  -1    9.21    0.49
  -1   6  -1    8.81    0.46
   1   6   1   10.40    0.50
   2   6   1   25.11    1.21
   2  -6   1   23.95    1.13
  -2   6  -1   24.04    1.21
  -2  -6  -1   22.58    1.11
   2   6   1   24.40    1.14
   2  -6   1   23.17    1.12
  -3   6  -1    6.59    0.37
   3  -6   1    6.52    0.33
   3   6   1    6.18    0.34
   3   6   1    6.11    0.36
   4  -6   1    3.48    0.21
   4   6   1    3.89    0.24
   4   6   1    3.18    0.22
  -4   6  -1    3.67    0.24
  -4  -6  -1    3.72    0.19
   4  -6   1    3.53    0.21
  -4  -6  -1    3.79    0.24
  -5  -6  -1   15.93    0.85
   5  -6   1   16.38    0.77
   5  -6   1   16.07    0.80
  -5  -6  -1   16.69    0.76
  -5   6  -1   16.68    0.86
   5   6   1   15.19    0.81
  -6   6  -1   20.11    1.10
  -6  -6  -1   21.08    1.10
   6  -6   1   21.53    1.00
   6   6   1   20.21    1.05
   6  -6   1   20.26    1.03
  -6  -6  -1   22.72    0.98
  -7   6  -1   -0.10    0.09
   7  -6   1   -0.06    0.08
   7  -6   1    0.02    0.06
   7   6   1    0.14    0.11
  -7  -6  -1   -0.01    0.10
   8   6   1    8.23    0.51
  -8   6  -1    8.55    0.54
  -8  -6  -1    8.85    0.53
   8  -6   1    9.97    0.45
   8  -6   1    8.97    0.49
   9   6   1    1.04    0.20
   9  -6   1    0.79    0.16
  -9  -6  -1    0.77    0.19
  -9   6  -1    0.86    0.19
 -10  -6  -1    0.60    0.19
 -10   6  -1    0.99    0.23
  10  -6   1    0.54    0.17
  10   6   1    0.62    0.19
 -11  -6  -1    2.32    0.27
 -11   6  -1    2.56    0.29
  11   6   1    2.83    0.27
  11  -6   1    2.65    0.24
  12   6   1    0.69    0.22
 -12  -6  -1    0.42    0.22
 -12   6  -1    0.79    0.27
  12  -6   1    0.55    0.20
 -13   6  -1    3.07    0.34
  13   6   1    3.08    0.31
  13  -6   1    3.15    0.29
 -13  -6  -1    2.79    0.32
 -14   6  -1    2.61    0.35
 -14  -6  -1    2.50    0.32
  14   6   1    2.12    0.29
  14  -6   1    2.48    0.28
  14   7  -1    0.15    0.25
 -14   7   1   -0.53    0.23
 -14  -7   1   -0.13    0.23
  14  -7  -1   -0.04    0.23
  13   7  -1    2.32    0.30
 -13   7   1    2.69    0.34
  13  -7  -1    4.41    0.34
 -12  -7   1    1.24    0.23
  12  -7  -1    1.49    0.22
 -12   7   1    1.52    0.25
  12   7  -1    1.24    0.22
  11  -7  -1    0.11    0.15
  11   7  -1    0.20    0.19
 -11  -7   1    0.03    0.17
 -11   7   1   -0.10    0.17
 -10  -7   1    0.16    0.16
 -10   7   1   -0.04    0.15
  10  -7  -1    0.06    0.13
  10   7  -1    0.21    0.17
  -9  -7   1   16.24    0.86
   9  -7  -1   15.62    0.80
   9   7  -1   14.68    0.82
  -9   7   1   14.49    0.86
   8  -7  -1    8.74    0.49
  -8  -7   1    8.55    0.52
   8  -7  -1    9.09    0.46
  -8   7   1    9.28    0.54
   8   7  -1    8.63    0.52
  -7  -7   1   22.69    1.24
   7  -7  -1   24.48    1.13
   7   7  -1   23.14    1.19
  -7   7   1   23.79    1.25
   7   7  -1   25.16    1.11
   7  -7  -1   23.23    1.17
   6  -7  -1    7.66    0.43
   6   7  -1    7.76    0.40
  -6  -7   1    8.17    0.47
   6   7  -1    8.83    0.46
  -6   7   1    8.08    0.47
   6  -7  -1    7.54    0.41
   5   7  -1    1.27    0.10
  -5   7   1    1.31    0.16
   5  -7  -1    1.27    0.12
  -5  -7   1    1.35    0.14
   5   7  -1    1.17    0.14
   5  -7  -1    1.16    0.11
   4  -7  -1    2.79    0.17
   4   7  -1    2.41    0.18
   4  -7  -1    2.65    0.17
   4   7  -1    2.58    0.16
  -4   7   1    2.33    0.20
   4   7  -1    2.89    0.19
   3  -7  -1   19.33    0.88
   3  -7  -1   18.09    0.88
   3   7  -1   19.07    0.95
   3   7  -1   17.63    0.90
   3   7  -1   17.58    0.87
  -3   7   1   18.64    0.95
   2  -7  -1  107.32    4.97
   2   7  -1  108.32    5.08
   2   7  -1  109.14    4.97
   1  -7  -1   67.95    3.35
   1   7  -1   77.82    3.60
   1   7  -1   70.42    3.36
  -1   7   1   77.18    3.61
   1   7  -1   70.93    3.42
   0  -7   1    2.40    0.13
   0   7  -1    2.08    0.15
   0   7   1    1.97    0.12
   0  -7  -1    2.15    0.14
   0   7  -1    1.91    0.15
   0   7   1    2.08    0.16
   1  -7   1  203.58    9.06
   1   7   1  182.39    9.71
   1  -7   1  198.76    9.26
  -1  -7  -1  197.88    9.06
   1   7   1  205.70    9.26
  -1   7  -1  198.64    9.06
  -2   7  -1   15.64    0.83
   2   7   1   16.34    0.78
  -2  -7  -1   16.32    0.76
   2   7   1   15.19    0.83
   2  -7   1   17.01    0.77
   3   7   1   15.65    0.77
   3  -7   1   14.75    0.71
   3   7   1   14.77    0.73
  -3  -7  -1   14.42    0.70
  -3   7  -1   14.03    0.77
   3  -7   1   14.81    0.72
   4   7   1   20.29    1.01
  -4   7  -1   20.86    1.07
   4   7   1   20.86    1.07
   4  -7   1   20.08    0.98
   4  -7   1   21.52    1.00
  -4  -7  -1   20.36    0.97
  -5   7  -1    0.76    0.14
  -5  -7  -1    0.93    0.14
   5  -7   1    0.77    0.11
   5  -7   1    0.67    0.09
   5   7   1    0.82    0.13
  -5  -7  -1    0.82    0.09
   6  -7   1    0.29    0.08
  -6  -7  -1    0.26    0.11
  -6  -7  -1    0.28    0.06
   6   7   1    0.23    0.11
   6  -7   1    0.33    0.10
  -6   7  -1    1.11    0.15
   7  -7   1    0.13    0.07
  -7   7  -1    0.00    0.10
  -7  -7  -1    0.12    0.11
   7  -7   1    0.15    0.10
   7   7   1   -0.08    0.10
  -8  -7  -1    0.22    0.14
   8  -7   1    0.48    0.09
  -8   7  -1    0.26    0.14
   8  -7   1    0.51    0.14
   8   7   1    0.43    0.15
   9  -7   1    3.82    0.28
  -9   7  -1    4.28    0.32
   9   7   1    3.73    0.30
  -9  -7  -1    4.21    0.32
  10  -7   1    6.13    0.40
  10   7   1    6.02    0.41
 -10  -7  -1    6.47    0.43
 -10   7  -1    6.17    0.44
  11  -7   1    3.29    0.27
 -11   7  -1    3.07    0.31
  11   7   1    2.93    0.28
 -11  -7  -1    2.66    0.28
  12   7   1   -0.04    0.19
 -12  -7  -1   -0.01    0.19
 -12   7  -1   -0.28    0.22
  12  -7   1    0.17    0.17
 -13   7  -1    0.07    0.23
 -13  -7  -1    0.27    0.23
  13   7   1    0.06    0.23
  13  -7   1    0.40    0.21
 -14  -7  -1    2.36    0.32
 -14   7  -1    2.52    0.34
 -13  -8   1    0.41    0.25
  13   8  -1    0.57    0.25
 -13   8   1    0.51    0.26
  12  -8  -1    0.21    0.19
 -12  -8   1    0.01    0.19
  12   8  -1    0.01    0.21
 -12   8   1    0.41    0.23
 -11   8   1   -0.06    0.18
 -11  -8   1   -0.18    0.15
  11  -8  -1    0.02    0.15
  11   8  -1    0.27    0.20
 -10   8   1    0.81    0.23
  10   8  -1    1.08    0.23
 -10  -8   1    0.73    0.20
  10  -8  -1    1.00    0.19
  -9  -8   1    0.54    0.17
   9   8  -1    0.81    0.19
  -9   8   1    0.71    0.19
   8  -8  -1    8.40    0.43
   8  -8  -1    8.30    0.41
  -8  -8   1    7.22    0.46
  -8   8   1    6.67    0.47
   8   8  -1    6.79    0.45
   7  -8  -1   23.11    1.13
  -7   8   1   21.15    1.21
   7   8  -1   22.61    1.16
   7  -8  -1   24.58    1.10
  -7  -8   1   22.41    1.20
   7   8  -1   23.64    1.08
   6   8  -1    6.15    0.31
   6  -8  -1    5.76    0.32
  -6  -8   1    5.72    0.36
   6  -8  -1    5.75    0.33
   6   8  -1    6.32    0.36
  -6   8   1    5.48    0.37
  -5  -8   1    5.73    0.35
   5  -8  -1    6.10    0.32
   5   8  -1    6.25    0.31
   5   8  -1    5.55    0.34
  -5   8   1    6.03    0.37
   5  -8  -1    5.67    0.32
   4   8  -1    0.03    0.07
   4   8  -1    0.10    0.06
  -4   8   1    0.11    0.09
   4  -8  -1    0.15    0.07
   4   8  -1    0.02    0.07
   4  -8  -1    0.14    0.06
   3   8  -1    4.43    0.25
   3  -8  -1    4.38    0.23
   3   8  -1    4.01    0.24
  -3   8   1    4.13    0.28
   3   8  -1    4.68    0.27
   3  -8  -1    4.26    0.24
   2   8  -1   27.33    1.32
  -2   8   1   28.88    1.43
   2   8  -1   28.00    1.34
   2  -8  -1   30.66    1.33
   2  -8  -1   26.94    1.32
   2   8  -1   26.66    1.41
   1   8  -1   16.17    0.91
   1   8  -1   18.07    0.85
  -1   8   1   18.34    0.92
   1  -8  -1   18.73    0.85
   1   8  -1   17.69    0.86
   0   8  -1    6.23    0.39
   0  -8   1    7.33    0.35
   0  -8  -1    7.04    0.37
   0   8   1    7.42    0.34
   0   8   1    7.35    0.40
   0   8  -1    7.06    0.37
  -1   8  -1    0.72    0.11
   1   8   1    0.74    0.10
   1  -8   1    0.67    0.07
   1   8   1    0.62    0.08
  -1  -8  -1    1.17    0.10
   1  -8   1    0.88    0.11
  -2  -8  -1   50.22    2.30
   2  -8   1   50.07    2.31
   2   8   1   50.32    2.48
   2   8   1   50.32    2.35
   2  -8   1   48.57    2.34
  -2   8  -1   48.87    2.48
   3   8   1    3.20    0.23
   3  -8   1    3.31    0.20
   3  -8   1    3.38    0.19
  -3  -8  -1    3.41    0.19
  -3   8  -1    3.43    0.23
   3   8   1    3.34    0.21
  -4   8  -1   39.23    1.90
   4   8   1   36.19    1.89
  -4  -8  -1   37.90    1.74
   4  -8   1   38.25    1.79
   4   8   1   37.47    1.80
   4  -8   1   36.31    1.75
  -5  -8  -1   40.82    1.90
   5  -8   1   41.33    1.95
   5  -8   1   41.48    1.91
  -5  -8  -1   43.28    2.07
   5   8   1   39.34    1.97
  -5   8  -1   39.31    2.07
  -6  -8  -1    0.17    0.06
   6  -8   1    0.17    0.08
   6   8   1    0.10    0.11
  -6  -8  -1    0.02    0.10
  -6   8  -1    0.15    0.11
   6  -8   1    0.24    0.08
   7   8   1    7.93    0.48
  -7   8  -1    8.59    0.51
   7  -8   1    7.74    0.45
  -7  -8  -1    8.81    0.50
   7  -8   1    8.81    0.44
   8  -8   1    9.96    0.54
  -8   8  -1   10.02    0.60
   8   8   1    9.96    0.57
  -8  -8  -1    9.10    0.58
   8  -8   1   10.89    0.51
  -9   8  -1    0.15    0.15
  -9  -8  -1    0.21    0.15
   9   8   1    0.09    0.14
   9  -8   1    0.17    0.13
 -10   8  -1    0.12    0.18
  10   8   1    0.08    0.16
  10  -8   1    0.30    0.15
  11   8   1    2.45    0.27
 -11   8  -1    2.54    0.28
 -11  -8  -1    2.13    0.26
  11  -8   1    2.64    0.24
  12  -8   1   -0.32    0.15
 -12   8  -1   -0.29    0.19
  12   8   1    0.11    0.20
 -12  -8  -1   -0.39    0.16
  13  -8   1    0.39    0.21
 -13   8  -1   -0.12    0.23
 -13  -8  -1   -0.10    0.23
  13   8   1    0.30    0.23
 -13  -9   1    0.82    0.27
 -13   9   1    1.28    0.32
  13   9  -1    1.24    0.30
  12  -9  -1    1.72    0.23
 -12  -9   1    1.41    0.24
  12   9  -1    1.87    0.32
 -12   9   1    1.54    0.31
 -11   9   1   -0.05    0.19
  11  -9  -1   -0.11    0.14
 -11  -9   1   -0.05    0.15
  11   9  -1   -0.07    0.17
  10   9  -1    0.65    0.22
  10  -9  -1    0.90    0.19
 -10   9   1    0.59    0.21
 -10  -9   1    0.48    0.19
   9   9  -1    1.58    0.20
  -9   9   1    1.47    0.22
  -9  -9   1    1.67    0.20
   9  -9  -1    1.92    0.19
  -8   9   1    9.30    0.57
   8   9  -1    8.93    0.54
  -8  -9   1    9.83    0.56
   8  -9  -1    8.66    0.51
   8  -9  -1   10.11    0.49
   7   9  -1    2.21    0.21
  -7  -9   1    1.52    0.19
   7  -9  -1    1.97    0.16
  -7   9   1    1.57    0.20
   7   9  -1    2.03    0.14
   7  -9  -1    2.04    0.17
  -6   9   1    0.10    0.12
   6   9  -1    0.14    0.11
   6   9  -1    0.04    0.06
  -6  -9   1   -0.01    0.10
   6  -9  -1    0.10    0.08
   5   9  -1    1.48    0.16
  -5   9   1    2.00    0.19
   5  -9  -1    1.75    0.14
   5  -9  -1    1.81    0.15
   5   9  -1    1.81    0.17
  -5  -9   1    2.03    0.17
   5   9  -1    1.92    0.14
  -4   9   1   12.32    0.70
   4  -9  -1   13.54    0.63
   4  -9  -1   12.24    0.63
   4   9  -1   13.56    0.69
   4   9  -1   12.59    0.63
   3  -9  -1   14.74    0.66
   3   9  -1   13.66    0.69
  -3   9   1   13.69    0.73
   3   9  -1   13.41    0.67
   3  -9  -1   13.30    0.67
   3   9  -1   13.36    0.72
   2  -9  -1   30.29    1.38
   2   9  -1   28.84    1.37
   2   9  -1   29.85    1.47
  -2   9   1   27.89    1.48
   2   9  -1   28.82    1.39
   1   9  -1    4.40    0.25
   1   9  -1    4.59    0.27
  -1   9   1    4.35    0.27
   1   9  -1    4.30    0.24
   1  -9  -1    4.30    0.25
   0  -9  -1   59.34    2.86
   0   9   1   65.52    3.07
   0  -9   1   63.36    2.90
   0   9  -1   61.46    2.86
   0   9  -1   56.99    3.06
   0  -9  -1   63.70    2.90
   1   9   1   10.35    0.54
  -1  -9  -1    9.21    0.49
   1  -9   1    9.79    0.50
   1   9   1    9.66    0.48
   1  -9   1    9.41    0.48
  -1   9  -1   10.51    0.54
  -2   9  -1    0.34    0.09
   2   9   1    0.50    0.08
   2   9   1    0.38    0.09
  -2  -9  -1    0.51    0.08
   2  -9   1    0.45    0.09
   2  -9   1    0.57    0.07
   3   9   1   24.16    1.25
   3   9   1   28.83    1.33
  -3   9  -1   25.22    1.33
   3  -9   1   26.52    1.24
   3  -9   1   25.40    1.23
  -3  -9  -1   25.30    1.22
   4   9   1   21.55    1.11
   4  -9   1   21.31    1.03
  -4  -9  -1   19.79    1.00
  -4   9  -1   20.09    1.11
   4   9   1   23.44    1.05
   4  -9   1   21.41    1.02
   5   9   1   12.91    0.71
   5   9   1   12.91    0.67
  -5  -9  -1   12.51    0.63
   5  -9   1   13.29    0.65
   5  -9   1   12.47    0.64
  -5   9  -1   13.82    0.72
   6  -9   1    0.07    0.08
  -6  -9  -1   -0.04    0.10
   6  -9   1    0.03    0.07
  -6   9  -1    0.07    0.11
   6   9   1    0.04    0.09
  -6  -9  -1    0.09    0.06
   7  -9   1    8.41    0.41
  -7   9  -1    7.51    0.48
  -7  -9  -1    7.55    0.47
   7   9   1    7.57    0.45
   7  -9   1    7.12    0.42
   8  -9   1    0.26    0.09
  -8   9  -1    0.19    0.15
   8   9   1    0.21    0.14
  -8  -9  -1    0.17    0.15
   8  -9   1    0.24    0.12
  -9   9  -1    2.78    0.27
   9  -9   1    2.88    0.23
  -9  -9  -1    2.63    0.26
   9   9   1    3.13    0.27
  10  -9   1    4.07    0.28
 -10   9  -1    3.20    0.31
  10   9   1    3.81    0.31
 -10  -9  -1    3.22    0.31
  11   9   1    1.88    0.25
 -11   9  -1    2.34    0.28
  11  -9   1    2.80    0.24
 -11  -9  -1    2.04    0.26
 -12   9  -1    0.33    0.23
  12   9   1    0.27    0.20
  12  -9   1    0.40    0.20
 -12  -9  -1    0.25    0.21
  13   9   1    1.52    0.31
 -13  -9  -1    1.39    0.25
 -13   9  -1    1.76    0.35
 -13 -10   1   -0.04    0.22
 -13  10   1   -0.08    0.24
  13  10  -1   -0.30    0.20
 -12  10   1   -0.11    0.20
  12  10  -1   -0.36    0.18
 -12 -10   1   -0.22    0.17
 -11  10   1    0.03    0.20
 -11 -10   1    0.22    0.17
  11  10  -1    0.10    0.20
 -10  10   1    1.93    0.25
 -10 -10   1    2.22    0.25
  10 -10  -1    1.91    0.21
  10  10  -1    1.53    0.22
  -9  10   1    0.64    0.20
   9  10  -1    0.58    0.20
  -9 -10   1    0.61    0.18
   9 -10  -1    0.55    0.16
   8 -10  -1    1.03    0.15
   8  10  -1    1.16    0.17
  -8  10   1    1.00    0.18
   8 -10  -1    0.80    0.13
  -8 -10   1    1.07    0.18
   7  10  -1   10.25    0.59
  -7  10   1   10.49    0.63
   7 -10  -1   10.41    0.55
   7 -10  -1   11.30    0.56
  -7 -10   1   10.74    0.61
  -6 -10   1    0.24    0.12
   6  10  -1    0.23    0.12
   6  10  -1    0.17    0.07
  -6  10   1    0.08    0.12
   6 -10  -1    0.21    0.09
   6 -10  -1    0.23    0.09
   5  10  -1    1.15    0.15
   5  10  -1    1.23    0.14
   5 -10  -1    1.16    0.13
   5  10  -1    1.13    0.11
  -5  10   1    1.36    0.17
   5 -10  -1    1.12    0.12
   4  10  -1    4.68    0.33
   4  10  -1    5.47    0.31
  -4  10   1    5.71    0.35
   4 -10  -1    5.95    0.29
   4  10  -1    5.10    0.29
   4 -10  -1    5.34    0.30
   3  10  -1   13.85    0.72
   3  10  -1   13.28    0.67
  -3  10   1   12.18    0.72
   3 -10  -1   13.33    0.66
   3  10  -1   13.28    0.66
   3 -10  -1   14.60    0.65
   2 -10  -1   46.67    2.07
   2  10  -1   46.73    2.07
   2  10  -1   41.15    2.21
  -2  10   1   39.99    2.22
   2  10  -1   46.50    2.10
   1  10  -1    0.32    0.08
   1  10  -1    0.23    0.08
   1  10  -1    0.30    0.06
   1 -10  -1    0.41    0.08
  -1  10   1    0.16    0.09
   0 -10  -1    3.29    0.17
   0 -10  -1    3.01    0.20
   0 -10   1    3.30    0.19
   0  10  -1    3.25    0.22
   0  10   1    3.58    0.23
   0 -10   1    3.01    0.21
   1  10   1    0.91    0.09
  -1  10  -1    0.92    0.13
   1 -10   1    0.82    0.12
  -1 -10  -1    1.19    0.12
   1  10   1    0.87    0.12
   1 -10   1    0.81    0.08
  -2  10  -1    2.05    0.17
  -2 -10  -1    1.82    0.14
   2  10   1    1.84    0.13
   2 -10   1    1.85    0.15
   2  10   1    1.84    0.16
   2 -10   1    2.07    0.12
  -3  10  -1    0.75    0.13
   3  10   1    0.74    0.12
   3  10   1    0.73    0.10
   3 -10   1    0.50    0.08
   3 -10   1    0.63    0.10
  -3 -10  -1    0.48    0.08
  -4 -10  -1    0.98    0.10
  -4  10  -1    1.06    0.15
   4 -10   1    1.01    0.10
   4 -10   1    0.94    0.11
   4  10   1    0.88    0.13
   4  10   1    1.01    0.12
   5  10   1    0.31    0.11
   5 -10   1    0.27    0.08
  -5  10  -1    0.16    0.11
   5  10   1    0.29    0.10
   5 -10   1    0.35    0.09
  -5 -10  -1    0.28    0.07
   6  10   1    4.00    0.27
   6 -10   1    3.78    0.24
   6 -10   1    3.95    0.25
  -6 -10  -1    4.03    0.29
  -6  10  -1    4.49    0.30
  -6 -10  -1    3.97    0.23
   7 -10   1   -0.03    0.09
  -7 -10  -1    0.19    0.13
   7 -10   1    0.04    0.08
   7  10   1   -0.04    0.11
  -7  10  -1    0.10    0.13
   8 -10   1    1.39    0.15
  -8  10  -1    1.41    0.20
   8  10   1    1.24    0.19
   8 -10   1    1.38    0.16
  -8 -10  -1    1.19    0.20
   9  10   1   -0.12    0.14
  -9  10  -1   -0.08    0.14
  -9 -10  -1    0.06    0.15
   9 -10   1    0.00    0.13
  10  10   1    0.41    0.21
  10 -10   1    0.57    0.17
 -10 -10  -1    0.25    0.18
 -10  10  -1    0.92    0.23
 -11  10  -1   -0.19    0.19
 -11 -10  -1    0.01    0.18
  11  10   1   -0.36    0.16
  11 -10   1   -0.01    0.14
  12  10   1    0.08    0.20
 -12  10  -1   -0.29    0.19
 -12 -10  -1    0.01    0.19
 -13  10  -1    0.27    0.24
 -13 -10  -1    0.00    0.21
  13  10   1   -0.11    0.22
  13  11  -1    0.12    0.23
 -13 -11   1   -0.07    0.23
 -13  11   1   -0.04    0.25
  12  11  -1   -0.15    0.20
 -12 -11   1    0.12    0.18
 -12  11   1   -0.04    0.20
 -11 -11   1   -0.07    0.17
 -11  11   1   -0.36    0.17
  11  11  -1   -0.22    0.19
  10  11  -1    1.94    0.25
 -10  11   1    1.44    0.27
 -10 -11   1    1.34    0.25
  -9 -11   1    0.07    0.15
  -9  11   1    0.01    0.15
   9  11  -1    0.15    0.17
   8 -11  -1    3.53    0.25
   8 -11  -1    4.18    0.27
   8  11  -1    3.70    0.30
  -8 -11   1    3.47    0.29
  -8  11   1    3.79    0.31
   7  11  -1    2.34    0.22
   7 -11  -1    2.36    0.19
  -7 -11   1    2.07    0.21
   7 -11  -1    2.51    0.19
  -7  11   1    2.16    0.23
  -6 -11   1   -0.09    0.10
   6 -11  -1   -0.01    0.08
  -6 -11   1    0.02    0.07
   6 -11  -1    0.01    0.08
  -6  11   1   -0.11    0.11
   6  11  -1   -0.07    0.09
  -5  11   1    5.86    0.37
   5  11  -1    5.26    0.30
   5  11  -1    5.57    0.34
   5  11  -1    5.50    0.35
   5 -11  -1    5.86    0.31
   5 -11  -1    5.21    0.32
   4  11  -1    0.67    0.12
   4 -11  -1    1.09    0.09
   4  11  -1    0.83    0.13
   4 -11  -1    0.77    0.11
   4  11  -1    0.69    0.11
  -4  11   1    1.12    0.15
   3  11  -1    4.24    0.28
  -3  11   1    4.22    0.28
   3 -11  -1    4.45    0.22
   3 -11  -1    4.15    0.25
   3  11  -1    4.04    0.25
   3  11  -1    4.13    0.25
  -2  11   1    0.09    0.09
   2  11  -1    0.12    0.07
   2  11  -1    0.14    0.08
   2  11  -1    0.05    0.07
   2 -11  -1    0.11    0.07
   1  11  -1   10.91    0.63
  -1  11   1   12.43    0.64
  -1 -11   1   11.66    0.59
   1 -11  -1   11.86    0.59
   0 -11  -1   29.40    1.36
   0 -11  -1   26.53    1.36
   0  11   1   30.57    1.47
   0 -11   1   29.25    1.37
   0 -11   1   27.90    1.36
   1 -11   1    2.46    0.18
   1 -11   1    2.62    0.15
   1  11   1    2.41    0.15
  -1  11  -1    2.28    0.19
  -1 -11  -1    2.45    0.18
   1  11   1    2.89    0.20
   2  11   1   26.07    1.24
  -2  11  -1   28.03    1.34
  -2 -11  -1   25.05    1.23
   2 -11   1   25.98    1.24
   2 -11   1   26.43    1.23
   2  11   1   24.08    1.33
   3 -11   1    1.35    0.14
   3 -11   1    1.60    0.11
  -3  11  -1    1.34    0.16
   3  11   1    1.55    0.14
  -3 -11  -1    1.77    0.13
   3  11   1    1.45    0.15
   4  11   1    0.83    0.12
   4  11   1    0.74    0.13
  -4  11  -1    0.75    0.14
   4 -11   1    0.66    0.11
  -4 -11  -1    0.52    0.09
   4 -11   1    0.62    0.09
  -5  11  -1    4.17    0.28
   5 -11   1    4.02    0.23
  -5 -11  -1    3.37    0.22
   5  11   1    3.59    0.25
   5 -11   1    3.66    0.23
   5  11   1    3.74    0.27
  -6 -11  -1   -0.08    0.06
   6 -11   1   -0.05    0.07
  -6  11  -1   -0.02    0.11
  -6 -11  -1   -0.01    0.11
   6  11   1   -0.13    0.09
   7  11   1    5.03    0.34
  -7  11  -1    5.09    0.36
   7 -11   1    5.10    0.30
  -7 -11  -1    5.30    0.36
   7 -11   1    4.88    0.31
  -8 -11  -1   -0.03    0.13
   8  11   1   -0.01    0.14
   8 -11   1   -0.08    0.10
  -8  11  -1   -0.20    0.13
   8 -11   1   -0.09    0.09
   9  11   1    1.22    0.20
  -9 -11  -1    1.52    0.21
   9 -11   1    1.04    0.17
  -9  11  -1    1.08    0.20
  10  11   1    1.46    0.21
 -10 -11  -1    1.27    0.23
 -10  11  -1    2.71    0.27
 -11  11  -1    0.54    0.22
 -11 -11  -1    0.40    0.21
  12  11   1   -0.52    0.19
 -12 -11  -1   -0.18    0.20
 -12  11  -1   -0.09    0.20
 -13  11  -1    0.04    0.24
  13  11   1   -0.30    0.21
 -13 -11  -1   -0.46    0.21
  13  12  -1   -0.28    0.24
 -13  12   1    0.21    0.26
 -13 -12   1   -0.27    0.20
 -12  12   1    0.42    0.24
 -12 -12   1    0.26    0.21
 -11  12   1    0.67    0.25
 -11 -12   1    0.79    0.23
  11  12  -1    0.76    0.25
 -10  12   1    0.68    0.22
 -10 -12   1    0.71    0.22
  10  12  -1    0.43    0.21
  -9 -12   1    0.93    0.21
   9 -12  -1    0.82    0.15
  -9  12   1    1.15    0.24
   9  12  -1    0.61    0.21
  -8 -12   1    2.59    0.25
  -8  12   1    2.39    0.25
   8 -12  -1    2.58    0.21
   8  12  -1    2.40    0.24
   7 -12  -1    0.91    0.14
   7  12  -1    1.05    0.17
  -7 -12   1    1.27    0.18
  -7  12   1    1.06    0.18
  -6 -12   1    0.45    0.14
   6  12  -1    0.43    0.14
  -6 -12   1    0.67    0.10
  -6  12   1    0.44    0.16
   6 -12  -1    0.31    0.10
   6  12  -1    0.34    0.14
   5  12  -1    1.16    0.15
  -5  12   1    1.25    0.17
   5 -12  -1    1.44    0.12
   5  12  -1    1.64    0.17
   5 -12  -1    1.15    0.13
   4  12  -1   13.13    0.69
  -4  12   1   13.46    0.75
  -4 -12   1   13.24    0.67
   4  12  -1   14.98    0.74
   4  12  -1   12.93    0.67
   4 -12  -1   13.31    0.68
  -3  12   1    4.01    0.27
   3  12  -1    4.06    0.24
   3 -12  -1    3.61    0.23
   3  12  -1    3.68    0.25
   3  12  -1    3.51    0.23
  -3 -12   1    3.62    0.23
   2  12  -1    1.99    0.18
   2  12  -1    2.33    0.16
  -2  12   1    2.39    0.20
   2 -12  -1    2.63    0.18
  -2 -12   1    2.39    0.17
  -1  12   1   36.19    1.96
  -1 -12   1   40.15    1.83
   1  12  -1   38.00    1.96
   1 -12  -1   38.07    1.82
  -1 -12   1   41.40    1.84
   0 -12  -1    6.41    0.30
   0 -12   1    6.38    0.31
   0  12  -1    6.48    0.37
   0 -12   1    5.43    0.33
   0 -12  -1    5.57    0.33
   0  12   1    5.41    0.36
  -1  12  -1   19.77    0.96
  -1 -12  -1   17.33    0.89
   1  12   1   19.08    0.88
   1 -12   1   18.15    0.87
   1 -12   1   17.79    0.89
   1  12   1   17.30    0.96
   2 -12   1    0.05    0.04
  -2 -12  -1    0.00    0.06
   2  12   1    0.06    0.08
   2  12   1    0.14    0.07
  -2  12  -1   -0.08    0.08
   2 -12   1   -0.02    0.07
   3 -12   1    8.64    0.49
  -3  12  -1    9.45    0.54
   3  12   1    9.43    0.49
  -3 -12  -1    8.79    0.48
   3 -12   1   10.10    0.47
   3  12   1    9.84    0.53
   4 -12   1    0.69    0.09
   4  12   1    0.30    0.10
  -4  12  -1    0.39    0.12
   4 -12   1    0.41    0.10
   4  12   1    0.30    0.11
  -4 -12  -1    0.43    0.08
   5 -12   1    5.90    0.35
   5  12   1    6.77    0.40
  -5  12  -1    5.98    0.41
  -5 -12  -1    6.00    0.34
   5 -12   1    6.86    0.35
   5  12   1    6.40    0.37
  -6  12  -1    0.91    0.17
  -6 -12  -1    0.76    0.11
   6  12   1    1.11    0.15
   6  12   1    0.94    0.15
   6 -12   1    0.92    0.12
   6 -12   1    0.85    0.12
  -7  12  -1    1.31    0.21
  -7 -12  -1    0.86    0.19
   7  12   1    0.83    0.15
   7 -12   1    0.90    0.13
   7 -12   1    0.88    0.14
   8 -12   1    1.73    0.16
  -8 -12  -1    2.80    0.24
   8  12   1    1.46    0.20
  -8  12  -1    1.62    0.22
   9  12   1    2.62    0.26
  -9  12  -1    2.62    0.27
  -9 -12  -1    2.05    0.25
 -10 -12  -1    6.44    0.44
 -10  12  -1    5.67    0.44
  10  12   1    5.84    0.42
 -11 -12  -1    0.42    0.22
 -11  12  -1    0.62    0.24
  11  12   1    0.91    0.24
  12  12   1    0.10    0.24
 -12  12  -1    0.22    0.25
  13  12   1    0.20    0.25
 -13 -12  -1    0.15    0.24
 -13  12  -1   -0.15    0.23
 -12  13   1   -0.05    0.22
 -12 -13   1    0.26    0.23
  12  13  -1    0.15    0.23
 -11  13   1    0.16    0.20
 -11 -13   1    0.31    0.21
  11  13  -1    0.15    0.21
  10  13  -1    0.78    0.24
 -10 -13   1    0.66    0.22
 -10  13   1    0.90    0.25
   9 -13  -1    5.13    0.32
  -9  13   1    4.69    0.38
  -9 -13   1    4.58    0.37
   9  13  -1    5.34    0.38
   8  13  -1    0.45    0.18
  -8 -13   1    0.72    0.19
   8 -13  -1    0.51    0.13
  -8  13   1    0.25    0.19
  -7  13   1    3.17    0.30
  -7 -13   1    3.41    0.29
   7 -13  -1    4.28    0.26
   7  13  -1    3.68    0.28
  -6  13   1    4.81    0.34
   6 -13  -1    4.17    0.28
   6  13  -1    4.33    0.30
  -6 -13   1    4.31    0.26
   6  13  -1    4.61    0.31
  -5 -13   1    0.02    0.07
   5  13  -1    0.06    0.10
  -5  13   1    0.12    0.12
   5 -13  -1    0.21    0.09
   5  13  -1   -0.01    0.09
   4 -13  -1    0.17    0.09
   4  13  -1    0.18    0.09
   4  13  -1    0.11    0.10
  -4 -13   1    0.13    0.08
  -4  13   1    0.24    0.12
  -3  13   1    2.35    0.21
   3  13  -1    2.46    0.18
   3 -13  -1    2.53    0.19
   3  13  -1    2.48    0.20
  -3 -13   1    2.76    0.19
   2  13  -1   32.04    1.70
  -2 -13   1   32.83    1.58
   2  13  -1   34.15    1.60
   2 -13  -1   34.46    1.59
   1  13  -1    8.30    0.45
  -1 -13   1    7.88    0.40
  -1 -13   1    7.62    0.41
   1 -13  -1    7.70    0.41
  -1  13   1    6.69    0.44
   0 -13  -1    0.29    0.09
   0 -13   1    0.50    0.08
   0  13   1    0.26    0.11
   0 -13  -1    0.41    0.06
   0 -13   1    0.30    0.09
   0  13  -1    0.35    0.11
   1  13   1    0.04    0.05
   1 -13   1    0.08    0.08
   1  13   1   -0.05    0.08
  -1 -13  -1    0.09    0.08
   1 -13   1    0.07    0.04
  -1  13  -1   -0.08    0.07
   2  13   1    2.57    0.22
  -2  13  -1    3.15    0.22
   2  13   1    2.71    0.18
   2 -13   1    3.02    0.20
  -2 -13  -1    2.77    0.20
   2 -13   1    2.63    0.16
   3  13   1    3.89    0.28
   3 -13   1    4.38    0.26
  -3  13  -1    4.34    0.29
   3 -13   1    4.05    0.22
   3  13   1    3.75    0.24
  -3 -13  -1    3.77    0.24
   4 -13   1   17.55    0.91
   4  13   1   18.02    0.92
   4 -13   1   20.31    0.90
  -4 -13  -1   17.51    0.89
   4  13   1   19.41    0.99
  -4  13  -1   18.06    0.99
  -5  13  -1    0.14    0.12
   5  13   1    0.11    0.10
   5 -13   1    0.10    0.09
  -5 -13  -1    0.14    0.08
   5  13   1    0.00    0.10
  -6  13  -1    3.64    0.30
   6 -13   1    3.72    0.25
   6  13   1    4.03    0.27
   6  13   1    3.86    0.29
  -6 -13  -1    3.63    0.23
   7  13   1    4.47    0.31
  -7 -13  -1    4.32    0.32
   7 -13   1    3.91    0.27
  -7  13  -1    4.26    0.34
   8  13   1    1.30    0.23
  -8 -13  -1    1.26    0.23
  -8  13  -1    1.32    0.24
   8 -13   1    0.94    0.15
   9  13   1   10.48    0.60
  -9 -13  -1   10.08    0.63
  -9  13  -1    9.62    0.63
 -10 -13  -1    0.09    0.20
  10  13   1    0.41    0.22
 -10  13  -1    0.13    0.20
  11  13   1   -0.03    0.20
 -11  13  -1   -0.24    0.19
 -11 -13  -1   -0.20    0.18
  12  13   1   -0.20    0.20
 -12 -13  -1   -0.17    0.20
 -12  13  -1   -0.23    0.20
  12  14  -1   -0.08    0.23
 -12 -14   1    0.03    0.20
 -12  14   1   -0.23    0.23
 -11  14   1    0.53    0.23
  11  14  -1    0.42    0.24
 -11 -14   1   -0.17    0.18
 -10 -14   1    1.96    0.25
  10  14  -1    1.66    0.25
 -10  14   1    1.58    0.25
  -9  14   1    0.28    0.20
   9 -14  -1    0.31    0.13
  -8  14   1    4.86    0.39
  -8 -14   1    5.72    0.39
   8  14  -1    5.08    0.36
   8 -14  -1    5.47    0.34
   7  14  -1    1.11    0.17
   7 -14  -1    0.81    0.14
  -7  14   1    1.33    0.23
  -7 -14   1    1.13    0.18
  -6  14   1    0.05    0.13
   6 -14  -1   -0.12    0.07
   6  14  -1    0.08    0.12
   6  14  -1   -0.07    0.10
  -6 -14   1   -0.05    0.07
  -5 -14   1    0.79    0.12
   5 -14  -1    0.59    0.13
  -5  14   1    0.85    0.18
   5  14  -1    0.85    0.16
   5  14  -1    0.66    0.14
   4  14  -1    1.54    0.15
  -4  14   1    1.43    0.18
   4 -14  -1    1.56    0.15
  -4 -14   1    1.38    0.14
   4  14  -1    1.68    0.17
   3  14  -1    4.42    0.27
  -3 -14   1    4.69    0.28
  -3  14   1    4.27    0.31
   3  14  -1    4.45    0.30
   3 -14  -1    4.86    0.28
   2  14  -1    0.74    0.13
  -2 -14   1    0.58    0.11
   2  14  -1    0.64    0.10
   2 -14  -1    0.68    0.12
  -2  14   1    0.56    0.13
   1  14  -1    6.04    0.40
  -1 -14   1    7.06    0.35
   1 -14  -1    7.13    0.38
  -1 -14   1    6.81    0.38
  -1  14   1    6.27    0.41
   0 -14   1    0.84    0.09
   0  14   1    0.81    0.13
   0 -14   1    0.79    0.12
   0 -14  -1    0.82    0.08
   0  14  -1    0.94    0.14
   0 -14  -1    0.64    0.11
   1  14   1    0.19    0.06
   1 -14   1    0.12    0.09
   1  14   1    0.13    0.10
  -1  14  -1    0.10    0.09
  -1 -14  -1    0.11    0.08
   2  14   1    8.60    0.42
   2 -14   1    8.05    0.44
  -2  14  -1    7.56    0.47
   2  14   1    9.08    0.49
  -2 -14  -1    7.38    0.43
  -3  14  -1    2.06    0.19
   3  14   1    2.12    0.16
  -3 -14  -1    2.32    0.17
   3  14   1    1.81    0.18
   3 -14   1    2.24    0.18
  -4  14  -1    2.31    0.21
   4 -14   1    2.29    0.19
   4  14   1    2.17    0.18
   4  14   1    2.60    0.22
  -4 -14  -1    2.00    0.17
  -5 -14  -1   10.14    0.54
   5  14   1   10.94    0.57
   5 -14   1   10.80    0.56
   5  14   1   11.18    0.62
  -5  14  -1   10.42    0.62
  -6 -14  -1   -0.03    0.07
   6 -14   1   -0.04    0.09
   6  14   1    0.10    0.12
  -6  14  -1    0.04    0.13
   6  14   1   -0.12    0.10
  -7 -14  -1    3.83    0.28
  -7  14  -1    2.55    0.28
   7 -14   1    2.77    0.22
   7  14   1    3.07    0.26
  -8  14  -1    1.49    0.23
   8  14   1    2.08    0.23
  -8 -14  -1    1.70    0.22
   8 -14   1    1.78    0.18
  -9 -14  -1    3.89    0.34
   9  14   1    4.10    0.33
  -9  14  -1    4.07    0.35
 -10  14  -1   -0.13    0.18
 -10 -14  -1    0.14    0.22
  10  14   1   -0.33    0.18
 -11  14  -1    0.55    0.25
  11  14   1    0.04    0.22
 -12  14  -1    0.00    0.24
 -12 -14  -1    0.25    0.23
  12  14   1    0.24    0.24
  12  15  -1    0.05    0.24
 -12 -15   1    0.17    0.24
 -12  15   1   -0.09    0.24
  11  15  -1    0.05    0.23
 -11 -15   1    0.34    0.22
 -11  15   1   -0.05    0.22
  10  15  -1    3.34    0.32
 -10 -15   1    3.26    0.32
 -10  15   1    2.81    0.32
   9  15  -1   17.64    0.96
   9 -15  -1   18.85    0.90
  -9 -15   1   17.72    1.00
  -9  15   1   16.37    1.01
   8  15  -1    0.59    0.19
  -8 -15   1    0.46    0.19
  -8  15   1    0.37    0.20
   8 -15  -1    0.57    0.15
  -7 -15   1    2.70    0.25
   7 -15  -1    3.22    0.23
  -7  15   1    2.33    0.26
   6  15  -1    0.86    0.17
  -6  15   1    1.05    0.20
   6 -15  -1    0.85    0.14
  -6 -15   1    0.80    0.12
   5  15  -1    0.57    0.15
  -5  15   1    0.72    0.17
  -5 -15   1    0.42    0.11
   5  15  -1    0.47    0.13
   5 -15  -1    0.40    0.12
   4  15  -1    0.58    0.14
  -4 -15   1    0.28    0.10
   4  15  -1    0.58    0.12
  -4  15   1    0.51    0.16
   4 -15  -1    0.47    0.12
   3  15  -1   16.00    0.78
   3  15  -1   15.36    0.84
   3 -15  -1   15.39    0.79
  -3 -15   1   15.13    0.78
  -3  15   1   16.38    0.86
  -2  15   1   28.13    1.53
   2  15  -1   30.21    1.53
   2 -15  -1   28.85    1.42
   2  15  -1   31.32    1.42
  -2 -15   1   29.17    1.41
   1 -15  -1    0.71    0.13
  -1 -15   1    0.54    0.09
  -1  15   1    0.64    0.14
   1  15  -1    0.66    0.12
  -1 -15   1    0.77    0.13
   0 -15  -1    4.72    0.29
   0  15  -1    4.05    0.31
   0  15   1    4.50    0.31
   0 -15   1    4.87    0.30
   0 -15   1    5.28    0.26
   1  15   1    0.70    0.14
  -1 -15  -1    0.65    0.12
   1 -15   1    0.66    0.13
  -1  15  -1    0.68    0.14
  -1 -15  -1    0.53    0.09
   2  15   1    3.03    0.19
  -2 -15  -1    2.73    0.21
   2  15   1    3.36    0.24
   2 -15   1    2.76    0.22
  -2  15  -1    2.85    0.23
  -3  15  -1    6.72    0.41
  -3 -15  -1    5.91    0.35
   3  15   1    6.91    0.41
   3  15   1    6.13    0.35
   3 -15   1    6.04    0.37
  -4 -15  -1   25.35    1.21
   4 -15   1   23.33    1.22
   4  15   1   26.60    1.24
   4  15   1   24.01    1.32
  -4  15  -1   26.77    1.34
   5  15   1    0.69    0.16
  -5 -15  -1    0.79    0.12
   5  15   1    0.74    0.15
  -5  15  -1    0.63    0.17
   5 -15   1    0.70    0.14
   6  15   1   -0.09    0.11
   6 -15   1   -0.06    0.09
  -6  15  -1    0.06    0.13
   6  15   1   -0.05    0.11
  -6 -15  -1   -0.10    0.08
  -7  15  -1    0.11    0.16
   7 -15   1    0.06    0.10
  -7 -15  -1   -0.06    0.15
   7  15   1   -0.04    0.15
  -8  15  -1    0.29    0.20
  -8 -15  -1    0.62    0.22
   8  15   1    0.63    0.19
   8 -15   1    0.58    0.15
   9  15   1    0.27    0.19
  -9  15  -1    0.52    0.22
  -9 -15  -1    0.09    0.21
  10  15   1    3.91    0.34
 -10  15  -1    4.06    0.37
 -10 -15  -1    3.96    0.36
 -11  15  -1    2.05    0.28
  11  15   1    2.11    0.28
 -12  15  -1    1.13    0.30
 -12 -15  -1    1.38    0.31
  12  15   1    0.80    0.28
 -11  16   1    0.48    0.27
  11  16  -1    0.77    0.28
 -10  16   1    1.64    0.26
  10  16  -1    1.97    0.32
 -10 -16   1    1.49    0.24
   9  16  -1    1.23    0.22
  -9  16   1    1.27    0.28
  -9 -16   1    1.49    0.29
   9 -16  -1    1.06    0.18
  -8 -16   1   16.58    0.90
  -8  16   1   14.25    0.91
   8 -16  -1   15.78    0.81
   8  16  -1   16.44    0.86
  -7 -16   1    2.46    0.24
   7 -16  -1    2.09    0.20
  -7  16   1    2.33    0.25
   7  16  -1    2.29    0.23
  -6 -16   1   -0.01    0.09
   6  16  -1   -0.14    0.10
  -6  16   1   -0.08    0.13
   6 -16  -1   -0.08    0.09
   6  16  -1    0.07    0.12
   5 -16  -1    2.82    0.22
  -5  16   1    3.28    0.27
   5  16  -1    2.63    0.22
  -5 -16   1    2.73    0.21
   5  16  -1    2.98    0.25
  -4 -16   1    5.00    0.30
  -4  16   1    4.72    0.35
   4 -16  -1    4.54    0.31
   4  16  -1    5.29    0.34
   4  16  -1    5.50    0.31
   3  16  -1    7.06    0.43
   3  16  -1    7.29    0.39
  -3 -16   1    7.08    0.40
   3 -16  -1    6.86    0.40
  -3  16   1    6.88    0.44
   2 -16  -1    7.32    0.42
  -2 -16   1    7.12    0.42
  -2 -16   1    7.57    0.40
   2  16  -1    7.52    0.46
  -2  16   1    7.89    0.46
   1  16  -1    3.23    0.25
   1 -16  -1    3.24    0.23
  -1 -16   1    3.06    0.23
  -1  16   1    2.93    0.25
   0  16  -1    2.18    0.19
   0 -16   1    1.72    0.17
   0 -16  -1    1.65    0.17
   0  16   1    1.82    0.18
  -1  16  -1    0.09    0.11
   1 -16   1   -0.01    0.09
  -1 -16  -1    0.09    0.09
   1  16   1    0.04    0.10
  -2 -16  -1    5.71    0.35
   2  16   1    6.07    0.33
   2  16   1    6.66    0.40
   2 -16   1    6.04    0.36
  -2  16  -1    5.58    0.38
  -3 -16  -1    9.57    0.51
   3 -16   1    9.68    0.52
  -3  16  -1    8.99    0.55
   3  16   1    8.87    0.55
   3  16   1   10.25    0.50
   4 -16   1    5.06    0.31
   4  16   1    4.73    0.30
  -4 -16  -1    4.95    0.30
   4  16   1    4.68    0.34
  -4  16  -1    4.80    0.34
   5 -16   1    0.20    0.11
  -5 -16  -1    0.15    0.09
  -5  16  -1    0.01    0.14
   5  16   1    0.11    0.13
   5  16   1    0.00    0.11
   6  16   1    1.03    0.17
   6 -16   1    0.71    0.15
  -6 -16  -1    1.07    0.13
  -6  16  -1    0.86    0.19
   6  16   1    0.96    0.19
  -7  16  -1    0.16    0.16
   7  16   1    0.32    0.16
   7  16   1    0.18    0.15
   7 -16   1    0.22    0.12
  -8  16  -1    8.10    0.53
  -8 -16  -1    7.98    0.53
   8  16   1    8.00    0.50
   8 -16   1    7.65    0.46
   9 -16   1    7.10    0.42
   9  16   1    7.15    0.47
  -9  16  -1    6.30    0.49
  -9 -16  -1    6.99    0.49
  10  16   1    0.72    0.25
 -10  16  -1    0.72    0.26
 -10 -16  -1    0.44    0.24
  11  16   1    0.86    0.28
 -11  16  -1    0.18    0.24
 -11 -16  -1    0.55    0.25
 -11 -17   1    0.04    0.22
  11  17  -1    0.07    0.23
 -11  17   1   -0.23    0.22
 -10  17   1   -0.26    0.19
  10  17  -1   -0.20    0.19
   9  17  -1   14.52    0.81
  -9  17   1   13.14    0.85
  -9 -17   1   14.56    0.84
   9 -17  -1   14.58    0.76
   8 -17  -1    4.12    0.29
   8  17  -1    3.92    0.32
  -8 -17   1    3.72    0.33
  -8  17   1    3.84    0.35
   7 -17  -1    0.86    0.17
  -7  17   1    0.86    0.23
   7  17  -1    1.00    0.20
   6  17  -1    6.34    0.38
  -6  17   1    6.03    0.42
   6 -17  -1    5.56    0.36
   6  17  -1    5.56    0.39
  -6 -17   1    5.77    0.34
   5 -17  -1   -0.04    0.10
  -5  17   1    0.09    0.14
   5  17  -1    0.14    0.11
   5  17  -1    0.17    0.13
   4  17  -1    0.95    0.14
   4 -17  -1    0.90    0.15
   4  17  -1    1.07    0.19
  -4  17   1    1.20    0.21
  -4 -17   1    0.96    0.14
   3  17  -1    8.41    0.48
   3 -17  -1    8.10    0.45
  -3  17   1    6.79    0.47
   3  17  -1    7.65    0.42
  -3 -17   1    7.63    0.43
  -2  17   1    5.19    0.38
   2  17  -1    5.36    0.38
  -2 -17   1    6.46    0.36
   2 -17  -1    6.59    0.37
   1  17  -1    9.14    0.55
  -1  17   1    8.66    0.55
   1 -17  -1    9.77    0.52
  -1 -17   1    9.60    0.51
   0 -17   1   48.61    2.26
   0  17   1   51.84    2.43
   0  17  -1   42.71    2.41
   0 -17  -1   47.27    2.25
   1  17   1    7.15    0.45
  -1 -17  -1    7.00    0.41
   1 -17   1    7.30    0.42
  -1  17  -1    6.59    0.44
  -2 -17  -1    1.83    0.16
   2  17   1    0.98    0.16
  -2  17  -1    0.90    0.18
   2 -17   1    0.94    0.15
   3 -17   1    5.32    0.35
  -3  17  -1    5.46    0.38
  -3 -17  -1    5.77    0.34
   3  17   1    6.46    0.39
   4  17   1   14.03    0.71
   4  17   1   13.63    0.78
   4 -17   1   13.29    0.71
  -4 -17  -1   12.85    0.70
  -4  17  -1   14.85    0.79
  -5  17  -1    0.91    0.17
   5  17   1    0.99    0.17
  -5 -17  -1    0.92    0.13
   5 -17   1    0.86    0.15
   5  17   1    1.15    0.16
   6  17   1    0.99    0.19
   6  17   1    0.96    0.20
   6 -17   1    0.71    0.16
  -6  17  -1    2.17    0.22
   7 -17   1    2.92    0.23
   7  17   1    2.73    0.26
   7  17   1    3.48    0.27
  -7  17  -1    2.39    0.27
  -8 -17  -1    0.99    0.25
  -8  17  -1    1.48    0.28
   8 -17   1    1.41    0.18
   8  17   1    1.60    0.22
  -9  17  -1    2.65    0.30
   9  17   1    2.68    0.28
   9 -17   1    2.67    0.24
  -9 -17  -1    2.38    0.29
  10  17   1    7.41    0.50
 -10  17  -1    6.52    0.51
 -10 -17  -1    7.14    0.52
 -11  17  -1    0.19    0.25
 -11 -17  -1   -0.30    0.21
  11  17   1   -0.13    0.22
 -11 -18   1    0.44    0.26
 -11  18   1    0.70    0.26
  11  18  -1    1.36    0.30
 -10 -18   1    0.56    0.26
 -10  18   1    0.04    0.20
  10  18  -1    0.20    0.22
  -9  18   1    1.45    0.24
   9  18  -1    2.30    0.25
  -9 -18   1    1.52    0.25
   9 -18  -1    1.39    0.20
  -8 -18   1    5.35    0.42
   8  18  -1    6.73    0.42
   8 -18  -1    6.27    0.39
  -8  18   1    5.56    0.44
   7  18  -1   12.71    0.69
   7 -18  -1   11.50    0.66
   7  18  -1   13.03    0.73
  -7  18   1   12.09    0.75
   6  18  -1    3.17    0.25
  -6  18   1    3.16    0.28
  -6 -18   1    2.66    0.22
   6  18  -1    2.69    0.25
   6 -18  -1    3.14    0.24
   5 -18  -1    0.11    0.12
   5  18  -1   -0.13    0.12
  -5 -18   1   -0.15    0.09
   5  18  -1    0.18    0.12
  -5  18   1    0.07    0.15
  -4  18   1    0.62    0.18
   4 -18  -1    0.72    0.15
   4  18  -1    0.60    0.17
   3 -18  -1   -0.09    0.10
   3  18  -1   -0.15    0.10
  -3  18   1    0.02    0.13
  -3 -18   1   -0.07    0.09
   2 -18  -1   23.48    1.17
  -2 -18   1   23.19    1.16
   2  18  -1   24.59    1.25
  -2  18   1   22.92    1.25
  -1 -18   1    2.65    0.22
   1 -18  -1    2.62    0.23
   1  18  -1    2.61    0.24
  -1  18   1    3.26    0.26
   0 -18  -1    2.17    0.20
   0  18  -1    2.72    0.22
   0 -18   1    2.38    0.22
   0  18   1    2.07    0.22
  -1  18  -1    0.98    0.18
  -1 -18  -1    0.84    0.14
   1  18   1    1.04    0.19
   1 -18   1    0.93    0.16
  -2  18  -1    0.86    0.17
   2  18   1    1.06    0.19
   2 -18   1    0.81    0.16
  -2 -18  -1    0.88    0.16
  -3  18  -1   10.44    0.60
   3  18   1   11.06    0.61
   3 -18   1    9.82    0.56
  -3 -18  -1    9.56    0.55
  -4  18  -1    0.09    0.14
   4  18   1   -0.07    0.12
  -4 -18  -1    0.14    0.10
   4 -18   1    0.15    0.12
  -5  18  -1    1.08    0.18
   5 -18   1    1.01    0.15
  -5 -18  -1    0.98    0.14
   5  18   1    0.98    0.18
   6  18   1    1.52    0.19
   6  18   1    1.10    0.22
  -6  18  -1    1.13    0.20
   7  18   1    1.40    0.20
   7  18   1    1.41    0.21
   7 -18   1    1.46    0.18
  -7  18  -1    1.07    0.20
  -8  18  -1   10.84    0.72
   8  18   1   13.12    0.69
   8 -18   1   11.56    0.64
  -8 -18  -1   12.01    0.72
  -9  18  -1    7.57    0.54
   9  18   1    8.41    0.52
  -9 -18  -1    7.11    0.53
   9 -18   1    7.60    0.46
 -10 -18  -1    0.15    0.23
  10  18   1    0.22    0.23
 -10  18  -1   -0.02    0.23
 -11  18  -1   -0.09    0.25
 -11 -18  -1    0.36    0.27
  11  18   1    0.09    0.25
  10  19  -1   -0.19    0.20
 -10  19   1    0.02    0.21
 -10 -19   1   -0.19    0.22
  -9 -19   1    1.72    0.26
   9 -19  -1    2.05    0.23
  -9  19   1    1.85    0.27
   9  19  -1    2.23    0.26
  -8  19   1    2.11    0.27
  -8 -19   1    1.97    0.25
   8  19  -1    2.20    0.24
   8 -19  -1    1.86    0.22
   7  19  -1    1.40    0.21
  -7  19   1    1.16    0.22
   7 -19  -1    1.16    0.20
  -6  19   1    7.08    0.50
  -6 -19   1    8.18    0.44
   6 -19  -1    7.43    0.44
   6  19  -1    7.28    0.48
  -5  19   1    0.45    0.18
  -5 -19   1    0.53    0.13
   5  19  -1    0.38    0.16
   5 -19  -1    0.57    0.16
  -4 -19   1    3.68    0.27
   4  19  -1    4.11    0.31
   4 -19  -1    3.65    0.28
  -4  19   1    3.85    0.31
   3  19  -1    2.03    0.21
   3 -19  -1    1.84    0.19
  -3  19   1    1.72    0.20
  -3 -19   1    2.10    0.20
   2  19  -1    0.06    0.12
  -2  19   1   -0.02    0.12
  -2 -19   1   -0.01    0.12
   2 -19  -1   -0.04    0.11
  -1  19   1    0.12    0.13
   1  19  -1    0.16    0.13
  -1 -19   1    0.10    0.12
   1 -19  -1    0.12    0.12
   0  19  -1    0.19    0.13
   0  19   1    0.07    0.13
   0 -19   1    0.22    0.13
   0 -19  -1    0.33    0.13
  -1  19  -1    5.83    0.41
   1 -19   1    6.47    0.39
   1  19   1    6.06    0.41
  -1 -19  -1    6.22    0.38
  -2  19  -1   -0.10    0.11
   2  19   1   -0.05    0.11
   2 -19   1    0.14    0.12
  -2 -19  -1    0.17    0.12
  -3  19  -1    0.27    0.14
  -3 -19  -1    0.39    0.13
   3  19   1    0.16    0.14
   3 -19   1    0.44    0.15
   4 -19   1    0.54    0.16
  -4  19  -1    1.29    0.18
   4  19   1    0.96    0.20
  -4 -19  -1    0.68    0.15
  -5 -19  -1    0.39    0.13
   5  19   1    0.06    0.15
   5 -19   1    0.44    0.14
  -5  19  -1    0.25    0.16
   6  19   1    0.27    0.17
  -6  19  -1    0.35    0.18
   6 -19   1    0.27    0.14
  -7  19  -1    3.70    0.33
   7 -19   1    3.41    0.27
   7  19   1    3.70    0.31
  -8  19  -1   -0.04    0.17
  -8 -19  -1   -0.20    0.17
   8 -19   1    0.06    0.13
   8  19   1   -0.40    0.16
  -9  19  -1    0.61    0.23
  -9 -19  -1    0.37    0.25
   9 -19   1    0.51    0.18
   9  19   1    1.24    0.26
 -10 -19  -1    0.21    0.25
 -10  19  -1    0.21    0.21
  10  19   1    0.33    0.23
  10  20  -1   -0.10    0.23
 -10 -20   1   -0.02    0.24
 -10  20   1    0.28    0.23
  -9 -20   1    0.80    0.26
   9 -20  -1    0.91    0.21
  -9  20   1    0.61    0.25
  -8 -20   1    0.14    0.20
  -8  20   1    0.03    0.18
   8 -20  -1    0.16    0.15
   7  20  -1    3.14    0.29
  -7  20   1    3.21    0.32
   7 -20  -1    3.18    0.27
   6  20  -1    6.05    0.41
  -6  20   1    5.68    0.42
   6 -20  -1    5.66    0.38
   5 -20  -1    0.07    0.13
  -5 -20   1    0.04    0.11
   5  20  -1    0.17    0.15
  -5  20   1   -0.04    0.14
  -4 -20   1    0.53    0.15
   4  20  -1    0.47    0.18
  -4  20   1    0.65    0.18
   4 -20  -1    0.66    0.17
  -3 -20   1   -0.09    0.11
   3 -20  -1   -0.02    0.13
   3  20  -1    0.11    0.13
  -2 -20   1    6.07    0.39
   2  20  -1    7.16    0.44
   2 -20  -1    5.75    0.39
  -2  20   1    6.46    0.43
   1  20  -1    1.09    0.17
  -1  20   1    1.49    0.19
  -1 -20   1    1.39    0.18
   1 -20  -1    1.22    0.18
   0 -20   1    1.57    0.19
   0  20  -1    1.31    0.18
   0  20   1    1.40    0.19
   0 -20  -1    1.34    0.18
  -1 -20  -1   15.61    0.79
  -1  20  -1   14.67    0.85
   1 -20   1   15.21    0.79
   1  20   1   14.49    0.85
  -2  20  -1   37.13    2.07
  -2 -20  -1   42.50    1.93
   2 -20   1   42.63    1.94
   2  20   1   38.16    2.07
   3  20   1    1.21    0.22
  -3 -20  -1    0.86    0.15
   3 -20   1    1.13    0.19
  -3  20  -1    0.89    0.19
   4 -20   1    5.24    0.35
  -4  20  -1    5.29    0.38
   4  20   1    5.18    0.38
  -4 -20  -1    5.21    0.33
   5 -20   1    1.62    0.19
   5  20   1    1.39    0.20
  -5  20  -1    1.82    0.22
  -5 -20  -1    1.62    0.18
   6 -20   1   -0.07    0.13
   6  20   1    0.02    0.15
  -6  20  -1   -0.01    0.17
  -7  20  -1    0.13    0.19
   7  20   1    0.07    0.17
   7 -20   1    0.15    0.14
  -8 -20  -1    0.08    0.19
  -8  20  -1    0.10    0.20
   8 -20   1   -0.08    0.13
  -9 -20  -1    0.62    0.25
  -9  20  -1    0.99    0.27
   9 -20   1    0.64    0.19
 -10 -20  -1    0.09    0.24
 -10  20  -1   -0.09    0.21
  -9  21   1    0.81    0.25
  -9 -21   1    1.08    0.27
   9 -21  -1    1.02    0.21
  -8  21   1    0.12    0.20
  -8 -21   1   -0.02    0.18
   8 -21  -1   -0.08    0.14
  -7  21   1   -0.05    0.16
   7 -21  -1   -0.13    0.13
   7  21  -1   -0.23    0.14
  -6  21   1    1.19    0.25
   6 -21  -1    0.68    0.18
   5  21  -1    0.68    0.20
  -5 -21   1    0.74    0.16
   5 -21  -1    0.70    0.19
  -5  21   1    0.87    0.22
   4 -21  -1    5.09    0.35
   4  21  -1    5.83    0.39
  -4  21   1    4.25    0.36
  -4 -21   1    4.68    0.33
  -3 -21   1    1.53    0.18
   3 -21  -1    1.72    0.20
  -3  21   1    1.35    0.20
   2 -21  -1    0.57    0.17
  -2 -21   1    0.50    0.16
   2  21  -1    0.27    0.16
  -2  21   1    0.38    0.17
  -1 -21   1   -0.05    0.12
  -1  21   1   -0.07    0.12
   1  21  -1   -0.06    0.13
   1 -21  -1    0.17    0.14
   0  21  -1   -0.10    0.12
   0 -21   1    0.21    0.14
  -1  21  -1    3.03    0.27
  -1 -21  -1    2.98    0.25
   1 -21   1    2.90    0.26
   1  21   1    3.33    0.28
  -2 -21  -1    0.47    0.15
  -2  21  -1    0.01    0.14
   2  21   1    0.14    0.15
   2 -21   1    0.30    0.15
   3  21   1    1.90    0.22
  -3 -21  -1    1.87    0.19
  -3  21  -1    1.64    0.20
   3 -21   1    1.95    0.21
  -4  21  -1   -0.17    0.14
  -4 -21  -1    0.02    0.13
   4 -21   1    0.02    0.13
   4  21   1   -0.12    0.14
   5  21   1    1.78    0.23
  -5  21  -1    1.94    0.23
   5 -21   1    1.65    0.20
  -5 -21  -1    1.75    0.19
   6 -21   1    0.72    0.17
  -6  21  -1    1.37    0.21
   6  21   1    0.64    0.21
  -7  21  -1    0.82    0.24
   7 -21   1    0.57    0.18
   7  21   1    1.24    0.21
  -8 -21  -1    0.75    0.23
  -8  21  -1    0.65    0.24
   8 -21   1    0.53    0.18
   9 -21   1   -0.12    0.15
  -9  21  -1   -0.04    0.21
  -9 -21  -1   -0.24    0.22
  -9 -22   1    0.44    0.25
   9 -22  -1    0.07    0.16
  -9  22   1   -0.12    0.22
  -8 -22   1    0.82    0.25
   8 -22  -1    1.14    0.20
  -8  22   1    1.29    0.28
   7  22  -1    0.03    0.19
  -7  22   1   -0.12    0.16
   7 -22  -1   -0.13    0.14
   6  22  -1    0.82    0.21
  -6  22   1    1.34    0.22
   6 -22  -1    1.06    0.21
  -5 -22   1    0.01    0.14
  -5  22   1   -0.11    0.14
   5 -22  -1    0.05    0.15
  -4  22   1    0.20    0.17
   4  22  -1    0.25    0.18
  -4 -22   1    0.36    0.15
   4 -22  -1    0.40    0.16
  -3 -22   1    0.28    0.14
  -3  22   1    0.23    0.17
   3 -22  -1    0.31    0.17
   2  22  -1    0.05    0.15
  -2  22   1    0.26    0.16
  -2 -22   1   -0.13    0.13
   2 -22  -1   -0.06    0.14
  -1 -22   1    0.63    0.17
   1  22  -1    0.58    0.18
  -1  22   1    0.22    0.16
   1 -22  -1    0.32    0.16
   0 -22  -1    5.94    0.40
   0  22  -1    6.44    0.43
   0  22   1    6.08    0.44
   0 -22   1    6.27    0.41
   1 -22   1    0.85    0.19
  -1  22  -1    0.69    0.18
   1  22   1    0.62    0.19
  -1 -22  -1    0.61    0.17
   2  22   1    1.23    0.23
  -2  22  -1    1.16    0.22
   2 -22   1    0.95    0.20
  -2 -22  -1    0.65    0.18
  -3 -22  -1   -0.14    0.12
  -3  22  -1   -0.04    0.13
   3  22   1   -0.01    0.14
   3 -22   1   -0.14    0.12
   4 -22   1    0.46    0.17
  -4 -22  -1    0.29    0.14
  -4  22  -1    0.35    0.18
   4  22   1    0.48    0.20
  -5 -22  -1    0.04    0.13
   5 -22   1    0.11    0.14
  -5  22  -1    0.25    0.17
   5  22   1    0.07    0.16
  -6  22  -1   -0.06    0.17
   6 -22   1   -0.17    0.12
   6  22   1    0.26    0.18
   7  22   1    1.66    0.23
  -7  22  -1    1.09    0.21
  -8  22  -1   -0.19    0.19
  -8 -22  -1    0.08    0.19
   8 -22   1   -0.14    0.14
  -9 -22  -1   -0.19    0.20
   9 -22   1   -0.26    0.16
  -9  22  -1   -0.06    0.19
  -8 -23   1    0.31    0.21
   8 -23  -1    0.22    0.17
  -8  23   1    0.06    0.21
  -7  23   1    0.05    0.19
   7 -23  -1    0.11    0.16
   7  23  -1    0.00    0.17
   6 -23  -1    1.19    0.20
  -6  23   1    0.87    0.25
   6  23  -1    1.24    0.21
   5  23  -1   -0.14    0.16
   5 -23  -1   -0.04    0.15
  -5  23   1    0.06    0.17
  -5 -23   1    0.09    0.13
   4 -23  -1    0.11    0.14
   4  23  -1    0.10    0.17
  -4  23   1    0.13    0.18
  -4 -23   1   -0.04    0.13
   3 -23  -1    4.48    0.34
  -3  23   1    4.82    0.38
   3  23  -1    5.37    0.38
  -3 -23   1    4.42    0.33
  -2  23   1    3.78    0.34
   2 -23  -1    4.33    0.32
   2  23  -1    4.54    0.35
  -2 -23   1    3.95    0.31
   1 -23  -1    1.80    0.21
  -1  23   1    1.87    0.22
  -1 -23   1    1.63    0.21
   1  23  -1    1.81    0.22
   0  23   1    0.49    0.19
   0 -23   1    0.17    0.16
   0 -23  -1    0.24    0.15
   0  23  -1    0.08    0.16
   1 -23   1    0.67    0.19
  -1  23  -1    0.52    0.18
   1  23   1    0.61    0.20
  -1 -23  -1    0.73    0.19
  -2 -23  -1   -0.18    0.12
   2 -23   1    0.10    0.15
  -2  23  -1    0.01    0.15
   2  23   1   -0.07    0.15
   3 -23   1    4.27    0.33
  -3  23  -1    3.83    0.34
  -3 -23  -1    4.39    0.31
   3  23   1    4.56    0.35
   4 -23   1    2.97    0.27
  -4 -23  -1    2.96    0.25
  -4  23  -1    2.57    0.28
   4  23   1    3.53    0.31
  -5 -23  -1    1.06    0.17
   5  23   1    1.46    0.22
   5 -23   1    1.22    0.22
  -5  23  -1    1.02    0.25
   6  23   1    0.10    0.18
  -6  23  -1    0.33    0.19
   6 -23   1   -0.12    0.13
   7  23   1    0.41    0.21
   7 -23   1    0.55    0.18
  -7  23  -1    0.23    0.20
   8 -23   1    0.02    0.17
  -8  23  -1   -0.14    0.18
   8  23   1    0.20    0.20
  -8 -23  -1   -0.12    0.20
   7 -24  -1    0.59    0.20
  -7  24   1    0.54    0.23
   7  24  -1    1.04    0.25
   6 -24  -1   -0.08    0.15
  -6  24   1    0.23    0.19
   6  24  -1    0.17    0.18
  -5  24   1    1.51    0.23
  -5 -24   1    1.89    0.21
   5  24  -1    1.71    0.25
   5 -24  -1    1.90    0.22
   4  24  -1    1.54    0.24
  -4 -24   1    1.79    0.21
  -4  24   1    1.85    0.24
   4 -24  -1    2.07    0.23
   3 -24  -1    0.06    0.15
   3  24  -1    0.31    0.19
  -3 -24   1    0.15    0.14
  -3  24   1    0.20    0.16
  -2 -24   1    6.87    0.44
   2 -24  -1    6.88    0.45
   2  24  -1    8.10    0.50
  -2  24   1    6.24    0.47
   1  24  -1    9.59    0.59
  -1  24   1    9.31    0.59
   1 -24  -1    8.61    0.54
  -1 -24   1    8.77    0.54
   0  24  -1    0.63    0.20
   0  24   1    0.43    0.19
   0 -24  -1    0.55    0.18
   0 -24   1    0.26    0.17
  -1 -24  -1    0.06    0.15
   1 -24   1    0.22    0.17
   1  24   1    0.12    0.17
  -1  24  -1    0.18    0.15
  -2 -24  -1    2.45    0.23
   2 -24   1    2.25    0.24
   2  24   1    2.58    0.27
  -2  24  -1    2.49    0.26
   3  24   1    0.24    0.19
  -3  24  -1    0.08    0.16
   3 -24   1    0.21    0.17
  -3 -24  -1   -0.21    0.13
  -4  24  -1    0.94    0.23
   4 -24   1    0.94    0.21
   4  24   1    1.40    0.23
  -4 -24  -1    0.87    0.19
  -5 -24  -1    1.48    0.20
   5 -24   1    1.62    0.21
   5  24   1    1.80    0.25
  -5  24  -1    1.40    0.22
   6 -24   1    0.41    0.18
   6  24   1    0.32    0.21
  -6  24  -1    0.84    0.23
   7  24   1   -0.22    0.16
  -7  24  -1   -0.03    0.19
   7 -24   1   -0.15    0.14
   6 -25  -1    0.70    0.21
   6  25  -1    0.94    0.24
  -6  25   1    0.87    0.25
   5 -25  -1   -0.27    0.14
  -5  25   1   -0.17    0.14
   5  25  -1   -0.01    0.19
  -5 -25   1   -0.01    0.14
  -4 -25   1    0.51    0.18
  -4  25   1    1.15    0.26
   4  25  -1    1.13    0.25
   4 -25  -1    0.58    0.20
   3 -25  -1    3.17    0.30
  -3  25   1    3.69    0.34
  -3 -25   1    3.31    0.29
   3  25  -1    5.11    0.37
  -2  25   1    2.62    0.28
   2 -25  -1    2.82    0.28
   2  25  -1    3.50    0.31
  -2 -25   1    2.83    0.27
   1 -25  -1    0.29    0.18
  -1 -25   1    0.40    0.17
  -1  25   1    0.56    0.20
   1  25  -1    0.38    0.19
   0  25  -1    1.66    0.23
   0  25   1    1.98    0.23
   0 -25   1    1.54    0.21
  -1  25  -1    3.41    0.32
  -1 -25  -1    3.26    0.29
   1  25   1    4.38    0.35
   1 -25   1    3.97    0.32
  -2  25  -1    0.02    0.16
   2  25   1    0.21    0.19
  -2 -25  -1   -0.03    0.14
   2 -25   1    0.33    0.16
   3  25   1    8.18    0.54
  -3  25  -1    7.39    0.52
  -3 -25  -1    7.53    0.47
   3 -25   1    7.08    0.48
   4 -25   1    7.71    0.49
  -4  25  -1    7.17    0.53
  -4 -25  -1    7.99    0.48
   4  25   1    8.12    0.55
   5 -25   1    0.66    0.20
   5  25   1    0.43    0.22
  -5  25  -1    0.59    0.22
  -6  25  -1    0.20    0.21
   6 -25   1    0.29    0.18
   6  25   1    0.51    0.22
   5 -26  -1    0.14    0.19
   5  26  -1    0.49    0.23
  -5  26   1    0.34    0.22
  -5 -26   1    0.52    0.18
  -4  26   1    1.18    0.27
  -4 -26   1    1.33    0.23
   4  26  -1    1.63    0.30
   4 -26  -1    1.29    0.25
  -3  26   1    1.20    0.26
   3 -26  -1    0.83    0.23
   3  26  -1    1.19    0.26
  -3 -26   1    1.35    0.24
  -2 -26   1    3.45    0.30
   2 -26  -1    3.50    0.31
   2  26  -1    4.21    0.35
  -2  26   1    3.75    0.34
  -1 -26   1    5.41    0.40
   1  26  -1    6.25    0.45
   1 -26  -1    5.79    0.41
  -1  26   1    6.40    0.46
   0  26  -1    1.50    0.22
   0 -26  -1    1.91    0.23
   0 -26   1    1.48    0.21
   0  26   1    1.41    0.22
  -1 -26  -1    1.40    0.20
   1  26   1    1.13    0.21
  -1  26  -1    1.23    0.21
   1 -26   1    1.30    0.20
   2 -26   1    1.74    0.22
  -2 -26  -1    1.55    0.21
  -2  26  -1    1.17    0.21
   2  26   1    1.65    0.24
   3 -26   1    1.32    0.21
   3  26   1    1.43    0.24
  -3  26  -1    1.23    0.22
  -3 -26  -1    1.44    0.20
  -4  26  -1    0.42    0.21
  -4 -26  -1    0.68    0.19
   4 -26   1    0.64    0.22
   4  26   1    0.88    0.25
   5  26   1    1.54    0.26
   5 -26   1    1.35    0.21
  -5  26  -1    1.36    0.28
  -4 -27   1   -0.06    0.16
  -4  27   1    0.06    0.20
   4  27  -1   -0.06    0.20
   4 -27  -1   -0.19    0.17
   3 -27  -1    3.27    0.31
   3  27  -1    3.79    0.35
  -3 -27   1    3.32    0.30
  -3  27   1    2.99    0.31
   2 -27  -1    0.29    0.19
  -2 -27   1    0.59    0.20
  -2  27   1    0.10    0.18
   2  27  -1    0.74    0.23
  -1  27   1    0.10    0.18
  -1 -27   1    0.07    0.16
   1 -27  -1    0.04    0.16
   0  27   1    0.51    0.21
   0 -27  -1    0.62    0.21
   0  27  -1    0.46    0.21
   0 -27   1    0.85    0.22
  -1  27  -1    1.36    0.25
  -1 -27  -1    0.95    0.23
   1 -27   1    0.66    0.21
   1  27   1    0.73    0.23
   2 -27   1   -0.21    0.16
  -2  27  -1   -0.24    0.15
   2  27   1    0.00    0.18
  -2 -27  -1    0.06    0.18
  -3  27  -1    1.69    0.24
  -3 -27  -1    1.60    0.23
   3 -27   1    1.83    0.24
   3  27   1    2.37    0.28
  -4 -27  -1    4.40    0.33
  -4  27  -1    3.89    0.37
   4  27   1    3.83    0.38
   4 -27   1    3.83    0.33
   2  28  -1    4.80    0.40
  -2 -28   1    4.36    0.36
  -2  28   1    4.72    0.39
   2 -28  -1    4.18    0.36
   1  28  -1    1.67    0.25
   1 -28  -1    1.54    0.23
  -1  28   1    1.70    0.25
  -1 -28   1    1.79    0.24
   0 -28  -1    0.80    0.23
   0  28  -1    0.77    0.23
   0  28   1    0.40    0.21
   0 -28   1    0.19    0.21
  -1 -28  -1    1.83    0.24
   1  28   1    1.99    0.27
   1 -28   1    2.12    0.26
  -1  28  -1    1.91    0.25
  -2 -28  -1    3.95    0.33
   2 -28   1    4.17    0.35
  -2  28  -1    4.01    0.36
   2  28   1    3.71    0.38
 -14   0   2    1.53    0.33
  14   0  -2    1.79    0.27
 -13   0   2    0.16    0.22
  13   0  -2    0.47    0.20
  12   0  -2    2.12    0.24
 -12   0   2    2.09    0.27
  11   0  -2   10.98    0.64
 -11   0   2   11.02    0.67
  10   0  -2    2.05    0.22
 -10   0   2    1.87    0.23
  -9   0   2   47.44    2.38
   9   0  -2   45.62    2.26
   8   0  -2    0.26    0.12
  -8   0   2    0.19    0.13
   7   0  -2    0.34    0.06
   7   0  -2    0.31    0.11
  -7   0   2    0.30    0.11
  -6   0   2   40.36    2.03
   6   0  -2   39.02    1.94
   6   0  -2   41.66    1.86
   5   0  -2   54.78    2.73
   5   0  -2   59.56    2.65
  -5   0   2   58.36    2.87
   4   0  -2    0.38    0.05
  -4   0   2    0.32    0.08
   4   0  -2    0.41    0.08
   3   0  -2  129.80    5.92
  -3   0   2  125.76    6.20
   3   0  -2  123.05    5.78
   2   0  -2   42.03    1.94
  -2   0   2   38.94    2.03
   2   0  -2   42.30    1.89
   1   0  -2   41.83    2.00
   1   0  -2   41.26    1.96
  -1   0   2   44.64    2.10
   0   0   2   74.25    3.72
  -1   0  -2  383.22   18.91
   1   0   2  386.33   18.03
  -1   0  -2  387.49   17.71
  -2   0  -2   10.98    0.50
  -2   0  -2   10.83    0.55
   2   0   2   10.03    0.52
   3   0   2  103.11    4.81
  -3   0  -2  101.76    5.04
  -4   0  -2    1.63    0.14
   4   0   2    1.50    0.14
   5   0   2    0.40    0.09
  -5   0  -2    0.21    0.09
  -6   0  -2   27.54    1.39
   6   0   2   26.49    1.32
   7   0   2    2.77    0.22
  -7   0  -2    3.13    0.24
   8   0   2    0.85    0.15
  -8   0  -2    0.83    0.16
  -9   0  -2    0.93    0.19
   9   0   2    1.08    0.19
  10   0   2    9.43    0.56
 -10   0  -2   10.07    0.61
 -11   0  -2    0.44    0.21
  11   0   2    0.17    0.17
  12   0   2    0.20    0.20
 -12   0  -2    0.31    0.22
 -13   0  -2    8.96    0.58
  13   0   2    7.22    0.51
  14   0   2    1.02    0.28
 -14  -1   2   -0.31    0.21
 -14   1   2    0.04    0.23
  14   1  -2   -0.15    0.21
  14  -1  -2   -0.03    0.20
 -13   1   2   -0.42    0.20
 -13  -1   2   -0.01    0.19
  13   1  -2   -0.24    0.19
 -12   1   2   -0.05    0.20
  12   1  -2   -0.23    0.16
  12  -1  -2   -0.11    0.17
 -12  -1   2   -0.12    0.18
  11  -1  -2    0.98    0.22
 -11  -1   2    0.68    0.22
 -11   1   2    0.66    0.22
  10   1  -2    0.64    0.19
 -10   1   2    0.86    0.21
  10  -1  -2    0.79    0.18
   9   1  -2    5.43    0.36
  -9  -1   2    5.25    0.38
  -9   1   2    5.19    0.38
   9  -1  -2    5.77    0.36
   8  -1  -2   13.14    0.71
   8   1  -2   13.22    0.71
  -8  -1   2   14.16    0.75
  -8   1   2   12.81    0.74
  -7   1   2    1.02    0.16
   7   1  -2    1.41    0.10
   7   1  -2    1.19    0.15
   7  -1  -2    1.29    0.10
   7  -1  -2    1.66    0.16
  -7  -1   2    1.40    0.16
   6   1  -2    7.73    0.44
   6   1  -2    8.25    0.39
   6  -1  -2    7.73    0.39
  -6  -1   2    8.91    0.47
  -6   1   2    7.64    0.46
   6  -1  -2    8.34    0.44
   5  -1  -2   14.35    0.73
  -5   1   2   13.77    0.77
   5   1  -2   15.72    0.69
   5   1  -2   14.64    0.74
  -5  -1   2   14.74    0.77
   5  -1  -2   14.64    0.69
  -4  -1   2   85.18    4.06
   4   1  -2   85.91    3.77
   4  -1  -2   79.76    3.87
  -4   1   2   81.16    4.05
   4  -1  -2   84.11    3.77
   4   1  -2   76.78    3.87
   3   1  -2   17.93    0.90
  -3  -1   2   17.14    0.93
   3   1  -2   20.02    0.86
   3  -1  -2   18.76    0.89
  -3   1   2   18.09    0.94
   3  -1  -2   19.16    0.86
   2   1  -2  127.07    6.13
   2  -1  -2  132.84    6.00
   2  -1  -2  129.95    6.13
  -2  -1   2  126.58    6.43
  -2   1   2  133.88    6.43
   2   1  -2  135.76    6.00
   1  -1  -2  171.22    7.54
  -1   1   2  161.18    8.09
   1   1  -2  160.27    7.70
   1  -1  -2  170.94    7.72
   1   1  -2  162.50    7.54
  -1  -1   2  161.84    8.11
   0   1   2   86.32    4.16
   0  -1  -2   86.80    4.06
   0   1   2   92.45    4.36
  -1   1  -2   48.37    2.38
   1   1   2   47.82    2.38
   1  -1   2   48.44    2.28
  -1  -1  -2   50.51    2.23
  -1   1  -2   48.19    2.22
   1   1   2   46.91    2.27
   2   1   2  284.15   13.57
   2  -1   2  281.53   13.57
  -2   1  -2  297.80   13.31
  -2   1  -2  282.14   14.22
  -2  -1  -2  316.20   13.45
  -2  -1  -2  280.04   14.22
  -3   1  -2  311.96   15.19
  -3  -1  -2  302.70   15.19
   3  -1   2  310.78   14.49
  -3   1  -2  317.30   14.20
   3   1   2  306.84   14.49
   4   1   2    7.38    0.42
   4  -1   2    8.38    0.38
   4  -1   2    7.84    0.42
  -4   1  -2    7.80    0.44
  -4  -1  -2    8.54    0.44
  -5  -1  -2   16.08    0.80
  -5   1  -2   15.48    0.80
   5   1   2   14.14    0.76
   5  -1   2   15.05    0.76
   5  -1   2   15.43    0.71
   6   1   2   28.36    1.39
  -6  -1  -2   26.61    1.45
  -6   1  -2   30.40    1.46
   6  -1   2   28.21    1.38
   7  -1   2    6.34    0.38
   7   1   2    6.58    0.38
  -7   1  -2    6.57    0.41
  -7  -1  -2    6.86    0.41
   8  -1   2    0.95    0.14
   8   1   2    1.19    0.16
  -8   1  -2    1.31    0.18
  -8  -1  -2    1.27    0.18
   9   1   2    0.00    0.12
   9  -1   2   -0.24    0.11
  -9  -1  -2    0.07    0.13
  -9   1  -2   -0.05    0.13
  10  -1   2    3.51    0.28
  10   1   2    4.00    0.29
 -10  -1  -2    3.92    0.32
 -10   1  -2    3.05    0.31
  11   1   2    0.11    0.16
 -11  -1  -2    0.43    0.20
 -11   1  -2    0.19    0.19
  11  -1   2    0.09    0.15
  12   1   2    4.34    0.34
  12  -1   2    3.86    0.33
 -12  -1  -2    4.40    0.38
 -12   1  -2    4.87    0.40
 -13   1  -2    2.66    0.33
 -13  -1  -2    3.22    0.33
  13  -1   2    3.05    0.29
  13   1   2    3.72    0.31
  14  -1   2    1.46    0.29
  14   1   2    1.15    0.30
 -14  -1  -2    1.62    0.35
 -14  -2   2    1.20    0.31
  14  -2  -2    1.14    0.30
  14   2  -2    1.19    0.29
 -14   2   2    0.73    0.29
  13  -2  -2    0.00    0.20
 -13   2   2    0.12    0.21
 -13  -2   2    0.10    0.22
  13   2  -2   -0.31    0.21
  12   2  -2    0.08    0.17
 -12  -2   2    0.03    0.19
 -12   2   2    0.16    0.20
  12  -2  -2    0.28    0.19
  11  -2  -2    0.41    0.18
  11   2  -2    0.40    0.19
 -11  -2   2    0.24    0.19
  10  -2  -2    0.08    0.14
  10   2  -2    0.03    0.15
 -10   2   2    0.16    0.15
  -9   2   2    8.65    0.52
  -9  -2   2    8.01    0.51
   9  -2  -2    7.90    0.48
   9   2  -2    8.27    0.49
   8   2  -2    8.25    0.47
   8  -2  -2    7.74    0.46
  -8  -2   2    8.01    0.48
  -8   2   2    7.78    0.48
   8  -2  -2    8.03    0.39
   7  -2  -2    1.85    0.13
   7   2  -2    1.97    0.12
   7   2  -2    1.91    0.19
  -7   2   2    2.11    0.19
   7  -2  -2    1.70    0.17
  -7  -2   2    2.23    0.19
   6  -2  -2   26.19    1.22
   6   2  -2   24.61    1.28
   6   2  -2   28.03    1.22
  -6   2   2   26.80    1.34
   6  -2  -2   26.32    1.28
  -6  -2   2   24.69    1.33
   5   2  -2   14.79    0.75
   5  -2  -2   14.83    0.74
  -5  -2   2   14.23    0.77
  -5   2   2   14.36    0.78
   5  -2  -2   15.03    0.70
   5   2  -2   15.57    0.70
   4   2  -2    9.42    0.44
   4  -2  -2    8.85    0.44
  -4   2   2   10.03    0.50
  -4  -2   2    8.85    0.49
   4   2  -2    9.16    0.48
   4  -2  -2    9.17    0.47
   3  -2  -2   39.26    1.87
   3   2  -2   39.76    1.87
   3  -2  -2   38.56    1.82
  -3   2   2   39.32    1.96
   3   2  -2   39.34    1.82
  -3  -2   2   40.08    1.95
   2  -2  -2   26.86    1.27
   2   2  -2   25.60    1.28
  -2   2   2   27.09    1.34
   2   2  -2   27.15    1.24
  -2  -2   2   26.66    1.33
   2  -2  -2   27.49    1.24
   1   2  -2   18.35    0.89
   1   2  -2   19.71    0.87
   1  -2  -2   18.34    0.87
   1  -2  -2   19.09    0.89
   1   2  -2   17.98    0.93
  -1   2   2   18.67    0.93
   0   2   2  105.89    4.80
   0  -2   2  105.21    4.78
   0  -2  -2   99.25    4.68
   0   2  -2  103.12    5.04
   0   2   2  100.14    5.01
   0   2  -2   98.61    4.68
   1   2   2  134.21    6.39
  -1   2  -2  138.38    6.71
   1   2   2  133.62    6.71
  -1   2  -2  139.40    6.26
  -1  -2  -2  133.83    6.26
   1  -2   2  140.37    6.40
  -2  -2  -2    5.56    0.30
  -2   2  -2    5.60    0.27
  -2  -2  -2    5.32    0.26
   2   2   2    5.43    0.29
  -2   2  -2    5.31    0.30
   2  -2   2    5.71    0.29
   3   2   2    3.68    0.21
  -3  -2  -2    3.53    0.22
  -3   2  -2    3.87    0.18
   3  -2   2    3.46    0.20
  -3   2  -2    3.04    0.22
  -4   2  -2   48.59    2.42
   4  -2   2   49.22    2.24
   4   2   2   47.80    2.31
   4  -2   2   46.91    2.31
  -4  -2  -2   50.48    2.42
  -5  -2  -2    5.65    0.33
  -5   2  -2    5.17    0.33
   5  -2   2    4.93    0.31
   5  -2   2    5.42    0.26
   5   2   2    5.34    0.31
   6  -2   2    1.22    0.09
   6   2   2    1.50    0.15
  -6  -2  -2    1.30    0.16
   6  -2   2    1.42    0.15
  -6   2  -2    1.46    0.17
   7   2   2    6.56    0.38
   7  -2   2    6.26    0.37
   7  -2   2    6.30    0.31
  -7   2  -2    6.49    0.40
   8   2   2    0.90    0.16
  -8  -2  -2    0.68    0.16
  -8   2  -2    0.84    0.17
   8  -2   2    0.96    0.15
  -9  -2  -2    2.64    0.24
   9   2   2    2.53    0.23
   9  -2   2    2.47    0.21
  -9   2  -2    2.49    0.25
  10  -2   2   -0.04    0.13
  10   2   2   -0.24    0.11
 -10   2  -2   -0.09    0.14
 -10  -2  -2   -0.03    0.15
  11   2   2    0.17    0.16
  11  -2   2   -0.02    0.15
 -11  -2  -2    0.16    0.18
 -11   2  -2    0.00    0.18
 -12  -2  -2   -0.13    0.18
 -12   2  -2    0.32    0.22
  12  -2   2    0.29    0.18
  12   2   2    0.14    0.18
  13  -2   2    5.35    0.38
  13   2   2    4.09    0.37
 -13   2  -2    5.38    0.43
 -13  -2  -2    4.98    0.42
  14   2   2   -0.02    0.20
 -14  -2  -2   -0.12    0.24
 -14   2  -2   -0.06    0.25
  14  -2   2    0.54    0.24
 -14  -3   2    0.97    0.29
  14  -3  -2    0.87    0.28
  14   3  -2    0.55    0.26
 -14   3   2    0.69    0.28
 -13  -3   2    0.04    0.21
  13  -3  -2   -0.15    0.17
  13   3  -2   -0.23    0.20
 -13   3   2   -0.07    0.21
  12  -3  -2    0.10    0.18
 -12  -3   2    0.10    0.21
 -12   3   2    0.43    0.23
  12   3  -2    0.28    0.20
  11  -3  -2    0.07    0.16
  11   3  -2   -0.35    0.13
 -11  -3   2   -0.06    0.17
 -11   3   2   -0.22    0.15
  10   3  -2    7.13    0.45
 -10   3   2    7.09    0.47
  10  -3  -2    6.48    0.43
 -10  -3   2    7.35    0.47
   9   3  -2    0.21    0.14
  -9  -3   2   -0.08    0.13
   9  -3  -2    0.19    0.13
  -9   3   2    0.04    0.13
  -8   3   2    3.10    0.26
   8   3  -2    3.31    0.26
   8  -3  -2    2.95    0.23
  -8  -3   2    3.36    0.26
   8  -3  -2    3.35    0.19
  -7  -3   2    2.93    0.24
  -7   3   2    3.38    0.25
   7   3  -2    3.38    0.18
   7  -3  -2    3.30    0.23
   7  -3  -2    3.05    0.18
   7   3  -2    3.37    0.24
  -6  -3   2    0.04    0.08
   6  -3  -2    0.04    0.05
   6   3  -2   -0.07    0.08
   6  -3  -2    0.00    0.07
   6   3  -2    0.02    0.04
  -6   3   2    0.02    0.08
  -5   3   2    2.65    0.19
   5  -3  -2    2.45    0.15
   5   3  -2    2.45    0.14
   5  -3  -2    2.45    0.17
   5   3  -2    2.30    0.18
  -5  -3   2    2.50    0.19
  -4  -3   2    7.57    0.39
   4   3  -2    6.71    0.38
  -4   3   2    6.72    0.40
   4  -3  -2    6.89    0.35
   4   3  -2    7.21    0.35
   4  -3  -2    7.41    0.37
   3  -3  -2    2.02    0.13
   3   3  -2    2.02    0.12
   3   3  -2    1.97    0.15
  -3  -3   2    2.10    0.14
   3  -3  -2    1.87    0.13
  -3   3   2    1.96    0.16
   2   3  -2    1.68    0.12
   2  -3  -2    1.57    0.11
  -2   3   2    1.61    0.13
  -2  -3   2    1.78    0.12
   2   3  -2    1.66    0.10
   2  -3  -2    1.61    0.11
   1   3  -2   13.65    0.68
   1  -3  -2   14.91    0.67
   1  -3  -2   14.44    0.66
   1   3  -2   13.71    0.66
  -1   3   2   14.27    0.71
   1   3  -2   13.73    0.71
   0  -3  -2   14.62    0.71
   0   3   2   15.55    0.72
   0  -3   2   14.89    0.72
   0   3  -2   14.69    0.71
   0   3  -2   15.84    0.76
   1  -3   2   53.04    2.41
  -1   3  -2   48.98    2.52
   1   3   2   51.06    2.53
   1   3   2   52.11    2.41
  -1  -3  -2   51.21    2.35
  -1   3  -2   50.80    2.36
  -2  -3  -2   15.24    0.69
   2   3   2   15.01    0.72
  -2   3  -2   14.73    0.70
   2  -3   2   15.55    0.72
  -2   3  -2   14.81    0.76
   2   3   2   13.59    0.75
   3   3   2   68.31    3.25
  -3  -3  -2   72.17    3.17
  -3  -3  -2   67.78    3.41
   3  -3   2   68.86    3.25
  -3   3  -2   66.49    3.41
  -3   3  -2   70.10    3.17
   4  -3   2   32.80    1.58
   4  -3   2   34.09    1.53
   4   3   2   32.50    1.58
  -4  -3  -2   33.98    1.66
  -4   3  -2   31.71    1.66
   5  -3   2    1.25    0.09
  -5  -3  -2    1.47    0.14
   5  -3   2    1.16    0.12
   5   3   2    1.18    0.13
  -5   3  -2    1.25    0.14
   6   3   2   33.87    1.62
   6  -3   2   32.49    1.61
  -6   3  -2   34.78    1.70
  -6  -3  -2   32.52    1.70
  -7   3  -2   11.98    0.65
   7  -3   2   12.01    0.55
   7   3   2   10.97    0.61
   7  -3   2   10.89    0.60
   8  -3   2    2.09    0.19
  -8   3  -2    2.33    0.23
   8   3   2    1.94    0.19
  -8  -3  -2    2.16    0.21
  -9   3  -2    3.84    0.32
   9   3   2    3.55    0.28
   9  -3   2    3.57    0.27
  -9  -3  -2    4.01    0.31
  10   3   2    0.57    0.17
 -10   3  -2    0.60    0.20
 -10  -3  -2    0.56    0.19
  10  -3   2    0.30    0.16
 -11   3  -2    0.04    0.18
 -11  -3  -2    0.02    0.17
  11   3   2   -0.21    0.15
  11  -3   2    0.17    0.16
 -12   3  -2    1.51    0.30
  12   3   2    1.14    0.20
 -12  -3  -2    1.38    0.28
  12  -3   2    1.11    0.19
  13  -3   2    0.59    0.23
 -13  -3  -2    0.55    0.25
  13   3   2    0.91    0.23
 -14  -3  -2    0.58    0.29
  14   3   2    0.64    0.25
  14  -3   2    0.63    0.24
 -14   3  -2    0.01    0.27
  14   4  -2    0.20    0.24
 -14   4   2    0.08    0.26
  14  -4  -2   -0.06    0.22
 -14  -4   2   -0.10    0.23
  13   4  -2    0.26    0.22
 -13   4   2    0.24    0.23
  13  -4  -2    0.23    0.21
 -12  -4   2    0.43    0.22
  12  -4  -2    0.15    0.19
 -12   4   2    0.16    0.21
  12   4  -2    0.15    0.21
  11  -4  -2   -0.07    0.15
 -11   4   2   -0.06    0.17
 -11  -4   2    0.12    0.17
  11   4  -2    0.13    0.17
  10  -4  -2    0.74    0.18
 -10   4   2    0.45    0.18
 -10  -4   2    0.68    0.19
  10   4  -2    0.52    0.19
   9  -4  -2    0.23    0.14
  -9   4   2    0.11    0.14
  -9  -4   2    0.10    0.13
   9   4  -2    0.30    0.15
   8  -4  -2    0.92    0.10
   8   4  -2    1.03    0.16
   8  -4  -2    1.17    0.15
  -8  -4   2    0.98    0.16
  -8   4   2    1.12    0.17
   7   4  -2    0.48    0.13
   7   4  -2    0.42    0.06
   7  -4  -2    0.57    0.13
  -7   4   2    0.50    0.13
  -7  -4   2    0.31    0.12
  -6  -4   2    0.60    0.11
  -6   4   2    0.64    0.12
   6   4  -2    0.63    0.13
   6  -4  -2    0.80    0.11
   6   4  -2    0.62    0.07
   6  -4  -2    0.51    0.08
   5  -4  -2    0.41    0.07
  -5   4   2    0.61    0.11
  -5  -4   2    0.28    0.09
   5   4  -2    0.41    0.06
   5  -4  -2    0.50    0.09
   5   4  -2    0.33    0.10
   4  -4  -2   11.18    0.53
   4   4  -2   11.03    0.52
  -4  -4   2   10.58    0.57
  -4   4   2   11.21    0.58
   4  -4  -2   10.84    0.54
   4   4  -2   10.19    0.55
   3   4  -2    0.40    0.09
   3   4  -2    0.41    0.06
  -3  -4   2    0.23    0.07
  -3   4   2    0.35    0.09
   3  -4  -2    0.47    0.07
   3  -4  -2    0.39    0.06
   2   4  -2    2.89    0.16
   2   4  -2    2.60    0.17
   2  -4  -2    2.73    0.15
   2  -4  -2    2.74    0.17
   2   4  -2    3.18    0.17
  -2   4   2    2.70    0.19
   1   4  -2  110.18    5.23
   1  -4  -2  108.64    4.88
   1   4  -2  106.08    4.88
  -1   4   2   99.06    5.23
   1   4  -2  108.04    4.99
   0   4   2   71.15    3.82
   0   4  -2   77.93    3.57
   0   4  -2   76.50    3.82
   0  -4   2   77.84    3.65
   0  -4  -2   80.16    3.57
   0   4   2   82.91    3.67
   1   4   2   70.41    3.12
  -1   4  -2   62.65    3.27
  -1   4  -2   63.09    3.05
   1   4   2   66.94    3.27
   1  -4   2   66.42    3.11
  -1  -4  -2   68.40    3.05
   2   4   2   57.91    2.71
   2  -4   2   56.87    2.71
  -2   4  -2   58.96    2.85
  -2  -4  -2   56.76    2.65
   2   4   2   58.54    2.85
  -2   4  -2   56.38    2.65
  -3  -4  -2   44.87    1.99
  -3   4  -2   40.90    2.15
   3   4   2   45.07    2.16
  -3  -4  -2   41.46    2.15
   3   4   2   43.17    2.05
   3  -4   2   44.04    2.05
   3  -4   2   43.02    2.00
  -4   4  -2   20.47    1.10
  -4  -4  -2   22.21    1.00
   4  -4   2   22.16    1.05
   4  -4   2   22.20    1.01
  -4  -4  -2   21.59    1.11
   4   4   2   21.13    1.05
   5   4   2   10.63    0.57
  -5  -4  -2   11.40    0.60
   5  -4   2   11.07    0.57
  -5   4  -2   10.68    0.60
   5  -4   2   11.57    0.53
  -6   4  -2    0.98    0.15
  -6  -4  -2    1.14    0.15
   6   4   2    1.52    0.16
   6  -4   2    1.07    0.10
   6  -4   2    1.20    0.13
  -7   4  -2    0.15    0.12
   7  -4   2    0.10    0.05
   7   4   2    0.11    0.11
  -7  -4  -2    0.07    0.11
   7  -4   2    0.10    0.09
  -8   4  -2    0.11    0.13
   8  -4   2    0.12    0.11
  -8  -4  -2    0.00    0.11
   8   4   2    0.18    0.13
  -9   4  -2    0.91    0.20
  -9  -4  -2    0.86    0.19
   9  -4   2    0.97    0.18
   9   4   2    0.85    0.19
 -10   4  -2    0.30    0.18
  10   4   2    0.13    0.15
  10  -4   2    0.22    0.15
 -11  -4  -2    1.01    0.24
  11   4   2    1.25    0.24
 -11   4  -2    0.70    0.23
  11  -4   2    1.03    0.19
 -12  -4  -2    0.22    0.22
 -12   4  -2    0.22    0.21
  12  -4   2    0.03    0.17
  12   4   2    0.17    0.19
 -13  -4  -2    2.31    0.29
 -13   4  -2    2.99    0.32
  13   4   2    1.79    0.25
  13  -4   2    2.27    0.25
 -14  -4  -2    0.18    0.26
  14  -4   2    0.78    0.26
 -14   4  -2    1.03    0.33
 -14  -5   2    0.71    0.29
 -14   5   2    0.23    0.27
  14  -5  -2    0.36    0.26
 -13   5   2    0.30    0.26
 -13  -5   2   -0.08    0.20
  13  -5  -2   -0.05    0.20
  13   5  -2   -0.38    0.19
 -12  -5   2    0.96    0.25
  12  -5  -2    1.13    0.25
  12   5  -2    0.88    0.25
 -12   5   2    0.80    0.27
 -11  -5   2    0.17    0.17
 -11   5   2   -0.03    0.18
  11  -5  -2    0.17    0.17
  11   5  -2   -0.14    0.16
  10   5  -2    1.46    0.20
 -10   5   2    1.14    0.23
  10  -5  -2    1.06    0.17
 -10  -5   2    1.07    0.21
   9  -5  -2    2.82    0.22
  -9   5   2    2.62    0.25
  -9  -5   2    2.39    0.23
   9   5  -2    2.48    0.24
   8  -5  -2    4.31    0.24
  -8   5   2    3.86    0.31
  -8  -5   2    4.20    0.30
   8  -5  -2    3.92    0.28
   8   5  -2    4.80    0.32
   7   5  -2    0.43    0.07
  -7   5   2    0.75    0.15
  -7  -5   2    0.46    0.13
   7   5  -2    0.70    0.15
   7  -5  -2    0.71    0.13
   7  -5  -2    0.55    0.09
   6  -5  -2    4.02    0.24
   6   5  -2    3.40    0.25
   6  -5  -2    3.43    0.21
  -6   5   2    3.85    0.26
  -6  -5   2    3.58    0.25
   6   5  -2    3.73    0.20
  -5   5   2   40.25    2.02
   5  -5  -2   40.25    1.91
   5   5  -2   40.97    1.85
  -5  -5   2   38.33    2.00
   5   5  -2   39.65    1.92
   5  -5  -2   40.60    1.86
   4   5  -2    3.49    0.23
   4  -5  -2    3.90    0.22
  -4  -5   2    4.30    0.24
   4   5  -2    3.76    0.21
   4  -5  -2    3.77    0.22
  -4   5   2    3.97    0.26
   3   5  -2    0.58    0.09
  -3   5   2    0.62    0.10
   3  -5  -2    0.47    0.07
   3  -5  -2    0.47    0.08
   3   5  -2    0.63    0.10
   3   5  -2    0.41    0.07
   2   5  -2   19.01    1.02
   2   5  -2   20.61    0.95
   2   5  -2   20.41    0.98
   2  -5  -2   20.71    0.96
   2  -5  -2   19.57    0.95
  -2   5   2   21.15    1.03
   1   5  -2   95.75    4.88
  -1   5   2  104.20    4.89
   1   5  -2   97.83    4.55
   1  -5  -2  100.41    4.56
   1   5  -2   97.92    4.65
   0  -5  -2   12.63    0.61
   0   5  -2   12.00    0.65
   0   5   2   13.33    0.66
   0   5  -2   12.57    0.61
   0  -5   2   12.66    0.62
   0   5   2   13.43    0.61
  -1  -5  -2  460.44   20.52
   1   5   2  430.95   21.99
   1  -5   2  436.15   20.97
  -1   5  -2  442.97   21.99
   1   5   2  479.49   21.00
  -1   5  -2  443.95   20.52
   2  -5   2  141.61    6.54
   2   5   2  132.21    6.86
  -2  -5  -2  145.31    6.40
  -2   5  -2  139.67    6.40
  -2   5  -2  135.05    6.86
   2   5   2  143.91    6.54
   3  -5   2   22.44    1.03
   3  -5   2   22.32    1.05
  -3   5  -2   21.83    1.11
   3   5   2   20.76    1.11
  -3  -5  -2   23.02    1.02
   3   5   2   20.81    1.06
  -4   5  -2    9.73    0.50
  -4  -5  -2    8.93    0.43
  -4  -5  -2    8.25    0.49
   4  -5   2    9.19    0.46
   4   5   2    8.41    0.47
   4  -5   2    9.20    0.44
   5  -5   2    5.83    0.30
  -5  -5  -2    5.70    0.28
  -5  -5  -2    5.85    0.35
  -5   5  -2    5.64    0.35
   5  -5   2    5.70    0.32
   5   5   2    5.65    0.33
   6  -5   2    2.41    0.15
  -6  -5  -2    2.18    0.19
  -6   5  -2    2.21    0.20
   6   5   2    2.56    0.20
   6  -5   2    2.21    0.18
   7  -5   2    0.66    0.09
  -7  -5  -2    0.85    0.15
   7   5   2    0.79    0.15
   7  -5   2    0.70    0.12
  -7   5  -2    0.97    0.17
  -8   5  -2    0.86    0.18
   8   5   2    0.79    0.17
  -8  -5  -2    0.69    0.16
   8  -5   2    0.78    0.15
   9  -5   2    0.94    0.15
  -9   5  -2    1.04    0.21
   9   5   2    0.87    0.19
  -9  -5  -2    0.71    0.18
  10  -5   2    0.08    0.14
  10   5   2   -0.24    0.15
 -10   5  -2   -0.04    0.14
  11  -5   2    1.81    0.22
 -11   5  -2    1.50    0.25
 -11  -5  -2    3.19    0.28
  11   5   2    1.68    0.22
 -12   5  -2    0.48    0.24
 -12  -5  -2    0.26    0.21
  12  -5   2    0.67    0.20
  12   5   2    0.46    0.21
 -13  -5  -2   -0.12    0.21
  13  -5   2    0.35    0.20
  13   5   2    0.25    0.22
 -13   5  -2    0.22    0.25
 -14  -5  -2    1.33    0.32
  14   5   2    1.39    0.32
  14  -5   2    1.41    0.29
 -14   5  -2    1.43    0.35
  14  -6  -2    1.20    0.30
  14   6  -2    0.82    0.29
 -14   6   2    0.84    0.32
 -14  -6   2    1.03    0.29
 -13   6   2    0.68    0.26
  13  -6  -2    1.07    0.27
  13   6  -2    0.65    0.27
 -13  -6   2    0.59    0.24
 -12  -6   2    1.86    0.25
 -12   6   2    1.82    0.26
  12   6  -2    1.72    0.25
  12  -6  -2    2.02    0.24
  11   6  -2    0.02    0.19
  11  -6  -2    0.03    0.16
 -11  -6   2    0.06    0.16
 -10   6   2    1.99    0.23
  10  -6  -2    1.40    0.18
  10   6  -2    1.21    0.20
 -10  -6   2    1.02    0.18
   9  -6  -2    0.79    0.16
  -9   6   2    0.71    0.18
  -9  -6   2    0.57    0.17
   9   6  -2    0.48    0.17
   8  -6  -2    1.71    0.17
  -8   6   2    1.50    0.20
   8   6  -2    1.79    0.20
  -8  -6   2    1.60    0.19
   8  -6  -2    1.47    0.13
  -7   6   2    0.47    0.14
   7   6  -2    0.42    0.07
   7  -6  -2    0.28    0.11
   7   6  -2    0.69    0.16
   7  -6  -2    0.56    0.09
  -7  -6   2    0.54    0.13
   6   6  -2    3.57    0.20
   6  -6  -2    3.70    0.23
  -6   6   2    3.47    0.26
  -6  -6   2    3.79    0.25
   6  -6  -2    3.56    0.21
   6   6  -2    3.67    0.25
  -5  -6   2    6.06    0.37
   5  -6  -2    6.72    0.35
   5   6  -2    6.39    0.33
  -5   6   2    6.25    0.39
   5   6  -2    6.71    0.37
   5  -6  -2    6.65    0.34
  -4   6   2    1.03    0.14
   4   6  -2    0.86    0.09
   4  -6  -2    0.84    0.10
  -4  -6   2    0.82    0.10
   4  -6  -2    1.08    0.09
   4   6  -2    0.84    0.12
   3   6  -2    0.17    0.06
  -3   6   2    0.19    0.09
   3  -6  -2    0.17    0.06
   3   6  -2    0.17    0.07
   3  -6  -2    0.35    0.06
   3   6  -2    0.19    0.08
   2   6  -2    0.66    0.09
   2  -6  -2    0.55    0.06
  -2   6   2    0.71    0.10
   2  -6  -2    0.76    0.10
   2   6  -2    0.72    0.09
   2   6  -2    0.77    0.09
   1   6  -2   48.10    2.30
   1   6  -2   49.82    2.26
   1  -6  -2   49.11    2.26
   1   6  -2   48.35    2.42
   0  -6   2   33.19    1.52
   0   6   2   31.28    1.60
   0   6   2   32.44    1.51
   0   6  -2   32.97    1.60
   0  -6  -2   30.92    1.49
   0   6  -2   31.35    1.49
   1  -6   2   78.86    3.82
  -1  -6  -2   81.66    3.75
  -1   6  -2   84.47    4.02
   1   6   2   83.58    3.82
  -1   6  -2   78.93    3.75
  -2  -6  -2    4.23    0.22
  -2   6  -2    4.25    0.25
   2  -6   2    4.05    0.22
   2   6   2    3.89    0.25
   2   6   2    4.32    0.23
  -2   6  -2    3.75    0.23
   3   6   2    5.04    0.29
  -3  -6  -2    4.99    0.25
   3  -6   2    4.69    0.26
   3   6   2    4.49    0.27
   3  -6   2    4.25    0.25
  -3   6  -2    4.97    0.29
   4   6   2   67.62    3.34
   4   6   2   68.00    3.18
  -4  -6  -2   69.78    3.09
   4  -6   2   64.62    3.10
   4  -6   2   67.25    3.17
  -4   6  -2   67.69    3.34
  -4  -6  -2   65.55    3.34
   5   6   2    1.08    0.13
  -5   6  -2    1.28    0.15
   5  -6   2    1.36    0.13
  -5  -6  -2    1.33    0.15
  -5  -6  -2    1.41    0.09
   5  -6   2    1.40    0.11
  -6  -6  -2    1.02    0.15
  -6   6  -2    0.91    0.15
   6  -6   2    0.76    0.12
  -6  -6  -2    0.71    0.07
   6  -6   2    0.67    0.09
   6   6   2    0.86    0.15
   7   6   2    1.28    0.16
  -7   6  -2    1.20    0.17
  -7  -6  -2    1.13    0.16
   7  -6   2    1.12    0.14
   7  -6   2    1.24    0.11
   8   6   2    4.40    0.31
  -8  -6  -2    4.45    0.32
  -8   6  -2    4.46    0.33
   8  -6   2    4.30    0.29
   9  -6   2    4.48    0.31
  -9  -6  -2    4.31    0.33
   9   6   2    4.55    0.33
  -9   6  -2    5.03    0.36
 -10   6  -2    1.95    0.25
  10  -6   2    1.63    0.20
 -10  -6  -2    2.08    0.23
  10   6   2    1.89    0.22
 -11   6  -2    0.90    0.26
  11  -6   2    1.08    0.22
  11   6   2    1.78    0.23
  12  -6   2    1.08    0.23
 -12   6  -2    1.25    0.29
  12   6   2    1.05    0.25
 -12  -6  -2    0.84    0.25
  13  -6   2   -0.05    0.17
 -13  -6  -2   -0.25    0.19
  13   6   2    0.13    0.20
 -13   6  -2   -0.53    0.21
 -14  -6  -2    1.06    0.31
  14  -6   2    1.27    0.28
  14   6   2    1.24    0.30
 -14   6  -2    0.77    0.31
 -14   7   2   -0.09    0.24
  14  -7  -2    0.47    0.27
  14   7  -2   -0.12    0.25
 -14  -7   2    0.27    0.26
 -13  -7   2   -0.02    0.21
  13  -7  -2    0.02    0.21
 -13   7   2   -0.12    0.22
  13   7  -2   -0.02    0.21
 -12   7   2    0.64    0.25
  12  -7  -2    1.32    0.25
 -12  -7   2    0.73    0.24
  12   7  -2    0.75    0.26
 -11  -7   2    2.42    0.27
 -11   7   2    3.20    0.31
  11   7  -2    3.58    0.30
  11  -7  -2    2.71    0.26
  10   7  -2    2.74    0.28
  10  -7  -2    3.00    0.25
 -10   7   2    2.70    0.28
 -10  -7   2    2.96    0.27
   9  -7  -2    1.50    0.18
   9   7  -2    1.28    0.20
  -9   7   2    1.43    0.20
  -9  -7   2    1.15    0.18
   8  -7  -2    5.03    0.29
  -8   7   2    5.05    0.35
   8   7  -2    4.93    0.35
  -8  -7   2    5.05    0.34
   8  -7  -2    5.16    0.32
  -7  -7   2    1.13    0.16
  -7   7   2    1.02    0.16
   7  -7  -2    1.03    0.12
   7   7  -2    1.22    0.17
   7   7  -2    1.21    0.10
   7  -7  -2    0.89    0.13
   6   7  -2    1.42    0.11
  -6  -7   2    1.49    0.16
   6   7  -2    1.30    0.16
   6  -7  -2    1.68    0.13
   6  -7  -2    1.45    0.14
  -6   7   2    1.52    0.17
   5   7  -2   19.87    0.98
   5  -7  -2   21.29    1.01
  -5   7   2   21.86    1.09
  -5  -7   2   19.80    1.07
   5   7  -2   20.84    1.03
   5  -7  -2   20.53    0.99
   4  -7  -2   35.20    1.59
  -4   7   2   35.13    1.72
   4  -7  -2   34.84    1.61
   4   7  -2   32.97    1.63
   4   7  -2   33.99    1.58
   4   7  -2   30.98    1.70
   3   7  -2   12.03    0.62
   3  -7  -2   12.45    0.59
   3  -7  -2   12.53    0.60
   3   7  -2   13.19    0.65
  -3   7   2   11.71    0.66
   3   7  -2   11.85    0.59
   2   7  -2   34.59    1.63
   2   7  -2   30.98    1.55
   2   7  -2   32.20    1.52
   2  -7  -2   32.28    1.52
   1  -7  -2   26.66    1.24
   1   7  -2   26.83    1.24
  -1   7   2   26.50    1.33
   1   7  -2   25.34    1.25
   0  -7   2    4.27    0.22
   0  -7  -2    4.36    0.23
   0   7   2    3.76    0.25
   0   7  -2    3.74    0.24
   0   7  -2    4.27    0.23
   0   7   2    4.23    0.20
   1   7   2   36.77    1.72
   1   7   2   35.11    1.62
  -1   7  -2   32.27    1.71
  -1   7  -2   34.73    1.60
   1  -7   2   32.94    1.62
  -1  -7  -2   34.09    1.60
  -2  -7  -2   11.34    0.56
  -2   7  -2   11.38    0.61
   2   7   2   11.95    0.62
   2   7   2   11.60    0.57
  -2   7  -2   11.56    0.57
   2  -7   2   11.73    0.57
  -3  -7  -2   35.11    1.67
   3  -7   2   35.85    1.68
   3   7   2   35.53    1.72
  -3   7  -2   34.76    1.81
   3   7   2   39.26    1.82
   3  -7   2   35.51    1.71
   4   7   2    1.85    0.16
  -4  -7  -2    1.49    0.11
   4  -7   2    1.56    0.13
  -4   7  -2    1.62    0.16
   4  -7   2    1.54    0.13
   4   7   2    1.63    0.15
  -5   7  -2    1.72    0.17
  -5  -7  -2    2.21    0.12
   5  -7   2    1.70    0.13
  -5  -7  -2    1.63    0.17
   5   7   2    1.81    0.17
   5  -7   2    1.81    0.15
   6  -7   2    7.52    0.40
   6  -7   2    7.14    0.37
  -6   7  -2    6.53    0.43
  -6  -7  -2    7.46    0.44
  -6  -7  -2    7.64    0.36
   6   7   2    7.22    0.42
   7   7   2    0.75    0.16
  -7  -7  -2    0.88    0.16
   7  -7   2    0.68    0.10
   7  -7   2    0.84    0.13
  -7   7  -2    0.96    0.17
  -8   7  -2    0.09    0.13
   8  -7   2    0.06    0.07
   8   7   2    0.05    0.12
   8  -7   2    0.09    0.11
  -8  -7  -2    0.01    0.12
   9   7   2    0.40    0.17
  -9  -7  -2    0.80    0.19
   9  -7   2    0.44    0.15
  -9   7  -2    0.55    0.18
 -10  -7  -2    1.47    0.20
 -10   7  -2    1.31    0.22
  10   7   2    1.54    0.21
  10  -7   2    1.48    0.19
  11   7   2   -0.15    0.16
 -11   7  -2   -0.06    0.20
  11  -7   2   -0.03    0.16
 -11  -7  -2    0.00    0.18
  12   7   2    0.81    0.23
  12  -7   2    0.68    0.21
 -12   7  -2    0.60    0.25
 -12  -7  -2    0.39    0.23
  13  -7   2    1.75    0.23
 -13   7  -2    1.95    0.29
  13   7   2    1.60    0.25
 -13  -7  -2    1.70    0.26
  13  -8  -2    0.16    0.21
 -13   8   2    0.24    0.27
  13   8  -2   -0.31    0.21
 -13  -8   2    0.11    0.21
  12   8  -2    1.13    0.29
 -12  -8   2    1.21    0.22
 -12   8   2    1.57    0.30
  12  -8  -2    1.76    0.23
  11  -8  -2    2.08    0.23
 -11  -8   2    1.64    0.23
 -11   8   2    1.75    0.25
  11   8  -2    2.02    0.26
 -10   8   2    0.58    0.20
 -10  -8   2    0.34    0.16
  10  -8  -2    0.33    0.16
  10   8  -2    0.44    0.19
   9  -8  -2    5.10    0.30
  -9  -8   2    3.67    0.30
  -9   8   2    3.88    0.32
   9   8  -2    3.25    0.31
   8   8  -2    0.17    0.14
  -8  -8   2    0.90    0.14
   8  -8  -2    0.25    0.12
  -8   8   2    0.15    0.14
   8  -8  -2    0.20    0.09
   7   8  -2    3.77    0.28
  -7  -8   2    3.95    0.28
   7  -8  -2    4.00    0.24
   7   8  -2    3.90    0.22
  -7   8   2    3.87    0.29
   7  -8  -2    3.55    0.25
   6  -8  -2   30.10    1.44
   6   8  -2   29.37    1.46
  -6  -8   2   29.63    1.52
   6   8  -2   29.90    1.39
   6  -8  -2   29.87    1.41
  -5   8   2    0.22    0.10
   5  -8  -2    0.14    0.07
   5   8  -2    0.20    0.10
  -5  -8   2    0.09    0.08
   5  -8  -2    0.25    0.08
   5   8  -2    0.22    0.07
   4   8  -2   19.39    0.93
   4   8  -2   19.83    0.97
   4  -8  -2   20.06    0.94
  -4   8   2   19.68    1.02
   4  -8  -2   19.77    0.94
   4   8  -2   18.65    1.01
  -3   8   2  168.25    8.50
   3   8  -2  171.37    7.92
   3  -8  -2  169.21    7.92
   3   8  -2  168.21    8.10
   3  -8  -2  177.27    8.08
   3   8  -2  182.08    8.50
   2   8  -2   22.00    1.09
  -2   8   2   22.29    1.16
   2  -8  -2   22.44    1.07
   2   8  -2   22.25    1.07
   2   8  -2   24.11    1.15
   1   8  -2    2.90    0.17
   1  -8  -2    2.79    0.18
   1   8  -2    2.62    0.17
   1   8  -2    3.02    0.19
  -1   8   2    2.35    0.19
   0  -8   2    2.76    0.17
   0   8  -2    2.73    0.19
   0  -8  -2    2.67    0.17
   0   8  -2    2.72    0.18
   0   8   2    2.82    0.14
   0   8   2    2.90    0.20
  -1   8  -2   85.15    4.63
  -1   8  -2   98.97    4.33
   1  -8   2   91.56    4.40
   1   8   2   98.75    4.41
  -1  -8  -2   95.20    4.32
   2   8   2   46.72    2.10
  -2   8  -2   42.72    2.07
   2   8   2   42.98    2.22
   2  -8   2   44.01    2.09
  -2  -8  -2   43.83    2.06
  -2   8  -2   45.93    2.22
   3   8   2   29.04    1.39
   3  -8   2   29.15    1.36
  -3  -8  -2   29.57    1.35
   3   8   2   27.05    1.47
  -3   8  -2   29.83    1.47
   3  -8   2   28.84    1.38
   4  -8   2   11.82    0.59
   4   8   2   12.83    0.65
  -4   8  -2   11.44    0.64
   4   8   2   11.60    0.61
   4  -8   2   11.28    0.59
  -4  -8  -2   12.43    0.58
  -5  -8  -2    0.07    0.09
  -5   8  -2    0.10    0.09
   5   8   2    0.16    0.09
   5  -8   2    0.08    0.07
   5  -8   2    0.13    0.07
  -5  -8  -2    0.05    0.05
   6  -8   2    1.80    0.16
  -6  -8  -2    1.94    0.19
  -6   8  -2    2.12    0.20
   6   8   2    1.75    0.18
   6  -8   2    1.86    0.15
  -7   8  -2    8.03    0.52
   7  -8   2    9.08    0.45
  -7  -8  -2    9.22    0.52
   7  -8   2    8.64    0.48
   7   8   2    8.78    0.50
   8  -8   2    5.63    0.34
   8  -8   2    5.76    0.31
   8   8   2    5.59    0.36
  -8   8  -2    4.97    0.37
  -8  -8  -2    5.17    0.37
   9  -8   2    0.98    0.15
   9   8   2    1.25    0.19
  -9  -8  -2    1.06    0.19
  -9   8  -2    1.16    0.20
 -10   8  -2   -0.03    0.17
  10  -8   2    0.00    0.13
  10   8   2    0.00    0.15
  11   8   2    0.32    0.19
  11  -8   2    0.53    0.18
 -11  -8  -2    0.68    0.22
 -11   8  -2    0.16    0.20
 -12  -8  -2    1.58    0.25
  12  -8   2    0.44    0.19
  12   8   2    0.11    0.21
 -12   8  -2   -0.18    0.20
 -13   8  -2    1.20    0.31
  13  -8   2    0.88    0.23
 -13  -8  -2    0.79    0.27
  13   8   2    1.09    0.27
 -13   9   2    1.39    0.31
 -13  -9   2    1.56    0.31
  13   9  -2    1.10    0.30
  12   9  -2    0.68    0.26
 -12   9   2    0.26    0.23
 -12  -9   2    0.45    0.21
  11  -9  -2   10.36    0.57
 -11   9   2    9.27    0.62
  11   9  -2    9.60    0.59
 -11  -9   2    8.99    0.59
 -10   9   2   12.62    0.76
 -10  -9   2   11.77    0.73
  10  -9  -2   13.50    0.70
  10   9  -2   13.07    0.73
   9   9  -2   -0.14    0.13
  -9   9   2   -0.10    0.13
   9  -9  -2    0.11    0.12
  -9  -9   2   -0.10    0.13
   8  -9  -2    0.04    0.08
  -8   9   2    0.09    0.13
  -8  -9   2    0.02    0.12
   8   9  -2   -0.05    0.13
   8  -9  -2    0.12    0.11
   7   9  -2    6.99    0.43
   7   9  -2    7.11    0.37
  -7   9   2    6.70    0.45
  -7  -9   2    7.45    0.44
   7  -9  -2    7.12    0.39
   7  -9  -2    7.44    0.40
   6   9  -2    9.17    0.47
   6  -9  -2    9.84    0.48
   6   9  -2    9.10    0.52
  -6   9   2    9.60    0.55
   6  -9  -2    8.89    0.48
  -6  -9   2    9.13    0.53
   5   9  -2    5.59    0.35
   5  -9  -2    6.27    0.34
   5  -9  -2    6.45    0.33
   5   9  -2    6.09    0.32
  -5   9   2    6.20    0.39
  -5  -9   2    5.97    0.37
   4  -9  -2   46.52    2.13
   4  -9  -2   46.25    2.15
   4   9  -2   44.84    2.12
  -4   9   2   44.75    2.29
   4   9  -2   45.00    2.18
   3   9  -2    3.75    0.24
   3   9  -2    3.41    0.22
   3  -9  -2    3.51    0.19
  -3   9   2    3.41    0.24
   3  -9  -2    3.53    0.22
   3   9  -2    3.80    0.22
   2   9  -2    7.75    0.40
  -2   9   2    7.02    0.44
   2   9  -2    7.77    0.40
   2  -9  -2    7.61    0.40
   2   9  -2    8.57    0.43
  -1   9   2    0.63    0.10
   1  -9  -2    0.57    0.09
   1   9  -2    0.89    0.10
   1   9  -2    0.58    0.09
  -1  -9   2    0.63    0.08
   0  -9  -2   28.84    1.34
   0   9  -2   27.02    1.43
   0   9  -2   29.42    1.35
  -1  -9  -2    4.87    0.28
  -1   9  -2    5.16    0.29
   1   9   2    5.19    0.31
  -1   9  -2    4.95    0.30
   1  -9   2    5.08    0.26
   1   9   2    5.27    0.26
   2  -9   2   43.12    2.02
  -2  -9  -2   41.62    2.02
   2  -9   2   43.53    2.05
   2   9   2   46.25    2.18
   2   9   2   42.40    2.05
   3  -9   2   41.15    1.94
   3   9   2   44.08    2.10
  -3  -9  -2   40.99    1.93
   3   9   2   41.11    1.98
   3  -9   2   42.31    1.97
  -3   9  -2   39.62    2.09
  -4   9  -2    1.32    0.15
   4   9   2    1.25    0.14
   4   9   2    1.19    0.15
  -4  -9  -2    1.36    0.11
   4  -9   2    1.57    0.12
  -5   9  -2    0.07    0.10
   5  -9   2    0.12    0.07
   5   9   2    0.15    0.10
   5  -9   2    0.18    0.08
  -5  -9  -2    0.09    0.06
   5   9   2    0.05    0.09
   6  -9   2    9.83    0.48
   6   9   2    9.23    0.51
  -6  -9  -2    9.31    0.54
  -6  -9  -2    9.96    0.46
   6  -9   2    8.77    0.49
  -6   9  -2    8.44    0.54
  -7  -9  -2   -0.09    0.12
   7  -9   2    0.20    0.09
  -7   9  -2   -0.02    0.12
   7  -9   2    0.15    0.10
   7   9   2   -0.02    0.11
   8   9   2    1.23    0.20
  -8   9  -2    1.00    0.20
   8  -9   2    0.98    0.16
  -8  -9  -2    1.02    0.20
   8  -9   2    0.80    0.12
  -9  -9  -2    0.31    0.17
   9   9   2    0.42    0.18
  -9   9  -2    0.66    0.19
   9  -9   2    0.88    0.17
  10  -9   2    0.31    0.15
 -10   9  -2    0.14    0.18
  10   9   2    0.18    0.17
 -10  -9  -2    0.09    0.17
  11   9   2   -0.02    0.18
 -11   9  -2   -0.05    0.18
 -11  -9  -2   -0.20    0.18
  11  -9   2    0.03    0.14
  12   9   2    5.13    0.40
  12  -9   2    5.50    0.38
 -12  -9  -2    5.02    0.41
 -12   9  -2    4.90    0.41
  13   9   2    0.87    0.28
 -13  -9  -2    1.17    0.28
 -13   9  -2    1.00    0.31
  13  -9   2    1.29    0.26
  13  10  -2    0.84    0.28
 -13  10   2    0.84    0.27
 -13 -10   2    0.96    0.27
  12  10  -2   -0.39    0.21
 -12 -10   2   -0.07    0.17
 -12  10   2   -0.13    0.20
  11  10  -2    3.54    0.33
 -11  10   2    3.67    0.34
 -11 -10   2    3.82    0.32
  10  10  -2    0.16    0.18
 -10 -10   2   -0.03    0.16
 -10  10   2    0.08    0.17
  -9 -10   2    9.40    0.59
  -9  10   2    9.25    0.61
   9 -10  -2   11.16    0.56
   9  10  -2    9.45    0.59
   9 -10  -2   10.95    0.54
   8 -10  -2    1.14    0.15
  -8  10   2    1.21    0.19
   8 -10  -2    1.22    0.16
   8  10  -2    1.27    0.22
  -8 -10   2    1.01    0.17
  -7  10   2    0.77    0.18
   7 -10  -2    0.72    0.13
   7  10  -2    0.62    0.10
  -7 -10   2    0.76    0.16
   7  10  -2    0.86    0.18
   7 -10  -2    0.85    0.13
  -6  10   2   10.48    0.61
   6 -10  -2    9.83    0.53
  -6 -10   2   10.97    0.59
   6  10  -2   10.58    0.57
   6  10  -2   10.17    0.52
   6 -10  -2   10.26    0.53
   5 -10  -2   29.06    1.41
   5  10  -2   29.09    1.46
   5  10  -2   29.27    1.40
   5 -10  -2   31.33    1.43
  -5  10   2   28.78    1.54
   5  10  -2   31.07    1.52
  -4  10   2    6.33    0.40
   4  10  -2    6.69    0.37
   4  10  -2    7.05    0.39
   4 -10  -2    6.94    0.34
   4  10  -2    6.58    0.35
   4 -10  -2    6.27    0.36
  -3  10   2   51.06    2.67
   3  10  -2   55.02    2.48
   3  10  -2   54.36    2.54
   3 -10  -2   52.98    2.49
  -2  10   2   -0.02    0.08
   2  10  -2    0.10    0.06
   2 -10  -2   -0.04    0.06
   2  10  -2    0.03    0.07
   2  10  -2    0.09    0.07
  -1  10   2    2.91    0.22
   1  10  -2    3.05    0.20
   1  10  -2    3.62    0.22
   1 -10  -2    3.08    0.20
  -1 -10   2    3.08    0.19
   0  10  -2   64.10    2.95
   0 -10  -2   64.11    2.95
   0  10   2   60.38    3.16
   0 -10   2   65.84    3.00
   1  10   2   55.04    3.03
  -1  10  -2   58.68    3.03
  -1  10  -2   64.93    2.83
   1  10   2   65.23    2.86
  -1 -10  -2   61.09    2.82
   1 -10   2   60.19    2.86
   2  10   2    7.26    0.39
   2 -10   2    7.93    0.38
   2  10   2    7.85    0.43
  -2 -10  -2    7.17    0.39
  -2  10  -2    7.52    0.43
   2 -10   2    7.45    0.40
  -3  10  -2   31.10    1.62
  -3 -10  -2   32.50    1.49
   3 -10   2   33.03    1.52
   3 -10   2   31.58    1.50
   3  10   2   30.94    1.52
   4  10   2   28.17    1.38
  -4 -10  -2   26.24    1.26
   4 -10   2   26.82    1.28
   4  10   2   26.99    1.30
  -4  10  -2   25.92    1.38
   4 -10   2   26.18    1.27
   5  10   2    2.16    0.19
   5 -10   2    1.99    0.16
   5 -10   2    2.97    0.17
  -5  10  -2    2.25    0.21
   5  10   2    2.12    0.20
  -5 -10  -2    2.19    0.15
   6  10   2    4.82    0.33
   6 -10   2    6.17    0.31
  -6 -10  -2    5.07    0.35
   6 -10   2    5.12    0.30
  -6 -10  -2    5.37    0.28
  -6  10  -2    5.19    0.35
   7 -10   2   12.26    0.62
  -7  10  -2   11.84    0.70
  -7 -10  -2   12.62    0.70
   7 -10   2   12.19    0.64
   7  10   2   12.31    0.66
   8  10   2    1.85    0.20
   8 -10   2    1.78    0.18
  -8  10  -2    1.90    0.23
  -8 -10  -2    2.02    0.23
   8 -10   2    2.09    0.17
   9 -10   2    0.65    0.16
  -9  10  -2    0.48    0.19
  -9 -10  -2    0.57    0.19
   9  10   2    0.53    0.19
  10  10   2    0.33    0.18
 -10 -10  -2    0.06    0.16
  10 -10   2   -0.03    0.13
 -10  10  -2    0.01    0.17
 -11 -10  -2    0.06    0.19
  11  10   2   -0.29    0.17
 -11  10  -2   -0.10    0.19
  11 -10   2   -0.19    0.14
 -12 -10  -2   -0.18    0.19
  12  10   2    0.12    0.20
 -12  10  -2    0.17    0.24
 -13  10  -2    1.39    0.33
  13  10   2    1.68    0.32
 -13 -10  -2    1.63    0.27
 -13 -11   2    0.44    0.26
  13  11  -2    0.90    0.31
 -12  11   2   -0.25    0.18
  12  11  -2   -0.48    0.21
 -11 -11   2    1.02    0.25
  11  11  -2    1.20    0.27
 -11  11   2    1.08    0.27
 -10  11   2    8.23    0.55
  10  11  -2    8.69    0.54
  -9 -11   2    1.09    0.20
  -9  11   2    1.45    0.26
   9 -11  -2    1.26    0.17
   9  11  -2    2.53    0.25
  -8 -11   2   10.59    0.66
   8 -11  -2   12.17    0.61
  -8  11   2   11.87    0.69
   8  11  -2   11.82    0.66
   7  11  -2    0.84    0.11
  -7 -11   2    0.78    0.17
   7 -11  -2    0.77    0.12
   7 -11  -2    0.96    0.14
   7  11  -2    0.92    0.18
   6  11  -2    0.83    0.11
   6 -11  -2    0.89    0.12
  -6  11   2    0.89    0.16
  -6 -11   2    0.75    0.14
   6 -11  -2    0.82    0.11
   6  11  -2    0.95    0.16
   5  11  -2    0.29    0.12
   5  11  -2    0.28    0.11
   5 -11  -2    0.11    0.09
   5  11  -2    0.27    0.08
   5 -11  -2    0.81    0.09
  -5  11   2    0.27    0.13
   4 -11  -2   61.31    2.97
   4 -11  -2   67.36    3.01
   4  11  -2   61.72    2.97
  -4  11   2   68.02    3.22
   4  11  -2   61.58    3.04
   3  11  -2   26.15    1.42
   3  11  -2   29.54    1.33
   3 -11  -2   27.97    1.33
  -3  11   2   28.39    1.44
   3  11  -2   27.69    1.35
   2  11  -2   11.43    0.66
   2  11  -2   12.43    0.62
  -2  11   2   12.20    0.67
   2 -11  -2   13.09    0.62
   2  11  -2   12.61    0.62
   1  11  -2   27.79    1.40
   1  11  -2   26.90    1.31
  -1 -11   2   27.63    1.31
  -1  11   2   29.03    1.41
   1 -11  -2   25.73    1.30
   0  11  -2   47.82    2.45
   0 -11  -2   48.33    2.29
   0  11   2   48.31    2.46
   0 -11   2   51.01    2.32
   0  11  -2   49.79    2.30
  -1 -11  -2    2.30    0.16
   1  11   2    2.40    0.18
  -1  11  -2    2.22    0.17
  -1  11  -2    2.24    0.18
   1 -11   2    2.10    0.14
   1  11   2    2.13    0.14
   1 -11   2    2.16    0.17
  -2 -11  -2   69.82    3.25
  -2  11  -2   67.89    3.49
   2 -11   2   71.28    3.26
   2 -11   2   69.65    3.30
   2  11   2   72.09    3.31
   3  11   2   16.26    0.80
  -3  11  -2   14.85    0.86
  -3 -11  -2   15.43    0.78
   3 -11   2   16.95    0.80
   3  11   2   17.39    0.87
   3 -11   2   16.42    0.79
   4  11   2    0.35    0.11
  -4 -11  -2    0.33    0.08
   4 -11   2    0.30    0.09
  -4  11  -2    0.42    0.12
   4  11   2    0.41    0.10
   4 -11   2    0.35    0.08
   5  11   2   18.88    1.04
   5 -11   2   19.72    0.96
   5  11   2   18.80    0.98
  -5 -11  -2   19.88    0.94
  -5  11  -2   21.31    1.05
   5 -11   2   18.62    0.95
  -6  11  -2   14.56    0.78
   6 -11   2   13.44    0.70
  -6 -11  -2   14.13    0.68
   6  11   2   13.73    0.73
   6 -11   2   14.16    0.71
  -6 -11  -2   14.06    0.78
   7  11   2    1.22    0.17
  -7 -11  -2    1.44    0.19
   7 -11   2    1.25    0.14
   7 -11   2    1.23    0.14
  -7  11  -2    0.97    0.18
  -8  11  -2    0.86    0.20
   8 -11   2    0.88    0.16
   8  11   2    0.92    0.19
   8 -11   2    0.83    0.14
  -8 -11  -2    0.96    0.20
   9  11   2    0.14    0.16
  -9 -11  -2    0.48    0.19
   9 -11   2    0.17    0.14
  -9  11  -2    0.26    0.16
  10 -11   2    0.02    0.14
 -10 -11  -2   -0.01    0.17
 -10  11  -2    0.01    0.17
  10  11   2    0.03    0.19
 -11 -11  -2    2.23    0.28
  11  11   2    2.88    0.28
 -11  11  -2    2.20    0.29
 -12  11  -2    3.47    0.35
  12  11   2    3.11    0.31
 -12 -11  -2    2.94    0.32
  13  11   2    0.00    0.23
 -13  11  -2    0.50    0.27
 -13 -11  -2    0.30    0.25
 -13  12   2    2.82    0.34
 -13 -12   2    2.61    0.32
  13  12  -2    2.70    0.32
 -12 -12   2    1.40    0.23
 -12  12   2    1.61    0.26
  11  12  -2    3.11    0.32
 -11 -12   2    3.48    0.30
 -11  12   2    2.42    0.30
 -10 -12   2    0.02    0.17
 -10  12   2    0.34    0.20
  10  12  -2    0.35    0.19
   9  12  -2    5.74    0.42
  -9 -12   2    5.95    0.42
  -9  12   2    5.67    0.43
   9 -12  -2    6.99    0.38
   8 -12  -2    8.80    0.46
   8  12  -2    8.68    0.51
  -8  12   2    8.03    0.53
  -8 -12   2    7.62    0.51
  -7  12   2    0.34    0.15
  -7 -12   2    0.33    0.15
   7  12  -2    0.28    0.15
   7  12  -2    0.30    0.10
   7 -12  -2    0.39    0.12
  -6 -12   2    1.52    0.17
   6  12  -2    1.90    0.18
  -6  12   2    1.54    0.20
   6  12  -2    1.50    0.14
   6 -12  -2    1.52    0.16
   5  12  -2   19.33    1.06
   5  12  -2   19.99    1.01
   5  12  -2   19.61    0.98
  -5  12   2   22.50    1.10
   5 -12  -2   19.67    0.99
   4  12  -2    8.15    0.48
   4 -12  -2    9.21    0.42
   4  12  -2    7.96    0.45
   4  12  -2    8.35    0.44
   4 -12  -2    8.23    0.45
  -4  12   2    8.74    0.50
   3 -12  -2   33.25    1.56
  -3  12   2   35.08    1.69
   3  12  -2   30.42    1.66
   3  12  -2   32.61    1.58
   3  12  -2   32.95    1.56
   2  12  -2    1.00    0.11
   2 -12  -2    1.14    0.12
  -2  12   2    0.91    0.13
   2  12  -2    1.03    0.12
   2  12  -2    1.04    0.12
  -1 -12   2    4.83    0.27
   1  12  -2    4.95    0.30
  -1  12   2    5.07    0.31
   1 -12  -2    4.51    0.28
   1  12  -2    4.72    0.29
   0  12  -2    5.78    0.34
   0 -12  -2    5.84    0.34
   0 -12   2    6.01    0.32
   0  12  -2    6.24    0.36
   0  12   2    6.24    0.37
   1  12   2   10.05    0.49
  -1  12  -2    9.72    0.55
   1 -12   2    9.83    0.52
  -1 -12  -2    9.52    0.51
   1 -12   2    9.80    0.49
   1  12   2   10.84    0.56
  -2  12  -2   16.47    0.87
   2  12   2   16.41    0.80
  -2 -12  -2   15.98    0.80
   2 -12   2   16.16    0.79
   2 -12   2   16.70    0.81
   2  12   2   16.92    0.88
   3  12   2    0.32    0.11
  -3 -12  -2    0.40    0.09
   3 -12   2    0.36    0.10
  -3  12  -2    0.60    0.13
   3 -12   2    0.42    0.08
   3  12   2    0.43    0.09
   4  12   2    0.20    0.11
  -4 -12  -2    0.19    0.07
  -4  12  -2    0.29    0.11
   4 -12   2    0.27    0.09
   4 -12   2    0.34    0.08
   4  12   2    0.09    0.09
   5 -12   2    1.58    0.14
  -5 -12  -2    1.52    0.13
   5  12   2    1.76    0.17
  -5  12  -2    1.36    0.18
   5  12   2    1.53    0.17
   5 -12   2    1.45    0.15
   6 -12   2    0.07    0.09
   6  12   2    0.15    0.11
   6  12   2    0.15    0.12
  -6 -12  -2    0.03    0.07
   6 -12   2    0.16    0.09
  -6  12  -2    0.00    0.11
   7 -12   2    6.30    0.34
   7 -12   2    6.13    0.35
   7  12   2    5.72    0.38
  -7 -12  -2    5.95    0.40
  -7  12  -2    5.59    0.40
   8  12   2   -0.19    0.14
  -8  12  -2    0.02    0.15
   8 -12   2    0.09    0.12
  -8 -12  -2    0.27    0.17
   8 -12   2    0.19    0.10
  -9  12  -2    0.13    0.18
   9  12   2    0.32    0.18
  10  12   2   -0.03    0.17
 -10 -12  -2    0.21    0.20
 -10  12  -2    0.37    0.20
 -11 -12  -2   -0.34    0.18
  11  12   2    0.01    0.19
 -11  12  -2   -0.14    0.19
 -12  12  -2    0.36    0.25
 -12 -12  -2    1.05    0.29
  12  12   2    0.72    0.26
 -13  12  -2    1.60    0.30
  13  12   2    1.63    0.35
 -13 -12  -2    2.00    0.36
 -12 -13   2    0.76    0.25
 -12  13   2    0.60    0.26
  12  13  -2    0.42    0.26
 -11  13   2    0.21    0.22
  11  13  -2    0.05    0.22
 -11 -13   2    0.03    0.19
 -10  13   2    4.50    0.37
  10  13  -2    4.12    0.35
 -10 -13   2    4.23    0.34
  -9  13   2    0.15    0.17
   9 -13  -2    0.19    0.13
  -9 -13   2    0.01    0.16
   9  13  -2    0.05    0.17
  -8  13   2    2.99    0.28
   8 -13  -2    3.04    0.23
  -8 -13   2    2.35    0.25
   8  13  -2    2.61    0.26
   7  13  -2    0.48    0.16
   7 -13  -2    0.64    0.13
  -7 -13   2    0.74    0.18
  -7  13   2    0.71    0.18
   6 -13  -2    3.52    0.26
   6  13  -2    3.88    0.25
   6  13  -2    4.17    0.29
  -6  13   2    4.45    0.33
   6  13  -2    4.75    0.30
   5  13  -2    7.52    0.43
   5  13  -2    8.29    0.46
   5 -13  -2    7.37    0.42
   5  13  -2    6.98    0.41
  -5  13   2    8.19    0.49
   4  13  -2   13.76    0.70
   4 -13  -2   14.09    0.71
   4  13  -2   13.80    0.76
  -4  13   2   14.62    0.78
   4  13  -2   13.36    0.71
   3 -13  -2   11.69    0.61
   3  13  -2   11.68    0.60
  -3  13   2   10.99    0.66
   3  13  -2   12.89    0.65
   3  13  -2   11.74    0.61
   2  13  -2    6.75    0.40
   2  13  -2    7.21    0.43
  -2  13   2    8.55    0.45
   2 -13  -2    7.16    0.40
   2  13  -2    7.22    0.39
   1  13  -2    4.17    0.28
   1  13  -2    4.39    0.28
  -1  13   2    5.00    0.31
   1 -13  -2    4.56    0.27
  -1 -13   2    4.16    0.25
   0  13   2   19.46    1.01
   0 -13   2   18.90    0.93
   0  13  -2   19.53    1.00
   0 -13  -2   17.75    0.93
   0 -13   2   19.54    0.92
  -1 -13  -2    0.29    0.09
   1 -13   2    0.20    0.09
   1 -13   2    0.22    0.06
   1  13   2    0.34    0.11
  -1  13  -2    0.14    0.09
   1  13   2    0.33    0.06
   2 -13   2    2.47    0.19
  -2 -13  -2    2.66    0.18
   2  13   2    2.45    0.16
   2 -13   2    2.68    0.16
   2  13   2    2.43    0.20
  -2  13  -2    2.15    0.20
   3  13   2    2.69    0.19
   3 -13   2    3.03    0.17
   3  13   2    2.94    0.22
  -3 -13  -2    2.72    0.19
   3 -13   2    2.73    0.20
  -3  13  -2    2.46    0.21
   4  13   2    0.78    0.15
   4 -13   2    0.61    0.12
  -4 -13  -2    0.63    0.11
   4 -13   2    0.74    0.10
   4  13   2    0.50    0.11
  -4  13  -2    0.69    0.15
   5 -13   2    0.02    0.08
  -5 -13  -2   -0.02    0.07
   5  13   2   -0.02    0.11
   5 -13   2    0.06    0.09
  -5  13  -2    0.07    0.11
   5  13   2   -0.14    0.08
  -6 -13  -2    0.35    0.09
   6 -13   2    0.43    0.11
  -6  13  -2    0.20    0.14
   6  13   2    0.42    0.13
   6  13   2    0.26    0.14
   7  13   2    0.26    0.14
   7 -13   2    0.19    0.10
  -7 -13  -2    0.23    0.16
  -7  13  -2    0.15    0.15
   8 -13   2    2.03    0.19
  -8  13  -2    2.42    0.25
  -8 -13  -2    2.35    0.25
   8  13   2    2.06    0.22
  -9  13  -2    8.48    0.56
  -9 -13  -2    9.00    0.57
 -10 -13  -2    1.32    0.28
  10  13   2    1.31    0.27
 -10  13  -2    0.99    0.25
 -11  13  -2    1.48    0.30
 -11 -13  -2    1.63    0.31
  11  13   2    2.40    0.27
  12  13   2    3.24    0.34
 -12  13  -2    3.65    0.36
 -12 -13  -2    3.15    0.34
 -12 -14   2    0.48    0.25
 -12  14   2    0.06    0.23
  12  14  -2    0.27    0.25
 -11 -14   2   -0.07    0.20
  11  14  -2   -0.02    0.21
 -11  14   2    1.47    0.24
 -10  14   2    0.43    0.22
 -10 -14   2    0.41    0.20
  10  14  -2    0.20    0.20
  -9  14   2    1.05    0.26
  -9 -14   2    1.18    0.21
   9  14  -2    1.55    0.27
   9 -14  -2    1.50    0.20
  -8  14   2    2.52    0.27
  -8 -14   2    2.13    0.24
   8 -14  -2    2.81    0.22
   8  14  -2    2.39    0.25
   7  14  -2    4.13    0.30
  -7 -14   2    4.27    0.31
   7 -14  -2    4.05    0.28
  -7  14   2    4.12    0.33
   6 -14  -2    0.04    0.09
   6  14  -2    0.02    0.11
   6  14  -2   -0.11    0.10
  -6  14   2   -0.04    0.12
  -6 -14   2    0.01    0.08
  -5  14   2    2.52    0.23
   5 -14  -2    2.45    0.20
   5  14  -2    2.18    0.21
   5  14  -2    2.25    0.19
   5  14  -2    2.68    0.20
   4  14  -2    0.86    0.14
   4  14  -2    0.90    0.13
   4  14  -2    0.90    0.14
  -4  14   2    0.92    0.17
   4 -14  -2    1.06    0.13
   3  14  -2   11.57    0.59
   3 -14  -2   11.28    0.59
   3  14  -2   12.01    0.63
   3  14  -2   11.16    0.58
  -3  14   2   10.64    0.64
   2  14  -2    9.77    0.49
   2 -14  -2    8.51    0.48
   2  14  -2    9.05    0.51
  -2  14   2    8.55    0.52
  -1  14   2    1.07    0.16
   1  14  -2    1.00    0.13
  -1 -14   2    0.74    0.12
  -1 -14   2    0.68    0.10
   0 -14   2    0.09    0.07
   0 -14  -2    0.05    0.08
   0 -14   2    0.11    0.09
   0  14  -2    0.08    0.09
   0  14   2   -0.02    0.09
  -1 -14  -2    1.67    0.15
   1 -14   2    1.82    0.12
   1  14   2    1.63    0.12
   1 -14   2    1.87    0.16
   1  14   2    1.56    0.17
  -1  14  -2    1.84    0.17
   2  14   2    2.09    0.20
  -2 -14  -2    2.01    0.17
   2  14   2    2.35    0.16
  -2  14  -2    2.36    0.20
   2 -14   2    2.81    0.15
   2 -14   2    2.36    0.19
   3  14   2    0.31    0.09
   3 -14   2    0.44    0.11
   3 -14   2    0.49    0.08
  -3  14  -2    0.29    0.11
  -3 -14  -2    0.38    0.10
   3  14   2    0.44    0.12
  -4 -14  -2    0.04    0.08
   4  14   2   -0.05    0.10
   4  14   2    0.01    0.09
   4 -14   2    0.07    0.10
  -4  14  -2   -0.06    0.10
  -5 -14  -2    9.26    0.48
  -5  14  -2    9.17    0.56
   5  14   2    9.47    0.51
   5 -14   2    9.04    0.50
   5  14   2    9.51    0.55
   6  14   2   -0.04    0.10
   6 -14   2   -0.03    0.09
   6  14   2   -0.11    0.12
  -6 -14  -2    0.06    0.08
  -6  14  -2   -0.08    0.12
  -7 -14  -2    0.53    0.18
  -7  14  -2    0.54    0.19
   7 -14   2    0.66    0.14
   7  14   2    0.63    0.17
  -8 -14  -2    1.32    0.22
  -8  14  -2    1.57    0.22
   8  14   2    1.52    0.25
   8 -14   2    1.23    0.16
   9  14   2    0.12    0.17
  -9 -14  -2    0.01    0.18
  -9  14  -2    0.13    0.18
 -10 -14  -2    0.26    0.22
 -10  14  -2    0.39    0.23
  10  14   2    0.69    0.23
 -11 -14  -2   -0.03    0.21
 -11  14  -2   -0.15    0.20
  11  14   2   -0.02    0.22
 -12 -14  -2   -0.02    0.23
  12  14   2   -0.14    0.22
 -12  14  -2   -0.26    0.23
 -12  15   2    1.90    0.37
  12  15  -2    1.64    0.33
 -12 -15   2    1.58    0.32
 -11 -15   2    0.09    0.19
 -11  15   2    0.13    0.21
  11  15  -2    0.14    0.23
 -10 -15   2    0.33    0.21
 -10  15   2   -0.01    0.19
  10  15  -2    0.14    0.20
  -9  15   2    0.39    0.22
   9  15  -2    0.40    0.21
  -9 -15   2    0.50    0.21
   9 -15  -2    0.62    0.16
  -8 -15   2    2.11    0.24
  -8  15   2    2.30    0.26
   8  15  -2    2.45    0.25
   8 -15  -2    1.99    0.20
   7 -15  -2   12.20    0.66
  -7  15   2   13.09    0.75
   7  15  -2   13.98    0.70
  -7 -15   2   11.16    0.72
  -6 -15   2    0.33    0.10
   6  15  -2    0.47    0.15
   6 -15  -2    0.30    0.12
  -6  15   2    0.28    0.15
   6  15  -2    0.21    0.13
   5 -15  -2    3.77    0.27
  -5 -15   2    3.83    0.25
  -5  15   2    3.83    0.31
   5  15  -2    4.33    0.29
   5  15  -2    3.93    0.27
   4  15  -2    1.77    0.19
  -4 -15   2    1.78    0.16
  -4  15   2    1.91    0.20
   4 -15  -2    1.88    0.17
   4  15  -2    1.72    0.16
   3  15  -2    5.83    0.35
  -3 -15   2    5.19    0.32
   3  15  -2    5.17    0.31
   3 -15  -2    5.22    0.32
  -3  15   2    5.16    0.35
  -2 -15   2    2.88    0.20
  -2 -15   2    2.85    0.21
  -2  15   2    3.00    0.24
   2 -15  -2    2.57    0.21
   2  15  -2    3.07    0.23
  -1  15   2    0.39    0.13
   1 -15  -2    0.15    0.10
  -1 -15   2    0.20    0.10
  -1 -15   2    0.30    0.08
   1  15  -2    0.22    0.10
   0  15  -2    5.04    0.34
   0 -15   2    5.63    0.29
   0 -15  -2    5.31    0.31
   0  15   2    4.49    0.33
   0 -15   2    5.26    0.32
   1  15   2    3.28    0.24
  -1  15  -2    3.10    0.24
   1 -15   2    2.92    0.22
  -1 -15  -2    3.03    0.22
   1  15   2    2.86    0.18
   2  15   2    0.23    0.12
  -2 -15  -2    0.14    0.09
   2  15   2    0.26    0.07
  -2  15  -2    0.19    0.10
   2 -15   2    0.25    0.10
  -3  15  -2   17.35    0.95
   3 -15   2   17.19    0.88
   3  15   2   18.70    0.88
   3  15   2   18.68    0.96
  -3 -15  -2   16.63    0.87
   4  15   2   10.92    0.55
  -4  15  -2   10.44    0.60
   4  15   2    9.78    0.60
  -4 -15  -2   10.34    0.54
   4 -15   2   10.08    0.55
   5 -15   2    0.66    0.14
  -5  15  -2    0.57    0.16
  -5 -15  -2    0.59    0.12
   5  15   2    0.71    0.17
   5  15   2    0.79    0.15
   6 -15   2    1.27    0.15
  -6  15  -2    1.57    0.20
   6  15   2    1.40    0.19
   6  15   2    1.41    0.19
   7  15   2    0.11    0.14
  -7 -15  -2    0.00    0.14
   7 -15   2   -0.05    0.10
   7  15   2   -0.12    0.13
  -8  15  -2   -0.18    0.18
   8 -15   2   -0.04    0.11
  -8 -15  -2   -0.17    0.17
   8  15   2   -0.10    0.14
   9  15   2    3.77    0.32
  -9  15  -2    3.39    0.34
  -9 -15  -2    4.01    0.34
 -10  15  -2    0.49    0.24
 -10 -15  -2    0.41    0.23
  11  15   2   -0.04    0.21
 -11  15  -2    0.03    0.23
  12  15   2   -0.01    0.24
 -12  15  -2   -0.03    0.25
 -12 -15  -2    0.51    0.27
  11  16  -2   -0.35    0.20
 -11 -16   2    0.07    0.21
 -11  16   2   -0.11    0.22
 -10 -16   2   -0.05    0.21
  10  16  -2   -0.13    0.18
 -10  16   2   -0.28    0.17
   9 -16  -2    1.18    0.20
  -9 -16   2    1.25    0.27
  -9  16   2    1.27    0.26
  -8  16   2    1.12    0.20
  -8 -16   2    1.24    0.21
   8 -16  -2    1.12    0.19
   8  16  -2    0.99    0.22
  -7  16   2    1.78    0.23
   7 -16  -2    1.78    0.19
   7  16  -2    2.26    0.22
  -7 -16   2    1.78    0.22
  -6  16   2    0.97    0.19
   6 -16  -2    0.92    0.15
  -6 -16   2    1.14    0.14
   6  16  -2    1.07    0.17
   6  16  -2    1.20    0.17
   5 -16  -2    3.29    0.25
  -5  16   2    3.28    0.28
   5  16  -2    3.51    0.25
   5  16  -2    3.46    0.27
  -5 -16   2    3.32    0.23
   4  16  -2   -0.03    0.09
   4 -16  -2    0.01    0.10
  -4  16   2   -0.09    0.10
   4  16  -2   -0.05    0.10
  -4 -16   2   -0.10    0.08
  -3  16   2    0.07    0.11
   3 -16  -2    0.19    0.11
   3  16  -2    0.15    0.11
   3  16  -2    0.21    0.10
  -3 -16   2    0.05    0.09
  -2 -16   2    2.90    0.22
   2  16  -2    3.40    0.25
  -2  16   2    2.55    0.23
   2 -16  -2    3.04    0.23
  -2 -16   2    2.93    0.20
  -1 -16   2    0.01    0.09
  -1 -16   2   -0.06    0.07
   1 -16  -2   -0.03    0.08
  -1  16   2    0.04    0.11
   1  16  -2    0.07    0.10
   0 -16  -2    0.75    0.13
   0 -16   2    0.84    0.15
   0  16  -2    0.79    0.13
   0  16   2    0.84    0.14
  -1  16  -2    0.75    0.14
  -1 -16  -2    1.07    0.14
   1  16   2    0.93    0.15
   1 -16   2    0.99    0.14
   2  16   2    2.95    0.25
  -2 -16  -2    3.37    0.23
  -2  16  -2    3.30    0.25
   2 -16   2    3.43    0.24
   3  16   2    0.73    0.12
  -3 -16  -2    0.63    0.13
   3  16   2    0.59    0.15
   3 -16   2    0.64    0.14
  -3  16  -2    0.68    0.16
  -4  16  -2    2.49    0.23
   4 -16   2    2.66    0.21
   4  16   2    2.00    0.23
   4  16   2    2.42    0.20
  -4 -16  -2    2.75    0.20
  -5  16  -2    1.00    0.20
  -5 -16  -2    0.72    0.12
   5 -16   2    0.79    0.15
   5  16   2    0.93    0.19
   5  16   2    1.03    0.17
  -6  16  -2    4.33    0.33
   6  16   2    4.23    0.30
   6  16   2    4.36    0.33
   6 -16   2    4.31    0.28
   7 -16   2    1.42    0.17
   7  16   2    1.65    0.21
   7  16   2    1.69    0.21
  -7  16  -2    1.45    0.22
  -8 -16  -2    0.11    0.19
   8  16   2    0.06    0.16
  -8  16  -2    0.09    0.18
   8 -16   2    0.17    0.13
  -9  16  -2    1.63    0.30
   9  16   2    1.36    0.23
  -9 -16  -2    1.25    0.29
 -10 -16  -2    0.29    0.23
 -10  16  -2    0.22    0.21
  10  16   2    0.33    0.23
 -11 -16  -2    0.94    0.29
 -11  16  -2    0.61    0.28
  11  16   2    0.92    0.28
 -11 -17   2    2.25    0.29
 -11  17   2    2.67    0.32
  11  17  -2    3.04    0.33
 -10 -17   2    1.31    0.29
  10  17  -2    1.06    0.27
  -9 -17   2   -0.04    0.18
   9  17  -2   -0.29    0.17
   9 -17  -2    0.09    0.14
  -9  17   2    0.03    0.18
  -8 -17   2   -0.09    0.18
   8 -17  -2    0.07    0.13
   8  17  -2   -0.09    0.16
  -8  17   2    0.01    0.16
   7  17  -2    6.51    0.42
   7  17  -2    6.60    0.43
  -7  17   2    6.87    0.47
  -7 -17   2    6.47    0.44
   7 -17  -2    6.12    0.40
   6 -17  -2    0.28    0.13
  -6 -17   2    0.21    0.11
   6  17  -2    0.15    0.14
   6  17  -2    0.10    0.12
  -6  17   2    0.21    0.16
   5  17  -2    0.59    0.15
   5 -17  -2    0.42    0.14
  -5  17   2    0.73    0.19
  -5 -17   2    0.59    0.13
   5  17  -2    0.55    0.15
   4 -17  -2    1.18    0.16
   4  17  -2    2.32    0.18
  -4  17   2    1.44    0.19
  -4 -17   2    1.35    0.15
   4  17  -2    1.34    0.18
   3  17  -2    1.01    0.13
   3  17  -2    1.35    0.17
  -3 -17   2    1.27    0.15
   3 -17  -2    0.98    0.15
  -3  17   2    0.94    0.16
   2  17  -2    2.85    0.22
  -2 -17   2    2.31    0.20
   2 -17  -2    2.52    0.21
  -2  17   2    2.28    0.23
  -1  17   2    1.07    0.17
   1  17  -2    1.08    0.15
   1 -17  -2    1.04    0.15
  -1 -17   2    1.14    0.15
   0 -17   2    3.04    0.23
   0  17   2    2.86    0.25
   0 -17  -2    2.67    0.22
   0  17  -2    3.02    0.24
  -1 -17  -2    1.65    0.18
   1  17   2    1.60    0.19
   1 -17   2    2.73    0.21
  -1  17  -2    1.53    0.19
  -2 -17  -2    9.07    0.49
  -2  17  -2    8.25    0.53
   2  17   2    8.61    0.54
   2 -17   2    9.80    0.51
   3  17   2    0.15    0.13
   3 -17   2    0.09    0.12
  -3 -17  -2    0.24    0.11
  -3  17  -2    0.08    0.12
   4 -17   2   11.75    0.67
   4  17   2   13.35    0.73
   4  17   2   13.30    0.66
  -4  17  -2   13.04    0.73
  -4 -17  -2   12.02    0.65
  -5  17  -2   12.76    0.78
   5 -17   2   12.99    0.71
   5  17   2   15.50    0.79
  -5 -17  -2   13.20    0.70
   5  17   2   14.40    0.72
   6  17   2    1.35    0.19
   6  17   2    2.36    0.23
  -6  17  -2    1.68    0.22
   6 -17   2    1.26    0.17
   7  17   2   -0.01    0.15
  -7  17  -2    0.26    0.17
   7  17   2    0.01    0.15
   7 -17   2   -0.09    0.11
  -8 -17  -2    1.19    0.25
   8 -17   2    1.01    0.16
  -8  17  -2    0.96    0.24
   8  17   2    1.21    0.23
  -9 -17  -2    1.56    0.30
   9  17   2    1.47    0.24
  -9  17  -2    1.35    0.28
 -10 -17  -2    0.32    0.23
 -10  17  -2    0.02    0.21
  10  17   2    0.14    0.22
  11  17   2   -0.35    0.21
 -11 -17  -2   -0.13    0.23
 -11  17  -2    0.00    0.23
 -11 -18   2    1.83    0.28
 -11  18   2    1.89    0.30
  11  18  -2    2.34    0.30
 -10 -18   2    0.12    0.24
 -10  18   2    0.68    0.25
  10  18  -2    0.30    0.23
   9 -18  -2    2.26    0.23
   9  18  -2    2.10    0.25
  -9  18   2    1.74    0.25
  -9 -18   2    1.95    0.27
  -8 -18   2    2.26    0.25
   8 -18  -2    2.21    0.22
  -8  18   2    1.52    0.25
   8  18  -2    1.97    0.23
   7  18  -2   -0.29    0.13
   7  18  -2   -0.09    0.13
   7 -18  -2   -0.06    0.12
  -7  18   2   -0.15    0.17
  -6 -18   2    1.20    0.16
   6  18  -2    1.33    0.18
   6  18  -2    1.12    0.18
   6 -18  -2    1.33    0.17
  -6  18   2    1.27    0.20
   5 -18  -2   -0.10    0.10
   5  18  -2   -0.04    0.12
   5  18  -2    0.04    0.12
  -5 -18   2    0.00    0.10
  -5  18   2   -0.11    0.13
  -4 -18   2    0.90    0.15
  -4  18   2    0.91    0.19
   4  18  -2    0.89    0.18
   4  18  -2    0.75    0.14
   4 -18  -2    0.87    0.17
   3 -18  -2    7.45    0.44
  -3  18   2    6.68    0.47
  -3 -18   2    7.84    0.43
   3  18  -2    8.07    0.47
   2  18  -2    0.11    0.12
  -2  18   2    0.19    0.13
   2 -18  -2    0.07    0.11
  -2 -18   2   -0.04    0.10
   1  18  -2    0.35    0.14
   1 -18  -2    0.65    0.14
  -1 -18   2    0.68    0.15
  -1  18   2    0.86    0.17
   0  18  -2    6.52    0.44
   0  18   2    7.20    0.46
   0 -18   2    7.50    0.43
   0 -18  -2    7.61    0.42
  -1  18  -2    1.10    0.16
   1  18   2    1.03    0.17
  -1 -18  -2    0.87    0.15
   1 -18   2    1.12    0.16
   2 -18   2    4.12    0.29
   2  18   2    4.37    0.32
  -2  18  -2    4.35    0.31
  -2 -18  -2    3.77    0.27
   3 -18   2    5.27    0.35
  -3  18  -2    5.60    0.38
  -3 -18  -2    5.40    0.34
   3  18   2    6.11    0.39
  -4  18  -2    0.84    0.18
   4 -18   2    0.72    0.16
  -4 -18  -2    0.69    0.13
   4  18   2    0.53    0.17
   5  18   2    1.78    0.21
  -5 -18  -2    0.86    0.14
   5 -18   2    0.89    0.16
  -5  18  -2    1.25    0.22
   6 -18   2   -0.21    0.09
  -6  18  -2   -0.15    0.14
   6  18   2   -0.05    0.13
   6  18   2   -0.10    0.12
  -7  18  -2    9.06    0.59
   7  18   2   10.29    0.56
   7  18   2    9.17    0.59
   7 -18   2    8.60    0.52
  -8 -18  -2    1.68    0.25
  -8  18  -2    1.72    0.24
   8  18   2    1.89    0.24
   8 -18   2    1.86    0.20
  -9  18  -2    2.17    0.28
  -9 -18  -2    2.17    0.29
   9  18   2    2.48    0.28
  10  18   2    0.60    0.26
 -10  18  -2   -0.05    0.23
 -10 -18  -2    0.04    0.23
 -11 -18  -2    1.63    0.35
  11  18   2    1.93    0.35
  10  19  -2    2.69    0.29
 -10  19   2    2.61    0.31
 -10 -19   2    2.29    0.30
  -9 -19   2    0.30    0.23
  -9  19   2    0.11    0.21
   9 -19  -2    0.21    0.15
   9  19  -2    0.13    0.20
  -8 -19   2    0.59    0.21
   8 -19  -2    0.86    0.18
   8  19  -2    0.59    0.20
  -8  19   2    0.86    0.25
  -7  19   2    2.79    0.29
   7  19  -2    2.75    0.26
   7  19  -2    2.50    0.26
   7 -19  -2    2.48    0.24
  -6 -19   2    1.29    0.16
  -6  19   2    1.25    0.25
   6 -19  -2    1.18    0.17
   6  19  -2    1.23    0.19
   6  19  -2    1.22    0.19
  -5  19   2    1.78    0.22
  -5 -19   2    1.82    0.18
   5 -19  -2    2.08    0.20
   5  19  -2    1.98    0.22
  -4 -19   2   12.10    0.62
   4  19  -2   11.38    0.67
  -4  19   2   10.81    0.68
   4 -19  -2   12.22    0.64
   3  19  -2    5.50    0.35
   3 -19  -2    4.66    0.32
  -3 -19   2    4.64    0.32
  -3  19   2    4.85    0.36
   2  19  -2    0.86    0.16
  -2 -19   2    1.01    0.16
   2 -19  -2    0.71    0.16
  -2  19   2    1.10    0.20
   1 -19  -2   15.52    0.81
   1  19  -2   14.49    0.86
  -1 -19   2   16.06    0.81
  -1  19   2   16.36    0.88
   0 -19  -2    2.00    0.19
   0 -19   2    2.10    0.21
   0  19  -2    2.19    0.21
   0  19   2    1.50    0.20
  -1 -19  -2    1.55    0.18
   1  19   2    1.67    0.20
   1 -19   2    1.75    0.19
  -1  19  -2    1.55    0.20
  -2 -19  -2    3.68    0.25
   2  19   2    3.16    0.28
  -2  19  -2    3.01    0.27
   2 -19   2    3.61    0.27
   3 -19   2    1.31    0.18
  -3 -19  -2    1.19    0.16
   3  19   2    1.34    0.20
  -3  19  -2    1.28    0.18
  -4  19  -2    8.13    0.56
  -4 -19  -2    8.74    0.51
   4 -19   2    9.36    0.53
   4  19   2   11.05    0.60
   5  19   2    0.32    0.16
   5 -19   2    0.45    0.15
  -5 -19  -2    0.51    0.14
  -5  19  -2    0.44    0.17
  -6  19  -2    3.31    0.29
   6  19   2    3.01    0.29
   6 -19   2    3.35    0.26
   7 -19   2    0.68    0.16
   7  19   2    0.40    0.19
  -7  19  -2    0.80    0.23
  -8  19  -2    1.25    0.26
   8 -19   2    1.15    0.17
  -8 -19  -2    0.74    0.23
   9  19   2    1.88    0.26
  -9  19  -2    1.51    0.24
 -10 -19  -2   -0.35    0.21
 -10  19  -2   -0.18    0.18
  10  19   2    0.03    0.24
  10  20  -2    0.24    0.23
 -10  20   2    0.49    0.24
 -10 -20   2    0.47    0.25
   9 -20  -2    3.27    0.28
  -9 -20   2    3.66    0.34
  -9  20   2    2.39    0.31
   9  20  -2    3.29    0.32
  -8 -20   2    2.63    0.28
   8 -20  -2    2.96    0.25
  -8  20   2    2.34    0.28
   7  20  -2   -0.09    0.15
  -7  20   2   -0.06    0.17
   7 -20  -2   -0.07    0.13
  -6 -20   2    0.51    0.15
   6 -20  -2    0.77    0.18
   6  20  -2    0.55    0.18
  -6  20   2    0.69    0.21
  -5 -20   2    3.49    0.26
   5  20  -2    3.60    0.30
  -5  20   2    2.97    0.30
   5 -20  -2    4.11    0.28
   4 -20  -2    2.31    0.22
   4  20  -2    2.39    0.24
  -4  20   2    2.07    0.23
  -4 -20   2    2.19    0.21
   3 -20  -2   19.84    1.04
  -3 -20   2   20.24    1.03
  -3  20   2   19.19    1.12
   3  20  -2   22.97    1.13
  -2  20   2    8.79    0.56
   2  20  -2    9.94    0.56
  -2 -20   2    8.61    0.51
   2 -20  -2    8.77    0.52
  -1  20   2    7.96    0.51
   1  20  -2    7.83    0.50
  -1 -20   2    8.31    0.47
   1 -20  -2    7.75    0.47
   0  20   2    6.29    0.41
   0 -20   2    6.46    0.38
   0  20  -2    5.55    0.39
   0 -20  -2    5.08    0.36
  -1  20  -2    3.90    0.31
   1  20   2    4.31    0.33
  -1 -20  -2    3.79    0.28
   1 -20   2    4.09    0.30
   2 -20   2   -0.09    0.12
  -2  20  -2   -0.01    0.13
   2  20   2    0.11    0.14
  -2 -20  -2   -0.04    0.12
   3 -20   2    5.42    0.36
  -3 -20  -2    5.18    0.33
  -3  20  -2    4.53    0.36
   3  20   2    5.76    0.39
   4 -20   2    2.90    0.25
   4  20   2    2.80    0.27
  -4 -20  -2    2.82    0.22
  -4  20  -2    2.58    0.25
  -5 -20  -2    1.07    0.15
  -5  20  -2    0.95    0.18
   5 -20   2    1.22    0.20
   5  20   2    0.98    0.19
   6 -20   2    0.92    0.17
  -6  20  -2    1.22    0.20
   6  20   2    1.46    0.20
  -7  20  -2   12.43    0.75
   7 -20   2   11.78    0.66
   7  20   2   12.30    0.74
   8 -20   2    2.48    0.23
  -8 -20  -2    2.53    0.28
  -8  20  -2    2.25    0.27
  -9 -20  -2   -0.25    0.19
   9 -20   2    0.18    0.15
  -9  20  -2    0.06    0.19
 -10 -20  -2    0.40    0.26
 -10  20  -2    0.45    0.24
  -9 -21   2    0.55    0.23
  -9  21   2    0.63    0.27
   9 -21  -2    0.84    0.20
  -8 -21   2    0.71    0.22
   8 -21  -2    1.12    0.22
  -8  21   2    0.83    0.25
  -7  21   2    0.09    0.17
   7 -21  -2   -0.04    0.16
   7  21  -2    0.18    0.17
   6 -21  -2    0.43    0.17
   6  21  -2    1.86    0.21
  -6  21   2    0.44    0.20
  -5  21   2    5.38    0.39
   5  21  -2    4.85    0.37
  -5 -21   2    4.89    0.33
   5 -21  -2    4.76    0.34
   4 -21  -2   18.48    0.94
   4  21  -2   19.34    1.01
  -4  21   2   17.18    1.01
  -4 -21   2   17.66    0.93
   3 -21  -2    0.84    0.19
  -3  21   2    0.72    0.19
   3  21  -2    0.57    0.18
  -3 -21   2    0.74    0.18
  -2  21   2    7.57    0.49
   2 -21  -2    7.48    0.45
   2  21  -2    7.09    0.47
  -2 -21   2    6.96    0.44
   1 -21  -2   -0.13    0.12
  -1  21   2    0.02    0.13
   1  21  -2    0.06    0.13
   0 -21   2   13.56    0.78
   0  21  -2   15.88    0.84
   0 -21  -2   13.94    0.78
   0  21   2   15.51    0.86
  -1  21  -2    0.88    0.19
   1  21   2    0.69    0.20
   1 -21   2    0.74    0.18
  -1 -21  -2    0.56    0.16
  -2 -21  -2   10.57    0.60
   2  21   2   10.84    0.67
  -2  21  -2   11.52    0.66
   2 -21   2   11.03    0.62
   3  21   2    1.87    0.23
  -3 -21  -2    1.72    0.19
   3 -21   2    1.97    0.21
  -3  21  -2    1.84    0.22
  -4  21  -2    1.13    0.21
  -4 -21  -2    0.96    0.18
   4  21   2    1.10    0.23
   4 -21   2    1.09    0.21
   5  21   2    0.68    0.21
   5 -21   2    0.60    0.17
  -5  21  -2    0.35    0.18
  -5 -21  -2    0.55    0.16
  -6  21  -2    3.17    0.31
   6 -21   2    4.03    0.29
   6  21   2    3.77    0.32
   7  21   2   -0.04    0.17
   7 -21   2    0.13    0.14
  -7  21  -2    0.24    0.20
  -8  21  -2    0.76    0.25
   8 -21   2    0.66    0.18
  -9 -21  -2    0.92    0.28
  -9  21  -2    1.03    0.29
   9 -21   2    1.14    0.19
  -9  22   2    1.37    0.31
   9 -22  -2    1.77    0.23
  -9 -22   2    1.97    0.28
  -8 -22   2    0.14    0.19
  -8  22   2    0.21    0.20
   8 -22  -2    0.33    0.17
   7 -22  -2    0.06    0.15
  -7  22   2    0.13    0.19
   7  22  -2    0.17    0.18
  -6  22   2    0.49    0.21
   6  22  -2    0.47    0.20
   6 -22  -2    0.64    0.18
  -5 -22   2    1.85    0.21
  -5  22   2    1.70    0.24
   5 -22  -2    1.98    0.23
   5  22  -2    3.39    0.28
   4 -22  -2    0.19    0.15
  -4  22   2   -0.03    0.14
  -4 -22   2    0.27    0.14
   4  22  -2    0.20    0.18
  -3 -22   2   21.35    1.08
   3 -22  -2   21.48    1.10
  -3  22   2   20.08    1.17
   3  22  -2   22.58    1.17
   2  22  -2    0.28    0.17
  -2  22   2    0.04    0.16
   2 -22  -2    0.02    0.13
  -2 -22   2    0.08    0.14
   1  22  -2    0.51    0.17
  -1 -22   2    0.34    0.16
   1 -22  -2    0.10    0.14
  -1  22   2    0.48    0.17
   0 -22  -2    4.57    0.34
   0 -22   2    6.17    0.37
   0  22   2    4.09    0.36
  -1 -22  -2    3.84    0.31
   1  22   2    4.83    0.36
   1 -22   2    4.58    0.33
  -1  22  -2    4.40    0.34
   2 -22   2    2.60    0.25
  -2  22  -2    2.41    0.26
   2  22   2    3.06    0.28
  -3  22  -2    7.31    0.52
  -3 -22  -2    8.03    0.48
   3 -22   2    8.85    0.51
   3  22   2    9.14    0.56
   4  22   2    1.21    0.25
   4 -22   2    1.02    0.20
  -4 -22  -2    1.04    0.18
  -4  22  -2    0.76    0.21
  -5  22  -2    0.22    0.18
   5 -22   2    0.32    0.16
   5  22   2   -0.03    0.15
  -5 -22  -2   -0.05    0.11
   6 -22   2    6.93    0.43
  -6  22  -2    6.15    0.46
   6  22   2    6.72    0.47
   7 -22   2    1.29    0.19
   7  22   2    1.54    0.23
  -7  22  -2    1.20    0.22
   8 -22   2    2.09    0.22
  -8  22  -2    1.75    0.26
  -8 -22  -2    1.87    0.27
   8  22   2    1.44    0.24
  -9 -22  -2   -0.36    0.24
  -9  22  -2   -0.16    0.21
   9 -22   2    0.25    0.17
  -8  23   2   -0.20    0.19
  -8 -23   2    0.03    0.20
   8 -23  -2   -0.10    0.15
  -7  23   2    0.33    0.22
   7  23  -2   -0.02    0.17
   7 -23  -2   -0.11    0.15
  -6  23   2    0.14    0.18
   6 -23  -2    0.01    0.15
   6  23  -2    0.33    0.19
   5 -23  -2    3.53    0.30
  -5  23   2    3.37    0.32
  -5 -23   2    3.77    0.28
   5  23  -2    3.53    0.32
  -4  23   2    7.61    0.52
   4 -23  -2    7.75    0.49
  -4 -23   2    8.34    0.48
   4  23  -2    7.40    0.51
  -3  23   2    1.42    0.25
   3 -23  -2    1.41    0.20
  -3 -23   2    1.25    0.22
  -2  23   2    0.17    0.17
   2 -23  -2    0.02    0.15
  -2 -23   2    0.25    0.16
   2  23  -2    0.13    0.15
  -1  23   2    3.55    0.31
   1  23  -2    3.39    0.30
  -1 -23   2    3.97    0.30
   1 -23  -2    3.15    0.28
   0  23   2    6.17    0.47
   0 -23   2    6.77    0.44
   0 -23  -2    6.99    0.44
   0  23  -2    7.59    0.48
   1 -23   2    4.92    0.35
  -1 -23  -2    4.48    0.34
   1  23   2    5.35    0.39
  -1  23  -2    4.37    0.35
  -2  23  -2    7.66    0.51
  -2 -23  -2    7.93    0.47
   2  23   2    7.13    0.51
   2 -23   2    8.16    0.48
  -3  23  -2    1.30    0.20
  -3 -23  -2    1.02    0.17
   3 -23   2    1.12    0.19
   3  23   2    1.34    0.21
   4 -23   2    0.75    0.20
  -4 -23  -2    0.80    0.18
  -4  23  -2    0.84    0.22
   4  23   2    1.25    0.25
  -5 -23  -2   -0.01    0.13
  -5  23  -2    0.25    0.16
   5  23   2    0.17    0.17
   5 -23   2    0.14    0.16
   6 -23   2    2.06    0.23
   6  23   2    2.28    0.26
  -6  23  -2    1.89    0.25
   7 -23   2    1.30    0.20
   7  23   2    1.42    0.23
  -7  23  -2    1.13    0.22
   8 -23   2    0.30    0.18
  -8  23  -2    0.29    0.22
  -8 -23  -2    0.52    0.25
   8  23   2    0.94    0.25
   7  24  -2    0.64    0.23
   7 -24  -2    0.73    0.22
  -7  24   2    0.70    0.23
   6  24  -2    1.32    0.25
   6 -24  -2    1.08    0.23
  -6  24   2    0.89    0.24
  -5 -24   2   -0.06    0.15
   5  24  -2    0.01    0.18
   5 -24  -2   -0.22    0.14
  -5  24   2   -0.08    0.16
  -4  24   2    2.82    0.29
   4  24  -2    2.95    0.29
   4 -24  -2    2.25    0.25
  -4 -24   2    2.44    0.24
  -3 -24   2    4.88    0.35
  -3  24   2    4.63    0.39
   3  24  -2    6.14    0.41
   3 -24  -2    4.34    0.35
  -2 -24   2    0.21    0.16
   2 -24  -2    0.35    0.17
   2  24  -2    0.02    0.16
  -2  24   2   -0.11    0.15
  -1 -24   2    0.06    0.15
   1 -24  -2    0.03    0.14
  -1  24   2    0.11    0.16
   0 -24  -2    0.78    0.20
   0  24   2    1.41    0.21
   0 -24   2    0.57    0.18
  -1  24  -2    4.58    0.36
  -1 -24  -2    4.50    0.34
   1 -24   2    5.32    0.36
   1  24   2    4.72    0.38
   2 -24   2    2.21    0.24
  -2  24  -2    2.09    0.25
   2  24   2    2.24    0.25
  -2 -24  -2    1.93    0.22
   3  24   2   -0.09    0.15
  -3 -24  -2   -0.01    0.14
  -3  24  -2    0.02    0.15
   3 -24   2   -0.09    0.14
  -4 -24  -2    0.13    0.16
   4 -24   2    0.14    0.16
   4  24   2    0.15    0.19
  -4  24  -2    0.16    0.17
   5 -24   2    1.17    0.19
   5  24   2    1.38    0.27
  -5  24  -2    1.09    0.20
   6  24   2    1.04    0.26
   6 -24   2    0.72    0.20
  -6  24  -2    0.81    0.24
   7 -24   2    1.12    0.23
  -7  24  -2    1.17    0.27
   7  24   2    1.16    0.27
  -6  25   2    0.35    0.21
   6  25  -2    0.08    0.19
   6 -25  -2    0.20    0.17
   5  25  -2    0.13    0.19
  -5 -25   2    0.38    0.16
  -5  25   2   -0.11    0.19
   5 -25  -2    0.11    0.17
   4  25  -2    0.30    0.21
  -4  25   2    0.24    0.19
   4 -25  -2    0.30    0.18
  -4 -25   2    0.16    0.15
  -3  25   2    0.46    0.21
   3 -25  -2    0.29    0.20
   3  25  -2    0.78    0.23
   2  25  -2   -0.21    0.15
   2 -25  -2   -0.05    0.15
  -2 -25   2   -0.20    0.14
  -2  25   2   -0.17    0.14
   1 -25  -2    3.03    0.28
  -1 -25   2    3.41    0.29
   1  25  -2    3.03    0.29
  -1  25   2    3.26    0.31
   0 -25  -2    0.60    0.20
   0  25  -2    0.44    0.19
   0 -25   2    0.55    0.19
   0  25   2    0.29    0.19
   1 -25   2    0.43    0.18
  -1  25  -2    0.28    0.17
  -1 -25  -2   -0.01    0.15
   1  25   2    0.28    0.19
  -2  25  -2    1.32    0.20
   2  25   2    1.30    0.22
   2 -25   2    1.43    0.20
  -2 -25  -2    1.29    0.20
  -3  25  -2    0.88    0.23
   3 -25   2    0.64    0.20
  -3 -25  -2    0.56    0.18
   3  25   2    0.56    0.22
   4 -25   2    0.69    0.20
  -4  25  -2    0.68    0.23
   4  25   2    0.77    0.24
  -4 -25  -2    1.13    0.21
   5  25   2   -0.02    0.19
  -5  25  -2    0.06    0.17
   5 -25   2    0.22    0.17
   6  25   2    0.08    0.20
   6 -25   2   -0.23    0.15
  -6  25  -2   -0.01    0.18
  -5  26   2    0.65    0.24
   5  26  -2    0.65    0.24
  -5 -26   2    0.87    0.21
   5 -26  -2    0.68    0.21
   4  26  -2    0.10    0.20
   4 -26  -2   -0.11    0.15
  -4  26   2    0.09    0.19
  -4 -26   2    0.00    0.15
   3  26  -2    1.14    0.26
   3 -26  -2    1.01    0.24
   2 -26  -2    0.53    0.20
  -2 -26   2    0.83    0.21
   2  26  -2    0.93    0.24
   1 -26  -2    0.83    0.22
  -1  26   2    1.17    0.26
  -1 -26   2    0.85    0.22
   1  26  -2    1.37    0.26
   0  26   2    0.16    0.19
   0 -26   2    0.04    0.16
   0 -26  -2    0.11    0.16
   0  26  -2    0.30    0.18
  -1  26  -2    0.18    0.19
   1  26   2    0.09    0.18
   1 -26   2    0.36    0.19
  -1 -26  -2   -0.14    0.14
  -2  26  -2   -0.11    0.14
  -2 -26  -2   -0.01    0.15
   2 -26   2   -0.13    0.14
   2  26   2   -0.01    0.16
   3  26   2    0.03    0.19
  -3 -26  -2   -0.26    0.15
   3 -26   2    0.13    0.16
  -3  26  -2   -0.09    0.16
   4 -26   2    0.00    0.16
   4  26   2    0.10    0.21
  -4  26  -2   -0.01    0.17
  -4 -26  -2    0.24    0.17
   5  26   2    0.04    0.20
   5 -26   2   -0.18    0.15
  -5  26  -2    0.05    0.19
   4 -27  -2   -0.32    0.16
  -4 -27   2    0.31    0.19
   4  27  -2   -0.02    0.20
  -4  27   2   -0.31    0.16
   3  27  -2   -0.08    0.19
  -3 -27   2    0.09    0.17
  -3  27   2   -0.02    0.17
   3 -27  -2    0.13    0.19
   2  27  -2    1.04    0.26
   2 -27  -2    0.74    0.22
  -2  27   2    0.72    0.23
  -2 -27   2    0.68    0.20
  -1 -27   2    0.43    0.19
   1  27  -2    0.52    0.21
  -1  27   2    0.45    0.20
   1 -27  -2    0.21    0.19
   0 -27   2   -0.06    0.16
   0 -27  -2    0.21    0.19
   0  27  -2    0.07    0.18
   0  27   2   -0.17    0.17
  -1 -27  -2    0.06    0.18
   1  27   2   -0.24    0.16
  -1  27  -2    0.08    0.17
   1 -27   2   -0.11    0.16
   2 -27   2    0.47    0.20
   2  27   2    0.22    0.20
  -2 -27  -2    0.28    0.18
  -3  27  -2    1.12    0.26
   3 -27   2    1.15    0.25
  -3 -27  -2    1.39    0.21
   3  27   2    1.35    0.25
  -4 -27  -2    2.11    0.25
  -4  27  -2    1.83    0.27
   4 -27   2    2.02    0.25
   4  27   2    2.18    0.29
  -2  28   2    0.53    0.21
  -2 -28   2    0.30    0.20
   2 -28  -2    0.76    0.24
   1 -28  -2    0.13    0.19
  -1 -28   2    0.16    0.19
  -1  28   2    0.19    0.20
   1  28  -2    0.33    0.22
   0 -28  -2    0.24    0.20
   0  28  -2    0.35    0.20
   0 -28   2    0.25    0.20
   0  28   2    0.21    0.20
   1 -28   2    1.16    0.25
   1  28   2    0.94    0.26
  -1 -28  -2    0.83    0.23
  -1  28  -2    0.80    0.24
 -14   0   3   -0.15    0.23
  14   0  -3   -0.09    0.21
 -13   0   3   -0.07    0.20
  13   0  -3   -0.06    0.20
  12   0  -3   -0.20    0.18
 -12   0   3   -0.41    0.16
 -11   0   3    0.02    0.17
  11   0  -3    0.03    0.16
 -10   0   3   -0.18    0.12
  10   0  -3   -0.06    0.14
  -9   0   3   -0.04    0.12
   9   0  -3   -0.17    0.12
  -8   0   3   -0.20    0.09
   8   0  -3    0.04    0.05
   8   0  -3   -0.07    0.10
   7   0  -3   -0.02    0.08
  -7   0   3   -0.03    0.09
   7   0  -3   -0.02    0.04
   6   0  -3   -0.01    0.04
   6   0  -3   -0.05    0.08
  -6   0   3   -0.07    0.07
  -5   0   3   -0.02    0.07
   5   0  -3   -0.01    0.04
   5   0  -3   -0.06    0.07
  -4   0   3   -0.05    0.06
   4   0  -3    0.07    0.04
  -3   0   3    0.00    0.05
   3   0  -3    0.01    0.04
   3   0  -3   -0.01    0.06
   2   0  -3    0.07    0.05
  -2   0   3    0.06    0.04
   2   0  -3    0.03    0.04
   1   0  -3    0.01    0.03
  -1   0   3   -0.02    0.04
  -1   0   3    0.04    0.03
   0   0  -3    0.04    0.03
   0   0   3    0.01    0.02
   0   0   3    0.00    0.03
  -1   0  -3    0.03    0.03
  -1   0  -3    0.01    0.03
   1   0   3    0.01    0.04
   2   0   3   -0.04    0.05
  -2   0  -3   -0.06    0.05
  -2   0  -3    0.01    0.03
   3   0   3    0.01    0.06
  -3   0  -3    0.04    0.06
  -3   0  -3    0.03    0.03
  -4   0  -3    0.03    0.07
   4   0   3    0.04    0.06
   5   0   3    0.13    0.08
  -5   0  -3    0.02    0.08
   6   0   3   -0.04    0.08
  -6   0  -3   -0.08    0.09
  -7   0  -3   -0.05    0.10
   7   0   3   -0.14    0.08
  -8   0  -3   -0.12    0.10
   8   0   3   -0.11    0.09
   9   0   3   -0.05    0.11
  -9   0  -3   -0.03    0.13
  10   0   3   -0.06    0.12
 -10   0  -3    0.13    0.17
  11   0   3   -0.19    0.14
 -11   0  -3   -0.09    0.17
  12   0   3   -0.05    0.16
 -12   0  -3   -0.28    0.18
 -13   0  -3    0.28    0.22
  13   0   3   -0.08    0.19
  14   0   3   -0.02    0.23
 -14   0  -3   -0.09    0.25
 -14  -1   3   -0.01    0.25
 -14   1   3    0.02    0.24
  14  -1  -3   -0.20    0.22
  14   1  -3    0.46    0.25
 -13   1   3    0.25    0.22
  13  -1  -3    0.43    0.22
  13   1  -3    0.63    0.25
  12   1  -3    2.59    0.28
 -12  -1   3    2.75    0.30
  12  -1  -3    2.43    0.27
 -12   1   3    3.03    0.31
 -11   1   3    4.10    0.34
 -11  -1   3    3.80    0.33
  11  -1  -3    3.58    0.30
 -10  -1   3    0.04    0.14
  10  -1  -3    0.13    0.14
  10   1  -3    0.08    0.14
  -9   1   3    1.42    0.20
   9   1  -3    1.58    0.19
  -9  -1   3    1.95    0.21
   9  -1  -3    1.29    0.18
   8  -1  -3    1.06    0.10
   8  -1  -3    0.93    0.15
   8   1  -3    1.00    0.15
  -8  -1   3    1.08    0.16
  -8   1   3    1.29    0.17
   7  -1  -3    2.97    0.18
   7  -1  -3    2.77    0.22
  -7   1   3    3.36    0.24
  -7  -1   3    3.05    0.23
   7   1  -3    3.29    0.18
   7   1  -3    3.20    0.23
   6  -1  -3    1.71    0.16
   6   1  -3    1.55    0.16
   6  -1  -3    1.51    0.11
  -6   1   3    1.38    0.15
   6   1  -3    1.46    0.11
  -6  -1   3    1.49    0.15
  -5  -1   3   16.83    0.85
   5  -1  -3   15.80    0.81
   5   1  -3   15.12    0.81
   5   1  -3   16.98    0.77
   5  -1  -3   16.32    0.77
  -5   1   3   16.52    0.85
   4  -1  -3    2.38    0.14
   4   1  -3    2.21    0.17
  -4  -1   3    2.25    0.16
   4   1  -3    2.51    0.14
  -4   1   3    2.20    0.17
   4  -1  -3    2.35    0.17
   3  -1  -3    6.10    0.32
   3  -1  -3    6.34    0.31
  -3  -1   3    6.05    0.33
   3   1  -3    6.63    0.30
   3   1  -3    5.62    0.32
  -3   1   3    5.94    0.33
   2  -1  -3   36.59    1.70
  -2  -1   3   35.09    1.82
   2  -1  -3   38.86    1.75
   2   1  -3   35.52    1.70
  -2   1   3   38.96    1.83
   2   1  -3   36.36    1.75
  -1   1   3    9.16    0.44
   1  -1  -3    9.16    0.43
  -1   1   3    9.28    0.45
  -1  -1   3    8.95    0.45
   1   1  -3    8.71    0.43
  -1  -1   3    8.43    0.44
   0   1  -3   49.97    2.53
   0   1  -3   50.89    2.31
   0   1   3   49.71    2.36
   0  -1  -3   51.69    2.31
   0  -1   3   47.09    2.36
   0   1   3   52.02    2.48
  -1   1  -3    4.70    0.23
   1   1   3    4.86    0.25
   1   1   3    4.93    0.25
  -1   1  -3    4.55    0.25
   1  -1   3    4.96    0.25
  -1  -1  -3    4.66    0.23
  -2  -1  -3  564.68   24.63
   2   1   3  527.67   25.09
  -2   1  -3  542.23   24.58
   2  -1   3  540.47   25.10
  -2  -1  -3  523.05   26.31
  -2   1  -3  525.76   26.31
  -3   1  -3   40.06    2.05
  -3  -1  -3   43.95    1.90
  -3  -1  -3   41.16    2.05
   3  -1   3   42.01    1.96
   3   1   3   37.94    1.95
  -3   1  -3   42.18    1.90
  -4  -1  -3   36.66    1.82
   4   1   3   37.23    1.74
   4  -1   3   35.82    1.73
  -4   1  -3   35.38    1.67
  -4   1  -3   36.08    1.82
   5   1   3    8.02    0.42
  -5   1  -3    7.47    0.44
   5  -1   3    8.08    0.37
   5  -1   3    7.05    0.42
  -5  -1  -3    8.22    0.44
   6  -1   3    0.75    0.13
   6   1   3    0.63    0.12
  -6  -1  -3    0.84    0.14
  -6   1  -3    0.77    0.15
  -7  -1  -3    1.05    0.17
   7  -1   3    0.95    0.15
  -7   1  -3    0.91    0.15
   8   1   3    2.97    0.23
  -8   1  -3    3.23    0.26
   8  -1   3    2.88    0.23
  -8  -1  -3    2.99    0.25
  -9   1  -3    1.03    0.21
  -9  -1  -3    1.03    0.21
   9   1   3    1.09    0.19
   9  -1   3    1.12    0.19
  10  -1   3    0.16    0.14
 -10   1  -3    0.04    0.16
  10   1   3    0.02    0.13
 -10  -1  -3    0.00    0.16
 -11   1  -3   -0.05    0.17
  11  -1   3   -0.02    0.14
 -11  -1  -3   -0.22    0.16
  11   1   3    0.09    0.16
  12  -1   3   -0.03    0.16
 -12  -1  -3    0.00    0.20
  12   1   3    0.04    0.17
 -12   1  -3   -0.08    0.22
  13   1   3    0.26    0.21
 -13  -1  -3   -0.10    0.22
  13  -1   3    0.32    0.21
 -13   1  -3    1.60    0.25
  14   1   3   -0.24    0.20
  14  -1   3   -0.13    0.19
 -14   1  -3    0.02    0.26
 -14  -2   3    0.17    0.24
 -14   2   3    0.24    0.24
  14  -2  -3   -0.07    0.22
  14   2  -3    0.45    0.24
  13   2  -3    2.30    0.28
  13  -2  -3    2.47    0.29
 -13  -2   3    3.61    0.34
 -13   2   3    2.63    0.31
 -12   2   3    0.24    0.19
  12  -2  -3    0.50    0.21
  12   2  -3    0.33    0.22
 -12  -2   3    0.25    0.21
 -11  -2   3    7.42    0.51
  11  -2  -3    7.37    0.47
 -11   2   3    7.72    0.51
  11   2  -3    7.57    0.48
  10  -2  -3    0.13    0.14
  10   2  -3    0.24    0.17
 -10  -2   3    0.29    0.17
   9   2  -3    1.38    0.19
  -9   2   3    1.37    0.20
   9  -2  -3    1.52    0.19
  -9  -2   3    1.67    0.20
   8   2  -3    0.88    0.16
   8  -2  -3    0.92    0.16
  -8   2   3    1.06    0.16
  -8  -2   3    1.04    0.17
   8  -2  -3    0.76    0.09
  -7  -2   3    6.80    0.43
   7  -2  -3    7.46    0.37
   7   2  -3    7.85    0.43
  -7   2   3    7.30    0.44
   7   2  -3    8.06    0.37
   7  -2  -3    6.82    0.41
   6   2  -3    2.29    0.19
  -6  -2   3    1.93    0.17
   6  -2  -3    2.14    0.13
   6   2  -3    2.22    0.13
   6  -2  -3    1.88    0.17
  -6   2   3    1.80    0.18
   5  -2  -3    2.51    0.18
  -5   2   3    2.39    0.18
  -5  -2   3    1.96    0.17
   5   2  -3    2.40    0.18
   5  -2  -3    2.13    0.14
   5   2  -3    2.57    0.14
   4  -2  -3   21.40    1.06
  -4  -2   3   23.44    1.11
   4   2  -3   22.27    1.02
   4   2  -3   20.63    1.07
  -4   2   3   21.89    1.12
   4  -2  -3   21.97    1.03
   3   2  -3   16.85    0.82
   3  -2  -3   17.09    0.79
   3   2  -3   15.28    0.78
   3  -2  -3   16.39    0.81
  -3  -2   3   17.58    0.84
  -3   2   3   16.72    0.85
   2   2  -3   50.00    2.36
   2  -2  -3   50.53    2.35
  -2  -2   3   51.07    2.46
  -2   2   3   52.28    2.47
   2  -2  -3   48.33    2.30
   2   2  -3   47.40    2.30
  -1   2   3    2.54    0.15
   1   2  -3    2.17    0.13
   1   2  -3    2.38    0.14
  -1  -2   3    2.51    0.13
  -1   2   3    2.47    0.13
  -1  -2   3    2.24    0.15
   1  -2  -3    2.46    0.14
   0  -2  -3   24.82    1.16
   0   2   3   25.59    1.24
   0   2  -3   25.04    1.24
   0  -2   3   25.18    1.19
   0   2  -3   24.02    1.16
   0   2   3   25.21    1.18
  -1  -2  -3   46.12    2.01
  -1   2  -3   42.72    2.01
   1  -2   3   43.50    2.06
   1   2   3   42.61    2.16
   1   2   3   43.44    2.06
  -1   2  -3   43.78    2.16
  -2   2  -3   30.55    1.48
  -2  -2  -3   30.88    1.37
  -2  -2  -3   30.72    1.48
  -2   2  -3   29.43    1.38
   2  -2   3   29.21    1.42
   2   2   3   27.85    1.41
  -3   2  -3   83.92    4.32
  -3  -2  -3   87.79    4.33
   3  -2   3   88.15    4.13
  -3   2  -3   91.60    4.03
   3   2   3   87.23    4.13
  -4   2  -3   19.78    0.96
   4  -2   3   18.70    0.91
  -4   2  -3   18.65    0.86
  -4  -2  -3   18.01    0.96
   4   2   3   17.74    0.91
  -5   2  -3   79.52    4.17
  -5  -2  -3   85.73    4.17
   5  -2   3   83.74    3.98
   5   2   3   81.20    3.98
   5  -2   3   90.74    3.86
   6  -2   3    0.40    0.06
   6  -2   3    0.41    0.12
  -6  -2  -3    0.42    0.12
   6   2   3    0.52    0.12
  -6   2  -3    0.38    0.13
   7   2   3   -0.05    0.09
  -7  -2  -3    0.05    0.11
  -7   2  -3   -0.12    0.09
   7  -2   3   -0.01    0.09
  -8   2  -3    4.22    0.31
  -8  -2  -3    3.82    0.29
   8  -2   3    3.56    0.27
   8   2   3    3.84    0.27
  -9   2  -3   -0.20    0.13
   9  -2   3   -0.08    0.11
   9   2   3   -0.12    0.11
  -9  -2  -3    0.06    0.14
 -10   2  -3    2.90    0.28
  10   2   3    2.76    0.24
 -10  -2  -3    2.42    0.26
  10  -2   3    2.38    0.23
  11  -2   3    4.44    0.34
  11   2   3    4.59    0.35
 -11  -2  -3    4.44    0.37
 -11   2  -3    4.91    0.39
 -12  -2  -3    3.62    0.33
 -12   2  -3    3.10    0.33
  12   2   3    3.29    0.30
  12  -2   3    3.03    0.29
 -13  -2  -3    0.49    0.24
 -13   2  -3    0.04    0.24
  13   2   3    0.58    0.22
 -14   2  -3    0.21    0.28
  14   2   3    0.47    0.24
  14  -2   3    0.04    0.19
  14   3  -3    0.47    0.26
  14  -3  -3    1.07    0.27
 -14  -3   3    0.47    0.27
 -14   3   3    0.52    0.28
  13  -3  -3    1.04    0.26
 -13   3   3    1.17    0.30
 -13  -3   3    0.98    0.28
  13   3  -3    0.99    0.27
 -12   3   3    9.54    0.62
 -12  -3   3    9.09    0.61
  12   3  -3    9.70    0.59
  12  -3  -3    9.27    0.57
  11   3  -3    7.66    0.50
  11  -3  -3    8.28    0.50
 -11   3   3    7.48    0.52
 -11  -3   3    8.11    0.53
  10  -3  -3    0.02    0.15
  10   3  -3    0.24    0.16
 -10  -3   3    0.00    0.14
 -10   3   3    0.12    0.15
  -9   3   3    2.58    0.25
   9   3  -3    3.29    0.26
   9  -3  -3    2.77    0.24
  -9  -3   3    3.05    0.26
  -8   3   3    0.14    0.13
  -8  -3   3    0.01    0.10
   8  -3  -3   -0.01    0.10
   8  -3  -3    0.08    0.06
   8   3  -3    0.07    0.12
   7  -3  -3    0.32    0.11
  -7  -3   3    0.25    0.11
   7   3  -3    0.30    0.06
  -7   3   3    0.26    0.12
   6  -3  -3    0.45    0.07
  -6   3   3    0.49    0.12
   6  -3  -3    0.35    0.10
   6   3  -3    0.47    0.12
   6   3  -3    0.46    0.07
  -6  -3   3    0.31    0.10
   5   3  -3   63.42    2.85
   5   3  -3   58.26    2.93
   5  -3  -3   63.66    2.85
   5  -3  -3   60.46    2.93
  -5   3   3   62.59    3.08
  -5  -3   3   62.28    3.07
   4   3  -3   22.22    1.05
   4   3  -3   20.67    1.10
   4  -3  -3   22.36    1.09
  -4  -3   3   23.58    1.14
  -4   3   3   24.02    1.15
   4  -3  -3   22.24    1.06
   3   3  -3    0.75    0.08
   3  -3  -3    0.74    0.08
  -3  -3   3    0.53    0.08
   3  -3  -3    0.91    0.09
   3   3  -3    0.54    0.10
  -3   3   3    0.73    0.10
   2  -3  -3   16.27    0.76
   2   3  -3   14.84    0.74
  -2   3   3   16.88    0.80
  -2  -3   3   15.17    0.79
   2   3  -3   16.20    0.77
   2  -3  -3   15.00    0.74
  -1  -3   3    3.36    0.19
  -1   3   3    3.46    0.18
   1  -3  -3    3.18    0.18
   1   3  -3    3.34    0.18
   1   3  -3    3.55    0.18
  -1   3   3    3.41    0.20
   0   3   3    0.26    0.06
   0   3  -3    0.46    0.06
   0  -3  -3    0.28    0.05
   0   3   3    0.30    0.04
   0   3  -3    0.16    0.05
   0  -3   3    0.21    0.06
  -1   3  -3   34.23    1.72
   1   3   3   33.34    1.72
  -1  -3  -3   35.07    1.60
   1   3   3   34.70    1.64
   1  -3   3   35.56    1.65
  -1   3  -3   35.68    1.61
  -2   3  -3  248.85   11.20
   2   3   3  243.23   12.01
   2   3   3  243.61   11.45
   2  -3   3  248.98   11.45
  -2   3  -3  240.44   12.00
  -2  -3  -3  243.80   11.20
  -3   3  -3   91.33    4.20
  -3  -3  -3   92.26    4.51
   3  -3   3   89.47    4.30
  -3  -3  -3   96.27    4.20
   3   3   3   88.44    4.30
  -3   3  -3   90.82    4.51
   4  -3   3   16.82    0.85
  -4   3  -3   17.10    0.89
  -4  -3  -3   17.92    0.89
   4   3   3   17.73    0.86
  -4   3  -3   16.70    0.81
   5  -3   3   26.94    1.31
   5  -3   3   28.04    1.25
  -5  -3  -3   26.73    1.38
  -5   3  -3   27.98    1.38
   5   3   3   25.26    1.31
   6  -3   3   54.73    2.64
  -6   3  -3   57.91    2.78
   6   3   3   51.37    2.64
  -6  -3  -3   57.28    2.78
  -7  -3  -3    9.32    0.56
   7  -3   3   10.50    0.47
   7  -3   3    9.31    0.53
  -7   3  -3   10.27    0.57
   7   3   3    9.81    0.54
  -8  -3  -3   -0.13    0.10
   8   3   3   -0.08    0.10
   8  -3   3   -0.10    0.10
  -8   3  -3   -0.07    0.11
   9   3   3    0.07    0.12
  -9   3  -3   -0.09    0.14
  -9  -3  -3   -0.01    0.13
   9  -3   3    0.02    0.12
 -10  -3  -3    1.83    0.22
  10   3   3    1.49    0.20
  10  -3   3    1.51    0.19
 -10   3  -3    1.64    0.23
  11  -3   3    1.21    0.18
 -11  -3  -3    1.35    0.27
  11   3   3    1.36    0.20
 -11   3  -3    1.22    0.23
  12  -3   3    0.74    0.21
 -12   3  -3    0.50    0.25
  12   3   3    0.40    0.20
 -12  -3  -3    0.94    0.27
 -13   3  -3    0.89    0.30
 -13  -3  -3    0.93    0.29
  13   3   3    0.39    0.23
  13  -3   3    0.82    0.23
  14   3   3   -0.27    0.19
 -14  -3  -3   -0.61    0.22
 -14   3  -3   -0.33    0.23
  14  -3   3    0.02    0.20
  14   4  -3    0.26    0.25
  14  -4  -3    0.89    0.26
 -14  -4   3    0.40    0.26
 -14   4   3    0.49    0.27
  13  -4  -3    1.51    0.25
 -13   4   3    1.54    0.27
 -13  -4   3    1.50    0.25
  13   4  -3    1.43    0.25
  12   4  -3    3.28    0.33
  12  -4  -3    3.65    0.32
 -12   4   3    3.86    0.35
 -12  -4   3    3.96    0.34
 -11   4   3    2.46    0.28
  11  -4  -3    2.40    0.25
 -11  -4   3    2.95    0.28
  11   4  -3    2.99    0.28
 -10   4   3   10.55    0.66
  10  -4  -3   11.84    0.63
  10   4  -3   11.13    0.65
 -10  -4   3   11.01    0.66
  -9  -4   3   -0.04    0.12
   9  -4  -3   -0.02    0.12
   9   4  -3    0.01    0.14
  -9   4   3   -0.08    0.13
   8  -4  -3    0.50    0.08
  -8  -4   3    0.44    0.14
   8   4  -3    0.37    0.13
   8  -4  -3    0.50    0.14
  -8   4   3    0.36    0.14
   7  -4  -3   27.42    1.31
   7  -4  -3   26.80    1.25
   7   4  -3   29.26    1.25
  -7  -4   3   24.42    1.37
  -7   4   3   26.41    1.38
   7   4  -3   25.74    1.32
  -6   4   3    1.01    0.13
   6   4  -3    0.85    0.14
   6  -4  -3    0.65    0.09
   6   4  -3    0.73    0.09
  -6  -4   3    0.74    0.13
   6  -4  -3    1.19    0.13
   5   4  -3    2.02    0.17
   5   4  -3    1.73    0.12
   5  -4  -3    1.77    0.13
  -5   4   3    1.88    0.17
   5  -4  -3    1.77    0.15
  -5  -4   3    1.75    0.16
   4   4  -3   10.91    0.52
  -4   4   3   11.06    0.58
   4   4  -3   10.88    0.56
   4  -4  -3   10.66    0.53
  -4  -4   3   10.64    0.57
   4  -4  -3   10.84    0.54
   3  -4  -3   29.72    1.37
   3   4  -3   28.67    1.34
  -3   4   3   31.24    1.45
   3   4  -3   27.78    1.38
   3  -4  -3   27.52    1.34
  -3  -4   3   27.51    1.43
  -2   4   3   35.61    1.72
   2   4  -3   34.16    1.64
   2   4  -3   34.36    1.70
   2   4  -3   33.79    1.59
   2  -4  -3   35.82    1.62
   2  -4  -3   32.60    1.59
  -1   4   3    0.44    0.08
  -1   4   3    0.34    0.05
   1   4  -3    0.35    0.06
   1   4  -3    0.44    0.06
  -1  -4   3    0.56    0.08
   1  -4  -3    0.32    0.06
   0   4   3  265.53   13.38
   0   4  -3  264.94   12.48
   0  -4   3  278.83   12.77
   0   4  -3  278.17   13.39
   0  -4  -3  271.72   12.48
   0   4   3  279.08   12.79
   1   4   3    7.94    0.39
  -1   4  -3    8.45    0.39
   1  -4   3    8.47    0.40
   1   4   3    7.66    0.42
  -1   4  -3    7.71    0.41
  -1  -4  -3    7.33    0.38
  -2  -4  -3   52.61    2.58
   2   4   3   55.44    2.65
   2  -4   3   57.20    2.65
  -2   4  -3   58.67    2.59
   2   4   3   55.28    2.78
  -2   4  -3   57.72    2.78
   3  -4   3   25.50    1.25
   3   4   3   26.52    1.25
   3   4   3   27.75    1.32
  -3   4  -3   26.45    1.32
  -3  -4  -3   25.06    1.21
  -3   4  -3   25.17    1.22
  -4  -4  -3   13.25    0.62
   4  -4   3   13.47    0.66
  -4  -4  -3   12.77    0.69
   4   4   3   12.90    0.66
  -4   4  -3   13.53    0.70
  -5   4  -3   16.13    0.85
  -5  -4  -3   16.36    0.85
   5   4   3   15.80    0.81
   5  -4   3   15.90    0.81
   5  -4   3   16.75    0.77
   6   4   3   27.13    1.38
   6  -4   3   26.73    1.38
  -6  -4  -3   28.54    1.45
   6  -4   3   30.29    1.32
  -6   4  -3   28.82    1.46
  -7  -4  -3    7.51    0.46
  -7   4  -3    8.36    0.47
   7  -4   3    8.26    0.38
   7  -4   3    7.18    0.43
   7   4   3    6.95    0.43
   8   4   3    1.48    0.18
  -8   4  -3    1.77    0.21
   8  -4   3    1.84    0.18
  -8  -4  -3    2.01    0.21
   9   4   3    1.08    0.17
  -9   4  -3    1.06    0.19
   9  -4   3    1.12    0.16
  -9  -4  -3    1.30    0.19
  10  -4   3    7.53    0.47
 -10   4  -3    8.41    0.53
 -10  -4  -3    7.75    0.51
  10   4   3    7.93    0.49
  11   4   3    1.61    0.21
  11  -4   3    1.78    0.21
 -11  -4  -3    1.69    0.24
 -11   4  -3    1.71    0.25
  12  -4   3    4.36    0.34
 -12  -4  -3    5.01    0.39
  12   4   3    4.49    0.36
 -12   4  -3    4.66    0.39
 -13   4  -3    0.09    0.24
 -13  -4  -3    0.14    0.22
  13   4   3    0.00    0.19
  13  -4   3    0.00    0.19
 -14  -4  -3    0.26    0.26
  14  -4   3   -0.08    0.20
 -14   4  -3   -0.17    0.25
 -14   5   3    0.14    0.26
 -14  -5   3    0.25    0.25
  14  -5  -3    0.17    0.24
 -13   5   3    0.08    0.24
 -13  -5   3    0.16    0.22
  13  -5  -3    0.32    0.21
  13   5  -3    0.25    0.24
 -12  -5   3   13.71    0.82
  12  -5  -3   14.41    0.78
 -12   5   3   13.50    0.83
  12   5  -3   13.63    0.80
 -11  -5   3    5.03    0.39
  11  -5  -3    5.44    0.38
 -11   5   3    5.14    0.41
  11   5  -3    5.45    0.40
  10  -5  -3    0.56    0.18
  10   5  -3    0.41    0.18
 -10   5   3    0.27    0.18
 -10  -5   3    0.53    0.18
  -9   5   3   -0.01    0.12
   9  -5  -3    0.02    0.12
   9   5  -3   -0.11    0.13
  -9  -5   3   -0.05    0.12
  -8  -5   3    4.92    0.35
   8   5  -3    5.60    0.36
  -8   5   3    5.48    0.36
   8  -5  -3    5.29    0.29
   8  -5  -3    5.27    0.33
  -7  -5   3    0.04    0.10
   7   5  -3    0.13    0.06
  -7   5   3    0.17    0.11
   7  -5  -3    0.23    0.07
   7  -5  -3    0.22    0.11
   7   5  -3    0.18    0.12
  -6  -5   3   39.29    1.95
   6   5  -3   39.71    1.80
   6   5  -3   37.56    1.88
   6  -5  -3   38.86    1.80
   6  -5  -3   38.38    1.86
  -6   5   3   38.46    1.96
   5   5  -3   60.98    3.06
   5  -5  -3   66.34    2.98
   5  -5  -3   64.60    3.05
  -5   5   3   61.00    3.21
   5   5  -3   65.70    2.97
  -5  -5   3   68.19    3.20
   4  -5  -3   12.04    0.59
   4   5  -3   11.75    0.57
   4  -5  -3   11.32    0.57
  -4  -5   3   12.37    0.62
  -4   5   3   11.68    0.63
   4   5  -3   11.52    0.60
   3   5  -3   11.81    0.58
   3  -5  -3   11.64    0.58
  -3   5   3   12.45    0.64
   3  -5  -3   12.58    0.59
  -3  -5   3   12.19    0.63
   3   5  -3   12.02    0.61
   2  -5  -3  107.36    4.80
  -2   5   3   98.88    5.05
   2   5  -3  105.94    5.04
   2  -5  -3   99.95    4.70
   2   5  -3   99.52    4.70
   2   5  -3  102.96    4.81
   1   5  -3   27.45    1.31
   1   5  -3   27.65    1.39
  -1   5   3   30.40    1.41
  -1   5   3   27.42    1.32
  -1  -5   3   27.09    1.34
   1  -5  -3   28.04    1.31
   0  -5   3   18.46    0.86
   0  -5  -3   17.61    0.84
   0   5   3   18.37    0.85
   0   5  -3   17.57    0.85
   0   5   3   16.52    0.91
   0   5  -3   18.77    0.90
  -1   5  -3   23.20    1.15
   1   5   3   21.68    1.16
  -1   5  -3   23.96    1.08
   1  -5   3   23.68    1.10
   1   5   3   21.95    1.09
  -1  -5  -3   23.69    1.08
   2   5   3  175.93    8.79
  -2  -5  -3  180.75    8.19
   2   5   3  182.46    8.38
   2  -5   3  177.25    8.38
  -2   5  -3  176.28    8.79
  -2   5  -3  181.21    8.20
  -3   5  -3   81.66    4.12
   3  -5   3   83.05    3.93
   3   5   3   82.94    3.93
  -3   5  -3   83.01    3.84
  -3  -5  -3   84.93    3.83
   3   5   3   85.04    4.13
  -4  -5  -3    5.79    0.28
   4  -5   3    5.75    0.31
  -4   5  -3    5.50    0.34
   4  -5   3    5.75    0.30
  -4  -5  -3    5.64    0.34
   4   5   3    5.79    0.32
   5  -5   3    0.15    0.06
  -5  -5  -3    0.15    0.09
   5   5   3    0.08    0.08
   5  -5   3    0.19    0.08
  -5   5  -3    0.12    0.09
  -5  -5  -3    0.10    0.03
  -6   5  -3    4.24    0.30
   6   5   3    4.14    0.28
   6  -5   3    4.77    0.24
  -6  -5  -3    4.32    0.30
   6  -5   3    4.59    0.28
   7  -5   3    0.77    0.14
   7  -5   3    0.65    0.09
  -7  -5  -3    0.94    0.16
   7   5   3    0.64    0.14
  -7   5  -3    0.82    0.15
  -8  -5  -3    0.81    0.17
  -8   5  -3    1.01    0.20
   8   5   3    0.77    0.17
   8  -5   3    0.91    0.16
  -9   5  -3    0.41    0.17
   9  -5   3    0.33    0.14
  -9  -5  -3    0.37    0.15
   9   5   3    0.45    0.17
  10  -5   3    2.67    0.23
  10   5   3    2.35    0.24
 -10  -5  -3    2.76    0.27
 -10   5  -3    2.84    0.28
  11   5   3    9.63    0.59
  11  -5   3    9.47    0.57
 -11   5  -3   10.87    0.65
 -11  -5  -3    9.55    0.62
 -12   5  -3   -0.20    0.20
  12  -5   3    0.23    0.18
  12   5   3   -0.20    0.16
 -12  -5  -3   -0.01    0.20
  13  -5   3    2.29    0.26
  13   5   3    2.23    0.27
 -13   5  -3    2.58    0.31
 -13  -5  -3    2.43    0.30
  14   5   3   -0.01    0.23
 -14   5  -3   -0.14    0.27
 -14  -5  -3    0.04    0.25
  14  -6  -3    0.18    0.22
 -14  -6   3   -0.01    0.24
  14   6  -3   -0.33    0.22
 -14   6   3    0.10    0.26
  13   6  -3    6.37    0.50
  13  -6  -3    8.04    0.51
 -13   6   3    7.53    0.54
 -13  -6   3    7.13    0.52
 -12  -6   3    0.56    0.23
  12  -6  -3    0.56    0.22
 -12   6   3    0.17    0.23
  12   6  -3    0.17    0.22
 -11   6   3    7.96    0.54
  11   6  -3    8.18    0.53
  11  -6  -3    8.30    0.50
  10   6  -3    0.04    0.15
 -10   6   3   -0.02    0.15
  10  -6  -3    0.05    0.13
 -10  -6   3    0.05    0.13
   9  -6  -3    0.17    0.13
  -9   6   3    0.17    0.15
  -9  -6   3    0.08    0.13
   9   6  -3    0.44    0.17
  -8   6   3    2.26    0.22
   8  -6  -3    2.45    0.20
  -8  -6   3    2.09    0.21
   8  -6  -3    2.35    0.16
   8   6  -3    2.37    0.23
   7  -6  -3   30.94    1.47
   7  -6  -3   31.58    1.52
   7   6  -3   30.45    1.54
  -7   6   3   31.69    1.61
   7   6  -3   33.20    1.46
  -7  -6   3   29.49    1.59
   6  -6  -3   11.99    0.61
   6   6  -3   12.30    0.64
   6   6  -3   12.11    0.58
  -6  -6   3   12.08    0.65
  -6   6   3   11.98    0.66
   6  -6  -3   11.40    0.59
  -5   6   3    0.74    0.13
   5  -6  -3    0.75    0.10
   5  -6  -3    0.50    0.09
   5   6  -3    0.69    0.12
  -5  -6   3    0.78    0.12
   5   6  -3    0.53    0.08
   4   6  -3   10.82    0.54
   4   6  -3   10.92    0.57
   4  -6  -3   11.09    0.55
  -4   6   3   11.59    0.60
  -4  -6   3   10.44    0.58
   4  -6  -3   11.23    0.54
  -3   6   3   43.39    2.22
   3  -6  -3   45.90    2.06
   3   6  -3   40.53    2.20
   3   6  -3   46.07    2.12
   3  -6  -3   46.55    2.10
   3   6  -3   44.01    2.06
   2  -6  -3    0.15    0.06
   2  -6  -3    0.16    0.04
   2   6  -3    0.13    0.06
   2   6  -3    0.14    0.06
   2   6  -3    0.09    0.07
  -2   6   3    0.03    0.06
  -1   6   3    0.16    0.07
   1   6  -3    0.21    0.06
  -1  -6   3    0.21    0.06
   1   6  -3    0.18    0.06
   1  -6  -3    0.17    0.06
   0   6   3   23.88    1.05
   0   6   3   21.86    1.12
   0  -6   3   21.65    1.06
   0  -6  -3   22.29    1.04
   0   6  -3   21.52    1.04
   0   6  -3   21.76    1.11
  -1  -6  -3   14.77    0.71
   1   6   3   16.20    0.72
  -1   6  -3   14.69    0.76
   1   6   3   14.42    0.77
   1  -6   3   14.58    0.72
  -1   6  -3   14.55    0.71
   2   6   3    0.24    0.08
   2  -6   3    0.27    0.07
  -2  -6  -3    0.25    0.06
  -2   6  -3    0.17    0.07
   2   6   3    0.37    0.07
  -2   6  -3    0.30    0.07
  -3  -6  -3    1.98    0.13
   3  -6   3    1.95    0.14
   3   6   3    2.17    0.17
  -3   6  -3    1.84    0.14
   3   6   3    2.06    0.15
  -3   6  -3    2.18    0.17
   4  -6   3    8.62    0.43
   4   6   3    8.87    0.48
  -4  -6  -3    8.69    0.41
  -4   6  -3    8.66    0.47
   4  -6   3    8.04    0.44
   4   6   3    8.14    0.45
  -5  -6  -3    8.13    0.48
   5  -6   3    8.41    0.44
   5   6   3    8.60    0.46
  -5  -6  -3    8.77    0.40
   5  -6   3    8.36    0.42
  -5   6  -3    8.03    0.47
  -6   6  -3   11.43    0.63
   6  -6   3   12.04    0.56
  -6  -6  -3   11.17    0.63
   6   6   3   10.70    0.60
   6  -6   3   11.41    0.59
  -7  -6  -3    0.17    0.12
   7   6   3   -0.03    0.10
   7  -6   3    0.17    0.07
  -7   6  -3    0.27    0.13
   7  -6   3    0.12    0.11
   8  -6   3    6.27    0.39
   8   6   3    7.09    0.42
  -8  -6  -3    6.86    0.43
  -8   6  -3    6.26    0.43
   9   6   3   -0.27    0.13
  -9   6  -3    0.05    0.14
  -9  -6  -3   -0.08    0.13
   9  -6   3    0.02    0.13
 -10   6  -3    7.60    0.49
  10   6   3    7.29    0.46
  10  -6   3    7.16    0.44
 -10  -6  -3    6.85    0.47
  11   6   3   -0.04    0.17
 -11  -6  -3    0.20    0.20
  11  -6   3    0.20    0.16
  12  -6   3    4.22    0.33
  12   6   3    3.74    0.33
 -12   6  -3    3.93    0.37
 -12  -6  -3    4.14    0.36
  13   6   3   -0.19    0.19
 -13   6  -3    0.17    0.26
 -13  -6  -3    0.02    0.22
  13  -6   3   -0.27    0.17
  14   7  -3    0.32    0.27
 -14  -7   3    0.04    0.26
 -14   7   3   -0.20    0.25
  13   7  -3    0.09    0.23
  13  -7  -3   -0.33    0.18
 -13  -7   3   -0.10    0.22
 -13   7   3    0.00    0.21
 -12  -7   3    4.18    0.35
  12  -7  -3    4.39    0.33
 -12   7   3    3.54    0.34
  12   7  -3    3.08    0.33
 -11   7   3    1.28    0.23
  11   7  -3    1.34    0.23
  11  -7  -3    1.35    0.20
  10   7  -3    0.87    0.23
 -10   7   3    1.06    0.23
  10  -7  -3    1.13    0.20
 -10  -7   3    0.94    0.20
  -9  -7   3    0.21    0.14
   9  -7  -3    0.15    0.14
  -9   7   3    0.21    0.15
   9   7  -3    0.00    0.15
   8  -7  -3   17.01    0.82
  -8   7   3   16.27    0.92
  -8  -7   3   16.26    0.90
   8  -7  -3   17.63    0.86
   8   7  -3   16.53    0.89
  -7  -7   3    0.22    0.12
  -7   7   3    0.34    0.14
   7  -7  -3    0.27    0.09
   7  -7  -3    0.38    0.11
   7   7  -3    0.25    0.14
   7   7  -3    0.30    0.07
  -6   7   3    8.10    0.48
   6  -7  -3    8.10    0.42
   6  -7  -3    7.67    0.43
   6   7  -3    8.33    0.41
  -6  -7   3    8.16    0.46
   6   7  -3    8.18    0.46
  -5   7   3   22.97    1.25
  -5  -7   3   23.25    1.23
   5   7  -3   24.14    1.14
   5   7  -3   25.26    1.20
   5  -7  -3   24.62    1.15
   5  -7  -3   24.73    1.17
   4  -7  -3   33.71    1.60
   4   7  -3   34.60    1.59
  -4   7   3   33.20    1.73
   4   7  -3   34.87    1.65
   4  -7  -3   35.28    1.62
  -4  -7   3   33.22    1.71
   3   7  -3   16.50    0.81
   3  -7  -3   16.69    0.78
  -3   7   3   16.94    0.86
   3   7  -3   16.09    0.78
   3   7  -3   15.39    0.84
   3  -7  -3   16.24    0.79
   2   7  -3    0.13    0.07
   2   7  -3    0.09    0.06
  -2   7   3    0.15    0.08
   2   7  -3    0.12    0.06
   2  -7  -3    0.06    0.06
  -1   7   3    6.86    0.37
   1  -7  -3    6.14    0.34
   1   7  -3    7.13    0.36
  -1  -7   3    6.29    0.34
   1   7  -3    6.22    0.34
   0   7   3    1.91    0.11
   0   7  -3    1.86    0.14
   0   7  -3    2.07    0.14
   0  -7   3    1.97    0.13
   0  -7  -3    1.89    0.14
   0   7   3    1.93    0.15
  -1   7  -3   37.24    1.92
   1   7   3   39.00    1.93
   1   7   3   40.68    1.82
  -1   7  -3   38.12    1.80
  -1  -7  -3   39.36    1.79
   1  -7   3   36.56    1.82
  -2   7  -3    0.81    0.11
  -2   7  -3    0.84    0.10
   2   7   3    0.81    0.11
   2   7   3    0.77    0.10
  -2  -7  -3    0.89    0.09
   2  -7   3    0.93    0.09
   3  -7   3   41.30    1.90
  -3   7  -3   38.48    1.87
  -3  -7  -3   41.01    1.86
  -3   7  -3   38.31    2.00
   3   7   3   42.79    2.02
   3   7   3   38.35    1.90
   4   7   3   16.70    0.84
  -4  -7  -3   17.64    0.80
   4  -7   3   16.64    0.83
   4   7   3   16.91    0.89
  -4   7  -3   16.13    0.88
   4  -7   3   17.35    0.81
   5  -7   3    4.98    0.29
   5  -7   3    4.82    0.27
  -5   7  -3    4.81    0.32
  -5  -7  -3    4.70    0.32
   5   7   3    5.35    0.31
  -5  -7  -3    5.29    0.26
   7  -7   3   10.72    0.49
   7  -7   3    9.21    0.52
  -7  -7  -3   10.48    0.57
  -7   7  -3    8.87    0.56
   7   7   3    9.31    0.54
   8   7   3    1.27    0.20
  -8   7  -3    0.99    0.18
  -8  -7  -3    1.65    0.18
   8  -7   3    1.10    0.15
   9   7   3    1.68    0.20
  -9   7  -3    1.87    0.22
   9  -7   3    1.59    0.18
  -9  -7  -3    1.86    0.22
  10  -7   3    4.42    0.31
 -10   7  -3    4.24    0.36
  10   7   3    4.44    0.33
 -10  -7  -3    4.60    0.35
 -11   7  -3    9.42    0.61
 -11  -7  -3    9.19    0.59
  11  -7   3    9.05    0.54
  11   7   3    9.08    0.56
  12  -7   3    2.37    0.25
 -12   7  -3    2.58    0.30
  12   7   3    2.25    0.26
 -12  -7  -3    2.38    0.28
 -13   7  -3    0.20    0.25
  13   7   3   -0.07    0.20
  13  -7   3    0.16    0.21
  13   8  -3   -0.23    0.23
 -13  -8   3    0.10    0.22
 -13   8   3    0.02    0.23
  12   8  -3   -0.28    0.18
 -12  -8   3    0.28    0.21
 -12   8   3   -0.10    0.19
  12  -8  -3    0.04    0.18
 -11  -8   3    3.44    0.31
  11  -8  -3    4.05    0.30
 -11   8   3    3.17    0.33
  11   8  -3    3.92    0.34
  10   8  -3    0.09    0.17
 -10   8   3    0.04    0.15
 -10  -8   3    0.13    0.15
  10  -8  -3   -0.04    0.14
  -9  -8   3    0.16    0.13
  -9   8   3    0.00    0.15
   9   8  -3    0.18    0.15
   9  -8  -3    0.15    0.09
   9  -8  -3   -0.04    0.12
   8   8  -3    0.98    0.17
   8  -8  -3    1.47    0.13
  -8   8   3    1.35    0.22
  -8  -8   3    0.84    0.16
   8  -8  -3    1.22    0.16
   7   8  -3   38.19    1.90
   7  -8  -3   39.24    1.87
   7   8  -3   39.72    1.81
   7  -8  -3   39.63    1.82
  -7  -8   3   37.74    1.97
  -7   8   3   38.22    1.99
   6   8  -3   34.84    1.65
   6   8  -3   35.18    1.73
  -6  -8   3   35.15    1.79
  -6   8   3   36.13    1.81
   6  -8  -3   35.50    1.70
   6  -8  -3   35.42    1.66
   5   8  -3    0.55    0.09
  -5  -8   3    0.67    0.12
   5   8  -3    0.64    0.12
   5  -8  -3    0.71    0.10
   5  -8  -3    0.74    0.11
  -5   8   3    0.65    0.13
   4   8  -3    0.67    0.11
   4  -8  -3    0.59    0.10
   4  -8  -3    0.45    0.08
  -4   8   3    0.83    0.14
   4   8  -3    0.89    0.09
   4   8  -3    0.81    0.12
  -3   8   3    0.57    0.11
   3   8  -3    0.49    0.08
   3   8  -3    0.45    0.09
   3   8  -3    0.42    0.10
   3  -8  -3    0.34    0.08
   3  -8  -3    0.39    0.06
   2   8  -3    5.31    0.29
   2   8  -3    5.04    0.28
   2   8  -3    5.05    0.28
  -2   8   3    4.74    0.30
   2  -8  -3    4.86    0.28
   1  -8  -3    2.58    0.17
  -1   8   3    2.46    0.18
   1   8  -3    2.48    0.17
  -1  -8   3    2.54    0.16
   1   8  -3    2.56    0.17
   0   8  -3    0.09    0.06
   0  -8  -3    0.10    0.06
   0   8  -3    0.20    0.07
   0   8   3    0.03    0.06
   1   8   3    0.72    0.08
  -1  -8  -3    0.76    0.10
  -1   8  -3    0.67    0.11
  -1   8  -3    0.75    0.10
   1   8   3    0.88    0.11
   2  -8   3    0.05    0.05
   2   8   3    0.03    0.07
   2   8   3    0.15    0.06
  -2  -8  -3    0.08    0.06
  -2   8  -3    0.08    0.06
  -2   8  -3    0.09    0.07
   3   8   3    0.45    0.10
  -3   8  -3    0.56    0.11
   3  -8   3    0.53    0.08
   3   8   3    0.42    0.10
  -3   8  -3    0.55    0.10
  -3  -8  -3    0.39    0.08
   4  -8   3    6.22    0.35
   4  -8   3    6.18    0.34
  -4   8  -3    6.88    0.39
  -4  -8  -3    6.47    0.33
   4   8   3    6.45    0.38
   5   8   3    0.09    0.09
  -5  -8  -3    0.10    0.06
  -5  -8  -3   -0.01    0.09
   5  -8   3    0.17    0.07
   5  -8   3    0.10    0.07
  -5   8  -3    0.13    0.10
   6  -8   3   16.87    0.81
   6  -8   3   16.10    0.84
  -6   8  -3   15.40    0.90
  -6  -8  -3   17.58    0.91
  -6  -8  -3   18.14    0.79
   6   8   3   16.65    0.86
  -7   8  -3    0.87    0.16
   7  -8   3    1.02    0.12
   7   8   3    1.24    0.17
   7  -8   3    1.04    0.14
  -7  -8  -3    1.05    0.16
   8  -8   3    0.67    0.14
   8   8   3    0.62    0.16
   8  -8   3    0.70    0.11
  -8   8  -3    0.86    0.19
  -9  -8  -3    1.49    0.20
  -9   8  -3    1.29    0.23
   9   8   3    1.45    0.23
   9  -8   3    1.06    0.17
 -10   8  -3    6.14    0.44
 -10  -8  -3    6.01    0.42
  10   8   3    5.87    0.41
  10  -8   3    5.65    0.38
  11   8   3    0.32    0.19
 -11  -8  -3    0.13    0.20
 -11   8  -3    0.13    0.20
  11  -8   3    0.22    0.16
 -12   8  -3    1.07    0.28
 -12  -8  -3    1.01    0.26
  12  -8   3    0.92    0.23
  12   8   3    0.82    0.25
  13  -8   3   -0.15    0.18
  13   8   3   -0.11    0.18
 -13   8  -3   -0.33    0.20
 -13  -8  -3   -0.07    0.21
  13   9  -3    0.82    0.28
 -13   9   3    1.16    0.29
 -13  -9   3    0.76    0.25
  12   9  -3    1.53    0.24
 -12   9   3    1.39    0.25
 -12  -9   3    1.37    0.27
  11   9  -3   -0.11    0.19
  11  -9  -3    0.04    0.19
 -11   9   3    0.34    0.21
 -11  -9   3    0.18    0.17
  10   9  -3    1.26    0.22
 -10   9   3    1.07    0.20
 -10  -9   3    1.25    0.19
  10  -9  -3    1.36    0.19
  -9  -9   3    0.48    0.17
  -9   9   3    0.87    0.20
   9   9  -3    0.77    0.21
   9  -9  -3    0.73    0.13
  -8  -9   3    0.88    0.16
   8  -9  -3    0.87    0.15
  -8   9   3    0.96    0.20
   8   9  -3    0.95    0.17
   8  -9  -3    0.78    0.12
   7  -9  -3    5.09    0.30
   7   9  -3    4.98    0.34
   7   9  -3    4.95    0.28
   7  -9  -3    5.27    0.31
  -7  -9   3    5.04    0.33
  -7   9   3    5.22    0.36
   6  -9  -3   18.47    0.90
   6   9  -3   17.67    0.93
   6  -9  -3   19.20    0.89
  -6   9   3   17.71    0.98
  -6  -9   3   17.34    0.96
   6   9  -3   18.72    0.87
  -5  -9   3    4.27    0.29
   5   9  -3    4.64    0.26
   5   9  -3    4.53    0.29
  -5   9   3    4.93    0.32
   5  -9  -3    4.43    0.27
   5  -9  -3    4.54    0.26
   4   9  -3    0.56    0.11
   4   9  -3    0.36    0.08
   4  -9  -3    0.46    0.10
   4  -9  -3    0.57    0.08
  -4   9   3    0.44    0.12
   3   9  -3   38.45    1.87
  -3   9   3   41.94    2.02
   3  -9  -3   39.66    1.87
   3  -9  -3   41.36    1.88
   3   9  -3   37.63    1.91
   3   9  -3   40.85    2.00
   2   9  -3    0.51    0.09
   2   9  -3    0.59    0.10
  -2   9   3    0.60    0.11
   2  -9  -3    0.62    0.10
   2   9  -3    0.60    0.09
   1   9  -3    0.37    0.08
   1  -9  -3    0.15    0.07
   1   9  -3    0.31    0.08
  -1  -9   3    0.17    0.07
  -1   9   3    0.26    0.09
   0  -9  -3    0.05    0.06
   0   9  -3    0.03    0.06
   0   9   3    0.08    0.07
   0  -9   3    0.12    0.06
   0   9  -3    0.03    0.06
   1  -9   3   16.50    0.82
   1   9   3   16.94    0.89
  -1  -9  -3   16.13    0.82
   1   9   3   17.05    0.82
  -1   9  -3   18.79    0.89
  -1   9  -3   16.92    0.83
  -2   9  -3    0.37    0.09
  -2   9  -3    0.41    0.09
   2  -9   3    0.51    0.08
  -2  -9  -3    0.58    0.09
   2   9   3    0.48    0.08
   2   9   3    0.55    0.11
   3   9   3   13.12    0.77
  -3   9  -3   14.10    0.77
  -3  -9  -3   14.56    0.70
   3   9   3   15.90    0.72
  -3   9  -3   14.64    0.71
   3  -9   3   14.53    0.71
   4   9   3    8.83    0.48
  -4  -9  -3    9.38    0.45
  -4   9  -3    8.63    0.51
   4   9   3    8.69    0.51
   4  -9   3    9.16    0.46
   4  -9   3    9.27    0.47
   5  -9   3    1.65    0.14
   5   9   3    1.74    0.17
  -5  -9  -3    1.90    0.13
  -5   9  -3    1.53    0.17
   5   9   3    1.94    0.18
   5  -9   3    1.74    0.15
   6  -9   3    0.40    0.10
  -6  -9  -3    0.24    0.13
  -6  -9  -3    0.30    0.07
   6   9   3    0.44    0.13
  -6   9  -3    0.28    0.13
   7  -9   3    0.87    0.15
  -7   9  -3    1.14    0.17
  -7  -9  -3    0.66    0.16
   7  -9   3    0.62    0.11
   7   9   3    0.93    0.17
   8  -9   3    0.91    0.15
   8   9   3    1.09    0.17
  -8   9  -3    1.05    0.20
  -8  -9  -3    0.97    0.17
   8  -9   3    0.80    0.12
   9   9   3    0.10    0.16
   9  -9   3    0.17    0.13
  -9   9  -3   -0.09    0.15
  10  -9   3    0.26    0.15
 -10  -9  -3    0.12    0.18
  10   9   3    0.20    0.17
 -10   9  -3    0.17    0.19
  11   9   3    2.92    0.29
 -11  -9  -3    3.39    0.32
  11  -9   3    2.95    0.26
 -11   9  -3    2.85    0.31
  12   9   3   -0.08    0.17
 -12  -9  -3    0.20    0.20
  12  -9   3    0.06    0.17
 -12   9  -3    0.29    0.25
 -13  -9  -3   -0.11    0.23
 -13   9  -3    0.11    0.26
  13  -9   3   -0.22    0.19
  13   9   3    0.08    0.23
  13  10  -3    0.13    0.25
 -13 -10   3    0.20    0.24
 -13  10   3    0.37    0.25
  12  10  -3    0.05    0.22
 -12  10   3   -0.17    0.19
 -12 -10   3   -0.09    0.18
 -11  10   3   -0.15    0.17
 -11 -10   3    0.04    0.17
  11  10  -3   -0.14    0.20
  10  10  -3    0.14    0.20
 -10  10   3    0.07    0.17
 -10 -10   3    0.40    0.18
   9  10  -3    0.13    0.17
   9 -10  -3    0.32    0.15
   9 -10  -3    0.13    0.10
  -9 -10   3   -0.10    0.13
   8 -10  -3    4.11    0.27
   8 -10  -3    4.20    0.26
   8  10  -3    4.02    0.31
  -8  10   3    3.88    0.31
  -8 -10   3    3.58    0.30
  -7 -10   3    0.46    0.15
  -7  10   3    0.60    0.16
   7  10  -3    0.43    0.15
   7 -10  -3    0.56    0.12
   7 -10  -3    0.76    0.13
   7  10  -3    0.42    0.09
  -6  10   3    3.01    0.25
   6 -10  -3    3.10    0.20
   6  10  -3    2.52    0.22
  -6 -10   3    2.68    0.23
   6 -10  -3    3.02    0.21
   6  10  -3    2.81    0.19
   5 -10  -3    0.64    0.09
   5 -10  -3    0.52    0.11
   5  10  -3    0.54    0.10
   5  10  -3    0.59    0.13
   5  10  -3    0.50    0.12
   4 -10  -3    0.13    0.08
   4  10  -3    0.06    0.08
  -4  10   3    0.00    0.09
   4  10  -3    0.13    0.09
   4  10  -3    0.18    0.08
   4 -10  -3    0.08    0.06
   3  10  -3    5.47    0.31
   3  10  -3    4.51    0.29
   3 -10  -3    5.05    0.29
  -3  10   3    5.36    0.33
   2  10  -3    2.60    0.18
   2  10  -3    2.83    0.18
  -2  10   3    2.13    0.20
   2 -10  -3    2.56    0.18
   2  10  -3    2.89    0.19
   1 -10  -3    0.13    0.07
  -1 -10   3    0.09    0.06
   1  10  -3    0.21    0.08
   1  10  -3    0.17    0.07
  -1  10   3    0.09    0.08
   0 -10  -3   10.87    0.55
   0 -10   3   11.48    0.55
   0  10   3   11.34    0.60
   0  10  -3    9.92    0.58
   0  10  -3   11.36    0.56
  -1  10  -3    0.81    0.12
  -1 -10  -3    0.64    0.10
   1  10   3    0.62    0.11
   1 -10   3    0.68    0.08
  -1  10  -3    0.67    0.11
   1  10   3    0.50    0.07
  -2  10  -3    5.28    0.32
   2  10   3    5.27    0.29
  -2  10  -3    5.30    0.30
  -2 -10  -3    5.18    0.29
   2 -10   3    5.25    0.28
   2  10   3    5.47    0.33
  -3 -10  -3    0.03    0.06
  -3  10  -3    0.03    0.08
   3 -10   3   -0.07    0.06
   3 -10   3    0.04    0.05
   3  10   3    0.04    0.07
   3  10   3    0.01    0.08
  -4 -10  -3    1.10    0.10
  -4  10  -3    0.99    0.14
   4  10   3    0.93    0.13
   4 -10   3    1.07    0.11
   4 -10   3    0.79    0.11
   4  10   3    1.02    0.14
   5  10   3    0.15    0.10
   5  10   3    0.06    0.10
   5 -10   3    0.05    0.08
   5 -10   3    0.07    0.07
  -5 -10  -3    0.14    0.06
  -5  10  -3    0.12    0.10
  -6 -10  -3    8.88    0.52
   6 -10   3    8.59    0.47
  -6 -10  -3    9.38    0.44
   6 -10   3    8.50    0.45
  -6  10  -3    8.22    0.52
   6  10   3    8.73    0.49
   7 -10   3    3.36    0.24
   7  10   3    3.38    0.26
  -7 -10  -3    3.36    0.28
  -7  10  -3    3.70    0.29
   7 -10   3    3.46    0.22
  -8  10  -3    0.22    0.15
   8 -10   3    0.15    0.12
  -8 -10  -3    0.36    0.15
   8 -10   3    0.14    0.09
   8  10   3    0.09    0.14
  -9 -10  -3    7.59    0.49
  -9  10  -3    6.78    0.48
   9 -10   3    7.42    0.43
   9  10   3    7.05    0.45
 -10  10  -3    0.66    0.23
  10 -10   3    0.86    0.19
 -11 -10  -3    1.01    0.26
  11  10   3    1.14    0.25
  11 -10   3    1.04    0.21
 -11  10  -3    1.24    0.27
  12 -10   3   -0.03    0.17
 -12 -10  -3   -0.17    0.20
  12  10   3   -0.09    0.19
 -12  10  -3   -0.32    0.20
  13  10   3    0.23    0.23
 -13 -10  -3    0.14    0.24
 -13  10  -3   -0.06    0.24
 -13  11   3    0.01    0.23
  13  11  -3    0.15    0.27
 -13 -11   3    0.41    0.24
 -12  11   3    0.09    0.20
  12  11  -3   -0.03    0.22
 -12 -11   3    0.01    0.19
 -11  11   3    0.14    0.19
 -11 -11   3    0.38    0.19
  11  11  -3   -0.11    0.20
  10  11  -3    1.72    0.25
 -10  11   3    1.68    0.23
 -10 -11   3    1.76    0.23
  -9  11   3    0.51    0.19
   9 -11  -3    0.40    0.12
  -9 -11   3    0.01    0.14
  -8 -11   3    0.89    0.19
   8 -11  -3    0.82    0.15
   8  11  -3    1.00    0.21
  -8  11   3    1.06    0.21
  -7 -11   3   10.73    0.62
   7 -11  -3   11.54    0.57
   7  11  -3   10.44    0.54
  -7  11   3   11.28    0.65
   7 -11  -3   10.68    0.56
   7  11  -3   10.07    0.60
  -6 -11   3    1.88    0.19
  -6  11   3    1.86    0.21
   6  11  -3    1.96    0.15
   6 -11  -3    2.04    0.17
   6  11  -3    1.80    0.19
   6 -11  -3    1.91    0.15
   5 -11  -3   18.21    0.96
   5  11  -3   18.82    0.99
   5  11  -3   19.66    1.03
   5 -11  -3   20.61    0.96
   5  11  -3   19.99    0.95
  -5  11   3   21.20    1.06
   4  11  -3    0.45    0.12
   4 -11  -3    0.44    0.07
   4  11  -3    0.46    0.11
   4 -11  -3    0.46    0.11
   4  11  -3    0.35    0.10
  -4  11   3    0.45    0.13
   3 -11  -3    1.73    0.15
   3  11  -3    1.59    0.15
  -3  11   3    1.66    0.17
   3  11  -3    1.67    0.15
   3  11  -3    1.45    0.14
   2  11  -3   37.13    1.77
  -2  11   3   38.47    1.89
   2 -11  -3   37.05    1.75
   2  11  -3   36.32    1.75
   2  11  -3   36.70    1.87
  -1  11   3    0.39    0.10
   1  11  -3    0.27    0.09
  -1 -11   3    0.28    0.08
   1 -11  -3    0.17    0.08
   1  11  -3    0.17    0.08
   0  11   3    8.98    0.50
   0  11  -3    8.86    0.48
   0  11  -3    8.39    0.46
   0 -11  -3    8.38    0.45
   0 -11   3    8.79    0.44
  -1  11  -3    5.41    0.31
   1  11   3    5.18    0.33
   1 -11   3    5.54    0.29
   1  11   3    5.40    0.28
  -1 -11  -3    5.63    0.31
  -1  11  -3    5.40    0.33
   2  11   3    2.38    0.15
  -2 -11  -3    1.97    0.16
  -2  11  -3    2.23    0.18
  -2  11  -3    2.37    0.17
   2 -11   3    2.32    0.15
   2  11   3    2.12    0.18
   3 -11   3    7.03    0.36
   3 -11   3    6.63    0.37
  -3 -11  -3    6.82    0.36
  -3  11  -3    6.98    0.41
   3  11   3    6.83    0.37
   3  11   3    6.57    0.41
  -4  11  -3    5.26    0.36
   4  11   3    5.81    0.37
  -4 -11  -3    6.18    0.32
   4 -11   3    6.01    0.32
   4  11   3    5.98    0.34
   4 -11   3    5.90    0.33
   5 -11   3    0.22    0.09
   5  11   3    0.06    0.09
   5  11   3    0.13    0.11
  -5 -11  -3    0.12    0.07
   5 -11   3    0.05    0.08
  -5  11  -3    0.07    0.10
  -6 -11  -3    4.38    0.31
   6  11   3    4.05    0.28
   6 -11   3    3.72    0.24
   6  11   3    3.87    0.29
   6 -11   3    3.78    0.25
  -6  11  -3    3.74    0.29
  -6 -11  -3    4.16    0.23
   7 -11   3    4.09    0.27
   7 -11   3    3.86    0.25
  -7  11  -3    4.07    0.32
  -7 -11  -3    4.27    0.32
   7  11   3    4.35    0.29
  -8 -11  -3    0.21    0.17
   8  11   3    0.21    0.15
  -8  11  -3    0.14    0.16
   8 -11   3    0.38    0.11
  -9 -11  -3    0.33    0.20
   9  11   3    0.64    0.18
   9 -11   3    0.77    0.17
  -9  11  -3    0.77    0.21
 -10 -11  -3    1.15    0.25
  10  11   3    1.15    0.20
  10 -11   3    1.15    0.20
 -10  11  -3    1.48    0.28
 -11 -11  -3   -0.29    0.18
  11  11   3    0.03    0.17
 -11  11  -3   -0.01    0.20
  12  11   3   -0.20    0.19
 -12  11  -3   -0.53    0.21
 -12 -11  -3    0.21    0.21
 -13  11  -3    0.27    0.27
  13  11   3   -0.04    0.24
 -13 -11  -3    0.24    0.26
 -13 -12   3    1.14    0.30
 -13  12   3    1.02    0.32
  13  12  -3    1.58    0.33
 -12 -12   3    0.57    0.23
  12  12  -3    1.12    0.29
 -12  12   3    0.71    0.27
 -11 -12   3    0.17    0.20
 -11  12   3    0.05    0.21
  11  12  -3    0.23    0.21
 -10  12   3   -0.06    0.17
  10  12  -3   -0.25    0.18
 -10 -12   3    0.05    0.17
   9 -12  -3    0.91    0.16
  -9 -12   3    1.17    0.21
   9  12  -3    1.09    0.24
  -9  12   3    1.10    0.20
  -8 -12   3    0.97    0.18
   8 -12  -3    0.98    0.16
  -8  12   3    1.46    0.24
   8  12  -3    1.20    0.19
   7  12  -3    8.37    0.51
  -7 -12   3    9.19    0.53
  -7  12   3    9.01    0.56
   7 -12  -3    9.22    0.48
   7  12  -3    8.53    0.46
  -6  12   3    7.03    0.45
  -6 -12   3    6.94    0.42
   6  12  -3    6.69    0.41
   6 -12  -3    6.69    0.38
   6  12  -3    6.94    0.37
   5 -12  -3   11.67    0.60
   5  12  -3   11.59    0.64
   5  12  -3   11.76    0.59
   5  12  -3   10.83    0.62
  -5  12   3   12.45    0.68
  -4  12   3   59.48    3.07
   4  12  -3   60.40    2.91
   4  12  -3   60.24    2.85
   4  12  -3   64.71    3.06
   4 -12  -3   60.88    2.85
  -3  12   3    3.99    0.29
   3  12  -3    4.28    0.27
   3  12  -3    4.18    0.25
   3  12  -3    4.29    0.26
   3 -12  -3    3.90    0.26
   2  12  -3    0.12    0.07
   2  12  -3    0.07    0.08
   2 -12  -3    0.20    0.08
   2  12  -3    0.12    0.08
  -2  12   3    0.11    0.10
  -1 -12   3    0.64    0.09
   1  12  -3    0.63    0.11
  -1  12   3    0.89    0.13
   1  12  -3    0.63    0.10
   1 -12  -3    0.65    0.11
   0  12   3   14.22    0.81
   0  12  -3   15.83    0.81
   0 -12   3   16.29    0.75
   0 -12  -3   14.00    0.75
   0  12  -3   15.97    0.77
  -1  12  -3    3.59    0.25
   1  12   3    3.65    0.26
   1  12   3    4.03    0.21
  -1  12  -3    3.93    0.25
  -1 -12  -3    4.03    0.24
   1 -12   3    3.93    0.22
  -2  12  -3    1.36    0.14
  -2 -12  -3    1.47    0.13
   2 -12   3    1.30    0.11
   2  12   3    1.48    0.15
   2 -12   3    1.26    0.14
   2  12   3    1.61    0.12
   3 -12   3    0.12    0.08
   3  12   3    0.15    0.10
   3 -12   3    0.11    0.06
  -3  12  -3    0.05    0.09
   3  12   3    0.09    0.07
  -3 -12  -3    0.13    0.07
   4 -12   3    4.00    0.24
   4  12   3    4.72    0.26
   4 -12   3    3.97    0.25
  -4  12  -3    4.10    0.28
  -4 -12  -3    3.65    0.23
   4  12   3    3.59    0.28
   5 -12   3   17.08    0.86
   5  12   3   16.58    0.94
  -5 -12  -3   19.00    0.85
  -5  12  -3   16.97    0.95
   5  12   3   17.63    0.89
   5 -12   3   18.10    0.87
   6 -12   3    0.09    0.08
  -6 -12  -3    0.01    0.07
  -6  12  -3   -0.01    0.12
   6 -12   3    0.10    0.09
   6  12   3    0.08    0.12
   6  12   3    0.14    0.11
   7 -12   3    1.83    0.17
  -7  12  -3    1.38    0.20
   7 -12   3    1.77    0.16
   7  12   3    1.72    0.18
  -7 -12  -3    2.14    0.22
   8 -12   3    0.34    0.14
  -8 -12  -3    0.92    0.21
   8  12   3    0.52    0.18
   8 -12   3    0.55    0.13
  -8  12  -3    0.83    0.21
   9  12   3    0.17    0.17
  -9  12  -3   -0.05    0.16
  -9 -12  -3    0.01    0.17
 -10 -12  -3    0.07    0.19
  10  12   3   -0.11    0.18
 -10  12  -3    0.00    0.18
  11  12   3    2.07    0.27
 -11  12  -3    1.90    0.28
 -11 -12  -3    3.63    0.33
 -12 -12  -3    0.15    0.23
 -12  12  -3    0.56    0.25
  12  12   3    0.14    0.23
  12  13  -3    1.81    0.28
 -12  13   3    2.31    0.29
 -12 -13   3    1.28    0.25
 -11  13   3    4.08    0.37
  11  13  -3    4.36    0.37
 -11 -13   3    4.22    0.35
 -10 -13   3    1.09    0.20
  10  13  -3    1.50    0.27
 -10  13   3    1.17    0.22
  -9 -13   3    2.52    0.27
   9 -13  -3    3.18    0.24
   9  13  -3    2.83    0.27
  -9  13   3    2.70    0.28
   8  13  -3    3.31    0.28
   8 -13  -3    3.41    0.24
  -8  13   3    3.16    0.30
  -8 -13   3    2.99    0.27
   7 -13  -3    1.47    0.17
  -7  13   3    1.42    0.21
   7  13  -3    1.46    0.15
  -7 -13   3    1.59    0.20
   7  13  -3    1.53    0.19
   6  13  -3   14.01    0.69
   6  13  -3   12.93    0.75
  -6  13   3   14.69    0.80
   6  13  -3   12.89    0.73
   6 -13  -3   13.73    0.71
  -6 -13   3   14.80    0.77
   5  13  -3   66.11    3.12
   5  13  -3   68.34    3.36
   5 -13  -3   66.60    3.13
   5  13  -3   65.54    3.20
  -5  13   3   69.21    3.39
   4  13  -3    0.96    0.13
   4  13  -3    0.92    0.14
  -4  13   3    1.24    0.17
   4  13  -3    1.08    0.14
   4 -13  -3    1.20    0.14
   3  13  -3    2.48    0.18
  -3  13   3    2.40    0.21
   3  13  -3    2.47    0.18
   3 -13  -3    2.51    0.19
   3  13  -3    1.98    0.19
   2  13  -3   38.26    1.80
   2 -13  -3   38.62    1.80
  -2 -13   3   37.30    1.83
  -2  13   3   38.13    1.94
   2  13  -3   38.20    1.93
   1  13  -3   13.51    0.74
   1  13  -3   13.72    0.70
  -1 -13   3   13.95    0.69
   1 -13  -3   13.17    0.69
  -1  13   3   14.70    0.76
   0 -13  -3    1.13    0.13
   0 -13   3    1.34    0.11
   0  13  -3    1.37    0.14
   0  13   3    1.04    0.14
   0  13  -3    1.13    0.14
   1  13   3    5.98    0.30
  -1  13  -3    5.88    0.34
  -1 -13  -3    5.87    0.33
  -1  13  -3    5.84    0.36
   1 -13   3    6.03    0.31
   1  13   3    5.56    0.36
   2  13   3    0.31    0.11
   2  13   3    0.40    0.08
   2 -13   3    0.24    0.10
  -2 -13  -3    0.26    0.09
   2 -13   3    0.63    0.08
  -2  13  -3    0.46    0.12
  -3  13  -3    0.46    0.12
   3  13   3    0.14    0.10
   3  13   3    0.19    0.09
   3 -13   3    0.29    0.07
  -3 -13  -3    0.25    0.08
   3 -13   3    0.16    0.09
   4  13   3   19.63    1.07
   4 -13   3   20.41    0.98
  -4  13  -3   19.13    1.07
   4  13   3   21.20    1.00
   4 -13   3   20.49    0.99
  -4 -13  -3   20.40    0.98
  -5  13  -3    8.96    0.57
   5  13   3   10.47    0.54
   5  13   3    9.88    0.58
   5 -13   3    9.60    0.52
   5 -13   3   10.45    0.52
  -5 -13  -3   10.07    0.51
   6  13   3    2.82    0.23
   6 -13   3    2.71    0.21
  -6  13  -3    3.24    0.26
   6  13   3    3.06    0.26
   6 -13   3    2.99    0.21
  -7  13  -3   -0.05    0.13
  -7 -13  -3    0.12    0.14
   7  13   3   -0.07    0.12
   7 -13   3    0.13    0.09
  -8  13  -3   10.44    0.60
   8 -13   3    9.56    0.51
  -8 -13  -3    9.02    0.59
   8  13   3    8.64    0.55
   9  13   3   -0.01    0.18
  -9 -13  -3   -0.03    0.19
  -9  13  -3   -0.09    0.17
 -10 -13  -3    6.16    0.45
  10  13   3    5.80    0.42
 -10  13  -3    5.42    0.43
 -11  13  -3    1.00    0.28
 -11 -13  -3    0.85    0.27
  11  13   3    1.69    0.24
 -12  13  -3    0.01    0.21
  12  13   3   -0.01    0.22
 -12 -13  -3    0.03    0.23
  12  14  -3   -0.11    0.22
 -12 -14   3    0.04    0.22
 -12  14   3    0.00    0.23
 -11  14   3    2.68    0.31
  11  14  -3    3.47    0.33
 -11 -14   3    2.50    0.29
  10  14  -3    4.69    0.37
 -10  14   3    4.62    0.38
 -10 -14   3    3.92    0.35
   9 -14  -3    5.52    0.34
  -9 -14   3    4.33    0.37
   9  14  -3    5.02    0.37
  -9  14   3    5.21    0.40
  -8  14   3    0.07    0.17
   8 -14  -3    0.17    0.12
   8  14  -3    0.17    0.15
  -8 -14   3    0.04    0.15
   7 -14  -3   13.73    0.71
  -7  14   3   14.04    0.80
   7  14  -3   13.31    0.74
   7  14  -3   13.39    0.69
  -7 -14   3   14.32    0.78
  -6  14   3    6.89    0.46
   6 -14  -3    6.60    0.40
   6  14  -3    7.33    0.43
   6  14  -3    6.58    0.41
   6  14  -3    6.91    0.38
  -5  14   3    2.23    0.23
   5 -14  -3    2.34    0.19
   5  14  -3    1.95    0.19
   5  14  -3    1.98    0.18
   5  14  -3    2.17    0.20
   4 -14  -3   22.77    1.09
   4  14  -3   22.62    1.10
   4  14  -3   21.15    1.16
  -4  14   3   22.02    1.18
   4  14  -3   22.64    1.08
   3  14  -3   16.56    0.88
   3  14  -3   16.31    0.82
  -3  14   3   15.53    0.89
   3 -14  -3   17.22    0.83
   3  14  -3   17.21    0.83
   2  14  -3    2.94    0.22
  -2  14   3    2.51    0.23
   2 -14  -3    2.90    0.21
  -2 -14   3    2.92    0.20
   2  14  -3    3.15    0.22
  -1 -14   3    7.93    0.41
   1  14  -3    8.48    0.46
   1  14  -3    7.98    0.43
  -1  14   3    6.59    0.46
   0  14  -3    9.95    0.54
   0 -14  -3   10.26    0.54
   0  14  -3   10.19    0.57
   0 -14   3   11.09    0.52
   0  14   3    9.82    0.58
   1  14   3    1.65    0.12
   1  14   3    1.84    0.18
   1 -14   3    2.11    0.14
  -1  14  -3    1.78    0.17
   1 -14   3    1.77    0.17
  -1 -14  -3    1.74    0.16
  -2 -14  -3    0.49    0.11
   2 -14   3    0.66    0.09
  -2  14  -3    0.49    0.13
   2  14   3    0.47    0.08
   2  14   3    0.40    0.13
   2 -14   3    0.55    0.12
   3  14   3    0.56    0.14
  -3 -14  -3    0.47    0.10
   3  14   3    0.66    0.11
  -3  14  -3    0.94    0.13
   3 -14   3    0.55    0.09
   3 -14   3    0.60    0.12
  -4 -14  -3   10.15    0.53
   4  14   3   10.40    0.54
   4 -14   3   10.56    0.52
  -4  14  -3    9.72    0.58
   4 -14   3    9.68    0.54
   4  14   3   10.84    0.60
   5  14   3    0.02    0.12
   5 -14   3    0.30    0.11
  -5  14  -3    0.04    0.12
   5  14   3    0.02    0.10
  -5 -14  -3    0.11    0.09
   6  14   3    5.20    0.36
  -6  14  -3    5.02    0.36
   6 -14   3    4.63    0.30
   6  14   3    4.98    0.33
  -7  14  -3    0.09    0.16
  -7 -14  -3   -0.09    0.14
   7  14   3    0.16    0.14
   7 -14   3   -0.03    0.10
   8  14   3    0.15    0.17
   8 -14   3    0.23    0.12
  -8  14  -3    0.35    0.18
  -9 -14  -3    0.10    0.20
   9  14   3    0.49    0.20
  -9  14  -3    0.09    0.19
  10  14   3    0.39    0.21
 -10 -14  -3    0.48    0.25
 -10  14  -3    0.50    0.22
 -11  14  -3    0.76    0.28
 -11 -14  -3    0.78    0.27
  11  14   3    1.04    0.27
 -12 -14  -3   -0.23    0.24
  12  14   3   -0.23    0.23
 -12  14  -3   -0.10    0.24
  12  15  -3   12.85    0.76
 -12  15   3   13.06    0.80
 -12 -15   3   10.79    0.75
 -11 -15   3    1.44    0.24
  11  15  -3    1.70    0.25
 -11  15   3    1.34    0.25
  10  15  -3    1.05    0.27
 -10 -15   3    1.29    0.25
 -10  15   3    1.15    0.28
   9 -15  -3    0.05    0.14
  -9 -15   3    0.01    0.17
  -9  15   3   -0.06    0.18
   9  15  -3   -0.08    0.16
   8 -15  -3   10.93    0.58
   8  15  -3   10.04    0.61
  -8 -15   3   10.03    0.63
  -8  15   3   11.46    0.67
  -7 -15   3    0.94    0.18
   7 -15  -3    1.21    0.16
  -7  15   3    1.30    0.20
   7  15  -3    0.93    0.17
   6  15  -3    1.89    0.17
   6  15  -3    1.82    0.20
  -6  15   3    2.27    0.23
   6  15  -3    1.62    0.19
   6 -15  -3    2.16    0.19
  -5  15   3   29.84    1.50
   5  15  -3   29.58    1.47
   5  15  -3   28.08    1.37
   5 -15  -3   26.68    1.37
   5  15  -3   27.65    1.40
  -4  15   3    2.58    0.25
   4  15  -3    2.81    0.22
   4  15  -3    3.04    0.23
   4 -15  -3    2.87    0.22
   4  15  -3    2.66    0.21
   3  15  -3    4.97    0.31
   3 -15  -3    5.10    0.32
   3  15  -3    4.64    0.32
   3  15  -3    5.45    0.30
  -3  15   3    5.08    0.34
   2  15  -3   39.50    1.91
  -2 -15   3   42.30    1.93
  -2  15   3   41.86    2.06
   2 -15  -3   38.85    1.91
   2  15  -3   38.94    2.04
   1  15  -3   14.74    0.72
   1  15  -3   12.81    0.75
   1 -15  -3   14.21    0.71
  -1  15   3   12.78    0.77
  -1 -15   3   15.16    0.70
   0 -15   3    1.04    0.14
   0 -15   3    0.90    0.11
   0 -15  -3    0.97    0.13
   0  15  -3    0.92    0.13
   0  15   3    0.91    0.14
   1 -15   3   34.27    1.53
  -1  15  -3   28.46    1.62
   1 -15   3   33.41    1.51
  -1 -15  -3   31.30    1.51
   1  15   3   31.04    1.64
   2  15   3    3.14    0.18
  -2  15  -3    2.87    0.22
   2  15   3    2.48    0.23
   2 -15   3    2.68    0.21
  -2 -15  -3    2.57    0.20
   3  15   3    3.27    0.20
  -3  15  -3    2.87    0.23
   3  15   3    2.85    0.24
   3 -15   3    2.69    0.22
  -3 -15  -3    2.49    0.20
   4  15   3   34.31    1.85
  -4  15  -3   35.15    1.84
  -4 -15  -3   35.50    1.70
   4 -15   3   36.17    1.71
   4  15   3   37.99    1.73
   5  15   3   12.16    0.64
  -5 -15  -3   12.69    0.62
   5  15   3   11.39    0.69
   5 -15   3   11.73    0.63
  -5  15  -3   12.70    0.70
   6 -15   3    3.14    0.23
   6  15   3    3.13    0.25
  -6  15  -3    2.84    0.26
   6  15   3    2.96    0.27
   7  15   3    0.94    0.20
  -7 -15  -3    0.82    0.22
   7 -15   3    0.73    0.14
  -8 -15  -3    3.78    0.33
   8 -15   3    4.09    0.27
  -8  15  -3    3.53    0.33
   8  15   3    3.43    0.29
  -9 -15  -3    0.09    0.20
   9  15   3    0.11    0.19
  -9  15  -3    0.04    0.19
  10  15   3    4.88    0.33
 -10  15  -3    2.80    0.31
 -10 -15  -3    1.89    0.31
  11  15   3    5.05    0.41
 -11 -15  -3    5.24    0.43
 -11  15  -3    5.50    0.44
 -12 -15  -3   -0.21    0.24
 -12  15  -3    0.30    0.26
  12  15   3   -0.04    0.23
 -11  16   3    4.09    0.40
 -11 -16   3    4.44    0.37
  11  16  -3    4.03    0.37
 -10  16   3    0.34    0.23
  10  16  -3    0.20    0.21
 -10 -16   3    0.18    0.20
  -9 -16   3    1.47    0.23
   9 -16  -3    1.92    0.21
  -9  16   3    1.77    0.26
  -8  16   3    1.29    0.26
  -8 -16   3    0.97    0.22
   8  16  -3    1.15    0.22
   8 -16  -3    1.04    0.17
   7 -16  -3    5.75    0.37
   7  16  -3    5.88    0.39
  -7 -16   3    5.86    0.40
  -7  16   3    6.30    0.44
  -6  16   3    2.81    0.27
   6  16  -3    2.54    0.23
  -6 -16   3    2.58    0.20
   6 -16  -3    2.74    0.23
   6  16  -3    2.57    0.23
   5 -16  -3    4.95    0.32
   5  16  -3    4.94    0.32
  -5  16   3    5.41    0.37
   5  16  -3    4.92    0.31
   5  16  -3    4.65    0.33
   4  16  -3    4.47    0.31
   4 -16  -3    4.55    0.29
   4  16  -3    4.51    0.29
  -4  16   3    3.97    0.32
   4  16  -3    4.54    0.29
  -3  16   3   11.53    0.67
   3  16  -3   12.28    0.61
   3  16  -3   11.36    0.62
   3  16  -3   12.23    0.66
   3 -16  -3   11.28    0.62
   2  16  -3    0.87    0.15
  -2 -16   3    1.13    0.12
   2  16  -3    1.04    0.14
  -2  16   3    0.96    0.16
   2 -16  -3    1.03    0.14
  -1 -16   3   35.89    1.60
  -1 -16   3   33.95    1.60
  -1  16   3   35.16    1.73
   1 -16  -3   31.74    1.59
   1  16  -3   29.70    1.70
   0  16   3    6.74    0.43
   0 -16  -3    6.60    0.39
   0  16  -3    7.47    0.43
   0 -16   3    6.70    0.40
   1 -16   3    3.69    0.26
  -1 -16  -3    3.38    0.24
  -1  16  -3    3.93    0.28
   1  16   3    3.63    0.28
  -2 -16  -3   11.32    0.63
   2 -16   3   12.29    0.64
   2  16   3   12.66    0.70
  -2  16  -3   12.49    0.68
   3  16   3    7.09    0.40
  -3  16  -3    7.49    0.46
  -3 -16  -3    7.38    0.41
   3 -16   3    7.15    0.43
   3  16   3    8.16    0.47
   4  16   3   13.89    0.79
  -4 -16  -3   14.29    0.72
   4 -16   3   14.34    0.73
   4  16   3   15.31    0.73
  -4  16  -3   12.72    0.78
  -5  16  -3    5.92    0.40
  -5 -16  -3    5.88    0.35
   5  16   3    7.04    0.38
   5  16   3    5.87    0.40
   5 -16   3    5.29    0.35
   6  16   3    0.08    0.13
   6  16   3    0.14    0.15
  -6  16  -3    0.01    0.13
   7 -16   3    5.90    0.37
   7  16   3    6.73    0.41
  -7  16  -3    5.80    0.42
   7  16   3    6.15    0.43
   8  16   3    0.10    0.18
   8 -16   3    0.20    0.12
  -8  16  -3   -0.02    0.18
  -8 -16  -3    0.20    0.19
  -9  16  -3    3.21    0.33
   9  16   3    3.75    0.32
  -9 -16  -3    3.48    0.34
 -10 -16  -3    4.45    0.40
 -10  16  -3    3.81    0.38
  10  16   3    4.88    0.37
  11  16   3    0.12    0.22
 -11 -16  -3   -0.07    0.23
 -11  16  -3   -0.04    0.21
 -11  17   3    3.57    0.38
 -11 -17   3    3.72    0.35
  11  17  -3    4.26    0.37
  10  17  -3    0.18    0.21
 -10 -17   3    0.40    0.22
 -10  17   3    0.45    0.24
   9 -17  -3   -0.04    0.13
  -9  17   3   -0.12    0.18
  -9 -17   3   -0.11    0.18
   9  17  -3   -0.23    0.16
  -8 -17   3   11.78    0.69
   8  17  -3   11.38    0.66
   8 -17  -3   11.66    0.63
  -8  17   3   10.92    0.71
   7  17  -3    0.34    0.17
  -7  17   3    0.50    0.20
  -7 -17   3    0.50    0.19
   7 -17  -3    0.81    0.16
   6  17  -3    6.14    0.43
   6  17  -3    7.46    0.43
  -6  17   3    7.35    0.48
  -6 -17   3    6.91    0.39
   6 -17  -3    6.58    0.41
   5 -17  -3    7.43    0.46
   5  17  -3    8.56    0.47
  -5  17   3    7.74    0.52
   5  17  -3    8.75    0.50
  -5 -17   3    7.94    0.45
   4  17  -3    0.40    0.13
   4 -17  -3    0.32    0.13
  -4 -17   3    0.26    0.12
   4  17  -3    0.20    0.11
  -4  17   3    0.21    0.15
   3 -17  -3    1.19    0.15
   3  17  -3    0.99    0.15
  -3 -17   3    1.21    0.14
  -3 -17   3    0.96    0.14
  -3  17   3    1.01    0.16
  -2 -17   3   14.24    0.74
   2  17  -3   13.28    0.78
   2 -17  -3   13.92    0.74
  -2  17   3   14.87    0.81
  -2 -17   3   15.24    0.73
   1 -17  -3    6.90    0.41
  -1 -17   3    6.94    0.42
  -1  17   3    7.00    0.46
   1  17  -3    7.78    0.45
   0  17  -3    7.45    0.48
   0 -17   3    8.04    0.46
   0  17   3    8.82    0.51
   0 -17  -3    8.07    0.46
   1 -17   3   23.63    1.19
  -1  17  -3   26.97    1.28
  -1 -17  -3   22.49    1.17
   1  17   3   23.28    1.28
   2  17   3    1.41    0.17
   2 -17   3    1.08    0.17
  -2 -17  -3    1.13    0.14
  -2  17  -3    1.10    0.16
  -3  17  -3   14.47    0.86
   3 -17   3   17.04    0.82
  -3 -17  -3   15.95    0.80
   3  17   3   15.79    0.88
   4 -17   3    1.64    0.19
  -4 -17  -3    1.50    0.17
   4  17   3    2.16    0.22
  -4  17  -3    1.85    0.20
   5 -17   3    1.15    0.17
  -5 -17  -3    1.40    0.15
  -5  17  -3    1.45    0.20
   5  17   3    1.45    0.20
   5  17   3    1.44    0.17
  -6  17  -3   -0.15    0.13
   6 -17   3   -0.01    0.11
   6  17   3   -0.13    0.13
   7  17   3    0.72    0.20
   7 -17   3    0.91    0.16
  -7  17  -3    0.72    0.21
   7  17   3    1.21    0.19
  -8 -17  -3    0.38    0.21
   8  17   3    0.91    0.21
   8 -17   3    0.47    0.14
  -8  17  -3    0.51    0.22
   9  17   3    4.23    0.33
  -9  17  -3    3.27    0.34
  -9 -17  -3    3.38    0.35
 -10 -17  -3    1.56    0.32
  10  17   3    1.55    0.25
 -10  17  -3    1.35    0.25
 -11 -17  -3    3.83    0.40
 -11  17  -3    4.26    0.40
  11  17   3    4.07    0.37
  11  18  -3    0.31    0.25
 -11 -18   3    0.74    0.27
 -11  18   3    0.86    0.28
 -10 -18   3    1.47    0.30
  10  18  -3    1.35    0.28
 -10  18   3    1.31    0.30
  -9  18   3    0.02    0.19
   9 -18  -3    0.43    0.16
   9  18  -3    0.29    0.20
  -9 -18   3    0.14    0.20
   8 -18  -3    0.06    0.14
  -8  18   3   -0.08    0.16
  -8 -18   3   -0.30    0.16
   8  18  -3    0.05    0.16
   7  18  -3   11.24    0.61
   7  18  -3   10.47    0.62
  -7  18   3    9.82    0.65
   7 -18  -3    9.90    0.57
   6 -18  -3   11.45    0.66
  -6 -18   3   11.66    0.64
  -6  18   3   13.63    0.75
   6  18  -3   13.06    0.68
   6  18  -3   11.73    0.70
  -5 -18   3    0.73    0.14
   5  18  -3    0.81    0.18
   5  18  -3    0.64    0.16
  -5  18   3    0.46    0.18
   4  18  -3    0.93    0.14
   4  18  -3    1.06    0.16
   4 -18  -3    1.07    0.16
  -4 -18   3    0.98    0.15
  -4  18   3    1.17    0.21
   3  18  -3    7.02    0.42
  -3  18   3    6.18    0.43
  -3 -18   3    6.49    0.39
   3 -18  -3    6.59    0.40
  -2  18   3    1.02    0.19
  -2 -18   3    0.79    0.14
   2 -18  -3    0.92    0.17
   2  18  -3    0.84    0.15
  -1  18   3   10.40    0.64
  -1 -18   3   11.14    0.59
   1 -18  -3   10.67    0.59
   1  18  -3   11.36    0.63
   0 -18  -3    1.24    0.16
   0  18   3    1.28    0.18
   0  18  -3    1.34    0.17
   0 -18   3    1.38    0.17
  -1 -18  -3    5.15    0.33
   1  18   3    5.75    0.38
   1 -18   3    5.10    0.34
  -1  18  -3    4.79    0.35
   2  18   3    1.34    0.19
   2 -18   3    1.99    0.19
  -2  18  -3    1.49    0.18
  -2 -18  -3    1.67    0.17
   3 -18   3    0.13    0.13
   3  18   3    0.19    0.14
  -3  18  -3    0.16    0.13
  -3 -18  -3    0.38    0.12
  -4  18  -3    0.33    0.14
  -4 -18  -3    0.05    0.10
   4  18   3   -0.02    0.14
   4 -18   3    0.01    0.11
   5  18   3    5.27    0.34
  -5  18  -3    3.56    0.31
   5 -18   3    3.61    0.28
  -5 -18  -3    3.71    0.27
  -6  18  -3    1.98    0.23
   6  18   3    1.46    0.21
   6 -18   3    1.77    0.19
   7  18   3    0.86    0.23
   7  18   3    1.13    0.19
  -7  18  -3    1.25    0.24
   7 -18   3    0.88    0.16
   8  18   3    1.40    0.25
  -8 -18  -3    0.97    0.25
  -8  18  -3    1.41    0.22
   8 -18   3    0.96    0.16
  -9 -18  -3    2.47    0.31
  -9  18  -3    1.85    0.27
   9  18   3    2.72    0.28
  10  18   3    2.46    0.30
 -10 -18  -3    2.66    0.33
 -10  18  -3    2.58    0.31
 -10 -19   3   -0.13    0.20
  10  19  -3   -0.15    0.20
 -10  19   3   -0.13    0.20
  -9 -19   3    0.51    0.22
   9 -19  -3    0.23    0.16
  -9  19   3    0.15    0.20
   9  19  -3    0.43    0.22
  -8 -19   3    1.10    0.20
   8  19  -3    0.62    0.21
   8 -19  -3    0.74    0.19
  -8  19   3    0.81    0.24
   7  19  -3    5.61    0.39
  -7  19   3    4.68    0.41
   7 -19  -3    5.72    0.37
   7  19  -3    6.00    0.39
   6  19  -3    1.26    0.19
  -6  19   3    1.89    0.23
   6  19  -3    0.89    0.17
   6 -19  -3    1.24    0.20
  -6 -19   3    1.06    0.16
  -5  19   3    4.24    0.32
  -5 -19   3    3.48    0.25
   5 -19  -3    3.41    0.27
   5  19  -3    3.02    0.28
   5  19  -3    3.47    0.27
   4 -19  -3    0.17    0.13
  -4 -19   3    0.17    0.12
   4  19  -3    0.22    0.15
  -4  19   3    0.42    0.16
   3 -19  -3    0.07    0.12
  -3 -19   3    0.04    0.12
  -3  19   3    0.15    0.14
   3  19  -3    0.20    0.13
  -2 -19   3    0.94    0.16
   2 -19  -3    0.92    0.15
  -2  19   3    0.98    0.17
   2  19  -3    1.03    0.19
  -1  19   3    0.43    0.15
   1  19  -3    0.48    0.15
   1 -19  -3    0.51    0.15
  -1 -19   3    0.15    0.13
   0  19   3    0.91    0.19
   0 -19   3    1.20    0.17
   0  19  -3    0.81    0.14
   0 -19  -3    0.83    0.17
  -1 -19  -3   -0.01    0.11
  -1  19  -3    0.28    0.14
   1 -19   3    0.28    0.13
   1  19   3    0.14    0.14
   2 -19   3    0.80    0.17
   2  19   3    0.64    0.17
  -2  19  -3    0.85    0.18
  -2 -19  -3    0.54    0.14
   3  19   3    1.99    0.23
   3 -19   3    2.34    0.23
  -3  19  -3    2.12    0.22
  -3 -19  -3    2.47    0.21
   4 -19   3    8.64    0.51
  -4 -19  -3    8.78    0.49
  -4  19  -3    7.54    0.53
   4  19   3    9.89    0.56
   5 -19   3    2.26    0.21
   5  19   3    2.08    0.24
  -5  19  -3    1.95    0.22
  -5 -19  -3    2.10    0.19
   6  19   3   -0.04    0.15
  -6  19  -3    0.22    0.17
   7  19   3    0.41    0.20
  -7  19  -3    0.00    0.17
   7 -19   3    0.08    0.12
  -8 -19  -3    0.49    0.21
   8 -19   3    0.48    0.16
  -8  19  -3    0.71    0.23
  -9  19  -3    1.30    0.23
  -9 -19  -3    2.06    0.28
 -10  19  -3    0.35    0.23
 -10 -19  -3    0.20    0.25
  10  20  -3    0.81    0.29
 -10  20   3    1.48    0.28
 -10 -20   3    1.03    0.29
   9 -20  -3    0.35    0.18
  -9 -20   3    0.58    0.24
   9  20  -3    0.55    0.22
  -9  20   3    0.63    0.25
   8  20  -3    0.05    0.19
   8 -20  -3   -0.01    0.15
  -8  20   3   -0.16    0.16
  -8 -20   3    0.08    0.19
   7  20  -3    4.48    0.35
  -7  20   3    4.28    0.37
   7 -20  -3    4.64    0.33
  -6 -20   3    7.72    0.43
  -6  20   3    6.95    0.50
   6 -20  -3    7.51    0.45
   6  20  -3    6.95    0.47
  -5 -20   3   -0.13    0.10
   5  20  -3   -0.26    0.11
  -5  20   3   -0.11    0.13
   5 -20  -3    0.08    0.12
   4  20  -3    0.28    0.15
  -4  20   3    0.22    0.17
   4 -20  -3    0.27    0.14
  -4 -20   3    0.30    0.14
   3  20  -3    1.02    0.17
   3 -20  -3    0.89    0.19
  -3 -20   3    1.19    0.20
  -3  20   3    1.05    0.21
   2 -20  -3   -0.13    0.12
  -2 -20   3    0.09    0.13
  -2  20   3    0.14    0.14
   2  20  -3    0.14    0.14
   1  20  -3    1.53    0.17
  -1 -20   3    0.30    0.15
  -1  20   3    0.26    0.16
   0 -20  -3    0.29    0.14
   0  20  -3    0.34    0.15
   0  20   3    0.14    0.16
   1  20   3   22.41    1.18
   1 -20   3   22.46    1.09
  -1  20  -3   19.13    1.14
  -1 -20  -3   21.38    1.07
   2  20   3    1.92    0.21
  -2 -20  -3    1.32    0.18
  -2  20  -3    1.31    0.20
   2 -20   3    1.36    0.19
  -3  20  -3    4.55    0.34
  -3 -20  -3    4.80    0.31
   3  20   3    3.96    0.34
   3 -20   3    4.86    0.33
  -4 -20  -3    2.32    0.21
  -4  20  -3    2.44    0.24
   4  20   3    2.22    0.25
   4 -20   3    2.13    0.23
   5  20   3    1.33    0.20
   5 -20   3    1.07    0.17
  -5  20  -3    1.13    0.19
  -5 -20  -3    1.29    0.16
   6  20   3    2.79    0.27
   6 -20   3    2.19    0.22
  -6  20  -3    2.44    0.25
  -7  20  -3    1.55    0.23
   7 -20   3    1.60    0.19
   7  20   3    1.61    0.23
  -8 -20  -3   -0.27    0.19
   8 -20   3    0.00    0.13
  -8  20  -3    0.03    0.18
  -9  20  -3    0.59    0.25
  -9 -20  -3    0.39    0.25
 -10 -20  -3    0.17    0.27
 -10  20  -3    0.54    0.25
  -9  21   3   -0.23    0.19
   9 -21  -3    0.01    0.16
  -9 -21   3   -0.05    0.20
   8 -21  -3    0.01    0.15
  -8  21   3    0.38    0.21
  -8 -21   3    0.29    0.19
  -7  21   3    0.80    0.23
   7 -21  -3    0.84    0.20
   7  21  -3    1.15    0.23
  -6 -21   3    0.46    0.14
   6 -21  -3    0.27    0.16
   6  21  -3    0.14    0.15
  -6  21   3    0.15    0.18
   5 -21  -3    0.19    0.15
  -5  21   3   -0.04    0.15
  -5 -21   3    0.27    0.13
   5  21  -3    0.20    0.15
  -4  21   3    0.82    0.21
   4 -21  -3    1.04    0.20
  -4 -21   3    0.68    0.17
   4  21  -3    0.77    0.19
  -3  21   3    2.40    0.25
  -3 -21   3    2.41    0.23
   3  21  -3    2.52    0.25
   3 -21  -3    2.52    0.23
   2  21  -3    1.10    0.20
  -2  21   3    0.74    0.20
   2 -21  -3    0.77    0.18
  -2 -21   3    0.68    0.17
   1  21  -3    0.30    0.16
  -1  21   3    0.42    0.17
   1 -21  -3    0.44    0.16
   0 -21   3    0.11    0.14
   0  21   3    0.20    0.15
   0  21  -3    0.19    0.15
   1  21   3    9.04    0.58
   1 -21   3    9.41    0.54
  -1  21  -3    8.67    0.56
  -1 -21  -3    9.22    0.52
  -2 -21  -3    2.15    0.23
  -2  21  -3    2.88    0.25
   2 -21   3    2.52    0.25
   2  21   3    2.24    0.25
  -3 -21  -3    0.17    0.13
   3  21   3    0.35    0.16
   3 -21   3    0.42    0.16
  -3  21  -3    0.19    0.16
   4 -21   3   10.58    0.59
   4  21   3   11.08    0.65
  -4  21  -3    9.38    0.62
  -4 -21  -3   10.48    0.57
   5  21   3    0.69    0.22
  -5  21  -3    0.69    0.21
  -5 -21  -3    0.63    0.16
   5 -21   3    0.80    0.19
   6 -21   3    0.50    0.17
   6  21   3    0.32    0.19
  -6  21  -3    0.93    0.22
   7 -21   3    0.36    0.16
  -7  21  -3    0.91    0.23
   7  21   3    0.45    0.22
   8 -21   3    1.04    0.18
  -8  21  -3    1.31    0.29
  -9 -21  -3   -0.17    0.21
  -9  21  -3   -0.09    0.18
   9 -22  -3    1.16    0.21
  -9 -22   3    1.08    0.28
  -9  22   3    1.36    0.25
  -8 -22   3   -0.22    0.17
   8 -22  -3    0.08    0.16
  -8  22   3    0.05    0.19
   7  22  -3    1.45    0.22
   7 -22  -3    1.43    0.20
  -7  22   3    1.46    0.23
   6  22  -3    0.42    0.19
   6 -22  -3    0.52    0.18
  -6  22   3    0.09    0.16
   5 -22  -3    0.03    0.15
  -5  22   3   -0.22    0.14
   5  22  -3   -0.12    0.15
  -5 -22   3   -0.11    0.12
  -4 -22   3    0.96    0.17
   4 -22  -3    1.01    0.21
  -4  22   3    1.19    0.24
   4  22  -3    1.19    0.23
   3 -22  -3   -0.03    0.14
  -3  22   3    0.04    0.15
  -3 -22   3    0.04    0.14
   3  22  -3    0.16    0.16
  -2 -22   3    0.35    0.17
  -2  22   3    0.19    0.15
   2  22  -3    0.24    0.16
   2 -22  -3    0.37    0.17
   1  22  -3    0.38    0.17
  -1 -22   3    0.24    0.15
   1 -22  -3    0.13    0.15
  -1  22   3    0.39    0.17
   0  22  -3    2.65    0.25
   0 -22   3    2.57    0.25
   0  22   3    2.85    0.27
   0 -22  -3    2.38    0.23
  -1 -22  -3   -0.03    0.12
   1 -22   3    0.02    0.14
   1  22   3    0.00    0.14
  -1  22  -3   -0.06    0.13
   2 -22   3    0.16    0.17
   2  22   3    0.21    0.17
  -3  22  -3    0.01    0.14
   3 -22   3   -0.15    0.14
   3  22   3   -0.30    0.14
  -3 -22  -3   -0.02    0.11
   4  22   3    1.40    0.22
   4 -22   3    1.04    0.18
  -4 -22  -3    0.99    0.16
  -4  22  -3    1.13    0.23
  -5 -22  -3    1.18    0.20
  -5  22  -3    1.17    0.21
   5 -22   3    1.25    0.22
   5  22   3    1.32    0.22
   6 -22   3    0.17    0.15
   6  22   3    0.40    0.20
  -6  22  -3    0.42    0.20
   7  22   3   -0.20    0.17
   7 -22   3    0.04    0.15
  -7  22  -3    0.02    0.17
   8  22   3   -0.08    0.19
   8 -22   3    0.00    0.15
  -8 -22  -3   -0.14    0.21
  -8  22  -3    0.36    0.21
  -8  23   3    1.30    0.23
  -8 -23   3    0.73    0.23
   8 -23  -3    1.55    0.25
   7 -23  -3   -0.24    0.14
   7  23  -3    0.10    0.19
  -7  23   3   -0.20    0.16
   6 -23  -3    1.42    0.21
   6  23  -3    1.35    0.21
  -6  23   3    1.31    0.22
   5 -23  -3    6.47    0.43
   5  23  -3    7.33    0.47
  -5 -23   3    6.32    0.41
  -5  23   3    6.31    0.47
  -4 -23   3    2.29    0.23
  -4  23   3    2.06    0.25
   4 -23  -3    2.04    0.23
   4  23  -3    2.40    0.26
  -3 -23   3    0.63    0.19
  -3  23   3    1.00    0.23
   3  23  -3    1.17    0.23
   3 -23  -3    0.70    0.20
  -2  23   3    6.19    0.45
  -2 -23   3    6.46    0.42
   2  23  -3    7.34    0.46
   2 -23  -3    6.08    0.42
   1 -23  -3   -0.14    0.14
  -1  23   3   -0.05    0.14
   1  23  -3   -0.08    0.13
  -1 -23   3   -0.22    0.13
   0 -23   3    3.85    0.31
   0 -23  -3    3.54    0.29
   0  23   3    3.50    0.32
   0  23  -3    4.38    0.33
   1  23   3    2.42    0.26
   1 -23   3    2.38    0.25
  -1 -23  -3    2.53    0.24
  -1  23  -3    2.30    0.24
   2 -23   3    0.15    0.16
  -2 -23  -3    0.04    0.14
   2  23   3    0.11    0.18
  -2  23  -3    0.33    0.18
   3  23   3    0.36    0.19
  -3 -23  -3    0.40    0.16
  -3  23  -3    0.50    0.19
   3 -23   3    0.51    0.18
  -4  23  -3    2.75    0.26
  -4 -23  -3    2.63    0.24
   4 -23   3    2.52    0.25
   4  23   3    2.59    0.28
   5 -23   3    0.27    0.17
  -5  23  -3    0.36    0.18
   5  23   3    0.38    0.20
   6  23   3    3.90    0.35
   6 -23   3    4.08    0.31
  -6  23  -3    4.01    0.34
  -7  23  -3   -0.11    0.16
   7 -23   3    0.03    0.15
   7  23   3    0.06    0.20
   8 -23   3    1.51    0.21
   8  23   3    1.40    0.25
  -8  23  -3    1.27    0.24
  -7  24   3    3.58    0.35
   7 -24  -3    3.83    0.32
   7  24  -3    3.83    0.34
  -6  24   3    2.87    0.30
   6 -24  -3    2.29    0.26
   6  24  -3    2.59    0.27
  -5 -24   3    0.17    0.16
  -5  24   3    0.12    0.18
   5 -24  -3    0.12    0.17
   5  24  -3    0.14    0.18
   4 -24  -3    1.26    0.23
  -4 -24   3    1.25    0.20
   4  24  -3    1.34    0.22
  -4  24   3    1.15    0.26
  -3  24   3    0.06    0.16
   3 -24  -3    0.13    0.17
   3  24  -3   -0.13    0.16
  -3 -24   3    0.03    0.16
  -2  24   3    0.03    0.15
   2 -24  -3   -0.26    0.12
  -2 -24   3    0.04    0.15
   2  24  -3    0.11    0.16
   1  24  -3    0.38    0.18
  -1 -24   3    0.24    0.16
   1 -24  -3    0.66    0.19
  -1  24   3    0.34    0.18
   0  24  -3    5.91    0.40
   0 -24  -3    4.86    0.36
   0  24   3    4.75    0.39
   0 -24   3    4.85    0.37
  -1  24  -3    0.47    0.18
   1  24   3    0.59    0.22
   1 -24   3    0.48    0.18
  -1 -24  -3    0.44    0.18
  -2 -24  -3    1.33    0.20
   2  24   3    1.25    0.21
  -2  24  -3    1.24    0.25
   2 -24   3    1.20    0.20
   3 -24   3    2.17    0.24
  -3 -24  -3    2.04    0.22
  -3  24  -3    1.98    0.25
   3  24   3    1.74    0.25
  -4  24  -3    1.11    0.20
   4  24   3    1.13    0.21
  -4 -24  -3    1.15    0.21
   4 -24   3    1.26    0.20
   5 -24   3    2.63    0.26
   5  24   3    2.41    0.28
  -5  24  -3    2.62    0.28
  -6  24  -3    0.99    0.25
   6  24   3    1.17    0.27
   6 -24   3    1.10    0.22
   7  24   3    0.31    0.23
   7 -24   3    0.29    0.18
  -7  24  -3    0.34    0.21
  -6  25   3    2.23    0.28
   6 -25  -3    2.31    0.25
   6  25  -3    1.82    0.25
  -5 -25   3    2.68    0.25
   5  25  -3    2.44    0.28
  -5  25   3    2.34    0.28
   5 -25  -3    2.61    0.26
  -4 -25   3    1.58    0.21
   4 -25  -3    1.53    0.22
  -4  25   3    1.64    0.23
   4  25  -3    1.67    0.24
  -3  25   3    0.63    0.21
   3  25  -3    1.07    0.25
   3 -25  -3    0.61    0.20
  -2  25   3    1.36    0.21
  -2 -25   3    2.19    0.23
   2 -25  -3    1.09    0.19
   2  25  -3    1.84    0.23
   1 -25  -3    1.03    0.22
   1  25  -3    1.26    0.25
  -1  25   3    0.91    0.23
  -1 -25   3    0.88    0.21
   0  25  -3    0.34    0.18
   0  25   3    0.20    0.16
   0 -25  -3    0.19    0.16
   0 -25   3    0.07    0.15
  -1 -25  -3    2.08    0.23
  -1  25  -3    1.97    0.24
   1 -25   3    2.31    0.24
   1  25   3    2.22    0.26
  -2 -25  -3    0.02    0.15
   2 -25   3   -0.11    0.14
   2  25   3   -0.09    0.15
  -2  25  -3    0.06    0.15
   3 -25   3   -0.08    0.15
  -3 -25  -3    0.02    0.16
   3  25   3    0.06    0.19
   4  25   3    2.63    0.29
   4 -25   3    2.21    0.24
  -4  25  -3    1.79    0.25
  -4 -25  -3    2.77    0.25
   5  25   3    1.29    0.24
  -5  25  -3    0.82    0.24
   5 -25   3    1.18    0.20
   6  25   3    0.75    0.25
   6 -25   3    0.49    0.19
  -6  25  -3    0.57    0.22
  -5  26   3    0.56    0.23
   5  26  -3    0.34    0.23
   5 -26  -3    0.33    0.20
  -5 -26   3    0.59    0.19
  -4  26   3   -0.18    0.16
   4 -26  -3   -0.20    0.15
  -4 -26   3    0.06    0.15
   4  26  -3   -0.25    0.17
   3 -26  -3    0.22    0.18
   3  26  -3    0.31    0.21
  -3 -26   3    1.17    0.20
  -3  26   3    0.50    0.20
  -2 -26   3    0.46    0.19
   2  26  -3    1.22    0.25
   2 -26  -3    0.62    0.21
  -2  26   3    0.48    0.19
   1  26  -3    1.22    0.21
  -1  26   3    0.73    0.23
   1 -26  -3    1.29    0.20
  -1 -26   3    1.11    0.19
   0  26  -3    1.64    0.23
   0 -26   3    1.91    0.23
   0  26   3    1.76    0.25
   0 -26  -3    1.90    0.22
  -1  26  -3    0.34    0.19
   1 -26   3    0.31    0.18
   1  26   3    0.19    0.19
   2  26   3    0.53    0.22
   2 -26   3    0.48    0.20
  -2 -26  -3    0.51    0.19
  -2  26  -3    0.47    0.19
   3  26   3    2.95    0.32
  -3 -26  -3    3.16    0.28
   3 -26   3    2.58    0.27
  -3  26  -3    2.81    0.29
   4 -26   3    1.41    0.21
   4  26   3    1.55    0.25
  -4 -26  -3    1.53    0.21
   5  26   3    4.19    0.38
  -5  26  -3    3.39    0.34
   5 -26   3    4.21    0.33
   4  27  -3   -0.04    0.21
   4 -27  -3   -0.22    0.16
  -4 -27   3    0.13    0.17
  -4  27   3   -0.12    0.17
  -3 -27   3    0.08    0.17
  -3  27   3    0.24    0.18
   3 -27  -3    0.01    0.18
   3  27  -3    0.06    0.20
  -2 -27   3    3.98    0.33
   2 -27  -3    4.05    0.34
   2  27  -3    4.56    0.37
  -2  27   3    3.45    0.34
  -1 -27   3    1.24    0.24
   1  27  -3    0.92    0.25
  -1  27   3    1.19    0.27
   1 -27  -3    1.22    0.21
   0  27  -3   -0.10    0.17
   0 -27   3    0.09    0.18
   0 -27  -3   -0.03    0.16
   0  27   3    0.06    0.19
  -1 -27  -3    0.79    0.22
   1 -27   3    0.84    0.24
  -1  27  -3    1.45    0.27
   1  27   3    1.08    0.26
   2 -27   3    0.10    0.18
   2  27   3   -0.36    0.16
  -2 -27  -3   -0.10    0.16
  -2  27  -3    0.06    0.18
  -3  27  -3   -0.02    0.19
   3  27   3   -0.04    0.19
  -3 -27  -3    0.10    0.17
   3 -27   3   -0.13    0.16
   4  27   3    2.20    0.30
  -4 -27  -3    2.42    0.26
   4 -27   3    3.42    0.30
  -4  27  -3    2.12    0.28
   1 -28  -3    4.36    0.35
  -1 -28   3    3.36    0.32
  -1  28   3    3.41    0.35
   1  28  -3    4.15    0.36
   0 -28  -3    1.43    0.23
   0  28  -3    1.75    0.24
   0  28   3    1.65    0.25
   0 -28   3    1.77    0.24
   1 -28   3   -0.06    0.18
   1  28   3   -0.14    0.19
  -1 -28  -3   -0.02    0.19
  -1  28  -3    0.34    0.21
 -14   0   4   11.15    0.73
  14   0  -4   11.41    0.70
  13   0  -4    3.46    0.32
 -13   0   4    2.94    0.33
 -12   0   4   -0.06    0.17
  12   0  -4   -0.12    0.17
  11   0  -4    3.75    0.31
 -11   0   4    3.82    0.34
 -10   0   4    2.40    0.27
  10   0  -4    4.39    0.30
  -9   0   4   17.64    0.95
   9   0  -4   16.84    0.90
   8   0  -4   13.94    0.79
  -8   0   4   15.21    0.82
   8   0  -4   16.15    0.73
  -7   0   4    3.61    0.26
   7   0  -4    3.58    0.25
   7   0  -4    3.79    0.20
  -6   0   4    3.95    0.26
   6   0  -4    4.20    0.22
   6   0  -4    3.65    0.25
   5   0  -4   48.79    2.27
   5   0  -4   47.78    2.35
  -5   0   4   51.11    2.46
   4   0  -4   10.41    0.51
   4   0  -4   10.52    0.54
  -4   0   4   10.90    0.56
   3   0  -4   62.94    3.00
   3   0  -4   64.85    2.92
  -3   0   4   62.66    3.13
  -2   0   4    4.41    0.23
   2   0  -4    4.17    0.22
   2   0  -4    4.29    0.24
  -1   0   4  935.08   44.76
  -1   0   4 1000.00   47.18
   1   0  -4  941.50   43.79
   0   0   4  115.85    5.68
   0   0  -4  119.42    5.56
   0   0   4  128.62    5.98
  -1   0  -4    0.62    0.07
  -1   0  -4    0.56    0.07
   1   0   4    0.48    0.08
   2   0   4    8.25    0.41
  -2   0  -4    7.80    0.42
  -2   0  -4    8.05    0.39
  -3   0  -4  232.91   10.43
   3   0   4  232.92   10.66
  -3   0  -4  217.38   11.17
  -4   0  -4   35.94    1.86
   4   0   4   36.67    1.77
  -4   0  -4   38.62    1.71
   5   0   4   14.38    0.77
  -5   0  -4   16.27    0.81
   6   0   4   28.87    1.42
  -6   0  -4   29.19    1.49
   7   0   4   46.86    2.29
  -7   0  -4   48.10    2.40
  -8   0  -4   10.48    0.59
   8   0   4    9.66    0.55
  -9   0  -4    5.85    0.40
   9   0   4    5.51    0.36
  10   0   4    4.84    0.33
 -10   0  -4    4.69    0.37
 -11   0  -4    0.31    0.21
  11   0   4    0.26    0.17
 -12   0  -4   -0.11    0.21
  12   0   4    0.06    0.17
 -13   0  -4    0.00    0.23
  13   0   4   -0.03    0.19
  14   0   4    1.76    0.26
 -14   0  -4    2.32    0.31
  14  -1  -4    2.16    0.28
 -14  -1   4    1.67    0.30
  14   1  -4    2.00    0.28
 -14   1   4    1.84    0.31
 -13   1   4    6.84    0.48
  13  -1  -4    6.11    0.44
  13   1  -4    5.41    0.44
 -13  -1   4    5.60    0.46
  12   1  -4    0.49    0.23
  12  -1  -4    0.39    0.21
 -12   1   4    0.21    0.21
 -12  -1   4    0.44    0.23
  11   1  -4    3.97    0.33
 -11   1   4    4.08    0.34
  11  -1  -4    3.81    0.32
 -11  -1   4    3.94    0.34
  10  -1  -4    0.52    0.18
 -10   1   4    0.61    0.19
  10   1  -4    0.55    0.17
 -10  -1   4    0.50    0.17
   9   1  -4    1.06    0.19
  -9   1   4    0.92    0.17
  -9  -1   4    1.06    0.17
   9  -1  -4    0.92    0.18
  -8  -1   4    6.42    0.42
   8  -1  -4    6.86    0.35
   8   1  -4    6.50    0.41
   8  -1  -4    6.89    0.41
  -8   1   4    6.69    0.43
   8   1  -4    7.36    0.35
  -7  -1   4    6.73    0.41
   7   1  -4    6.57    0.40
  -7   1   4    6.71    0.41
   7  -1  -4    7.01    0.34
   7   1  -4    7.12    0.35
   7  -1  -4    6.46    0.39
   6  -1  -4    1.60    0.12
  -6  -1   4    1.70    0.16
   6   1  -4    1.58    0.16
  -6   1   4    1.52    0.16
   6   1  -4    1.78    0.12
   6  -1  -4    1.60    0.15
   5   1  -4   30.82    1.51
  -5  -1   4   31.07    1.57
   5  -1  -4   30.24    1.50
   5  -1  -4   31.97    1.45
   5   1  -4   31.78    1.45
  -5   1   4   30.95    1.57
  -4   1   4   17.55    0.87
   4   1  -4   16.27    0.84
   4   1  -4   16.97    0.80
   4  -1  -4   17.13    0.80
  -4  -1   4   16.62    0.86
   4  -1  -4   16.88    0.83
   3  -1  -4   38.17    1.88
   3  -1  -4   38.06    1.83
  -3   1   4   39.71    1.97
   3   1  -4   41.64    1.84
  -3  -1   4   39.24    1.97
   3   1  -4   41.23    1.89
   2  -1  -4    8.25    0.41
  -2   1   4    8.51    0.43
   2   1  -4    8.54    0.42
   2  -1  -4    8.48    0.42
   2   1  -4    8.24    0.41
  -2  -1   4    8.06    0.43
   1  -1  -4   28.85    1.34
  -1   1   4   29.38    1.37
  -1   1   4   29.36    1.43
   1   1  -4   28.11    1.34
  -1  -1   4   29.53    1.43
  -1  -1   4   27.47    1.37
   0   1  -4    0.34    0.06
   0   1  -4    0.21    0.04
   0  -1   4    0.24    0.06
   0   1   4    0.34    0.04
   0  -1  -4    0.33    0.06
   0   1   4    0.29    0.06
  -1   1  -4    9.84    0.45
   1  -1   4    9.15    0.47
  -1   1  -4    9.51    0.48
   1   1   4    9.23    0.47
   1   1   4    9.32    0.48
  -1  -1  -4    9.31    0.45
   2   1   4  187.60    8.67
  -2   1  -4  182.47    8.47
  -2  -1  -4  175.23    9.08
  -2  -1  -4  192.53    8.48
  -2   1  -4  188.87    9.08
   2  -1   4  184.10    8.67
  -3  -1  -4    6.72    0.31
  -3   1  -4    6.37    0.31
   3   1   4    5.94    0.34
   3  -1   4    6.38    0.34
  -3   1  -4    6.40    0.35
  -3  -1  -4    6.19    0.35
  -4   1  -4   20.72    0.94
   4  -1   4   20.75    0.99
  -4  -1  -4   18.58    1.03
   4   1   4   21.52    0.99
  -4   1  -4   19.28    1.03
   5  -1   4    0.43    0.10
  -5   1  -4    0.47    0.11
   5   1   4    0.50    0.11
  -5  -1  -4    0.33    0.11
  -6  -1  -4   11.64    0.64
   6   1   4   11.60    0.62
  -6   1  -4   12.16    0.65
   6  -1   4   11.48    0.61
  -7   1  -4    0.29    0.13
   7  -1   4    0.41    0.12
   7   1   4    0.37    0.11
  -7  -1  -4    0.09    0.12
  -8   1  -4    2.54    0.24
   8   1   4    2.62    0.21
   8  -1   4    2.38    0.21
  -8  -1  -4    2.11    0.22
   9   1   4    3.81    0.31
  -9  -1  -4    4.50    0.34
  -9   1  -4    5.56    0.37
   9  -1   4    4.50    0.31
  10  -1   4    0.83    0.19
 -10  -1  -4    1.16    0.23
 -10   1  -4    1.15    0.25
  11  -1   4    0.45    0.19
 -11  -1  -4    0.69    0.23
 -11   1  -4    0.85    0.24
  12  -1   4    0.25    0.18
  12   1   4    0.23    0.18
 -12   1  -4    0.46    0.23
 -12  -1  -4    0.26    0.23
 -13  -1  -4    3.02    0.34
  13  -1   4    3.35    0.30
 -13   1  -4    3.63    0.36
  13   1   4    3.21    0.31
  14   1   4    0.22    0.22
 -14  -1  -4    0.01    0.25
 -14   1  -4    0.16    0.26
  14  -1   4    0.41    0.22
 -14  -2   4    4.86    0.44
 -14   2   4    5.52    0.46
  14   2  -4    5.32    0.43
  14  -2  -4    5.41    0.43
 -13  -2   4    2.48    0.31
 -13   2   4    4.08    0.35
  13  -2  -4    2.62    0.29
  13   2  -4    2.32    0.30
 -12  -2   4    0.79    0.25
  12  -2  -4    1.29    0.26
  12   2  -4    1.43    0.27
 -12   2   4    0.99    0.26
 -11  -2   4    1.41    0.22
  11  -2  -4    1.45    0.21
 -11   2   4    1.59    0.23
  11   2  -4    1.15    0.20
 -10  -2   4    0.01    0.14
  10  -2  -4   -0.10    0.13
 -10   2   4   -0.04    0.14
  10   2  -4   -0.05    0.13
  -9  -2   4    3.20    0.25
   9   2  -4    2.58    0.25
  -9   2   4    2.78    0.25
   9  -2  -4    2.44    0.23
  -8   2   4   24.56    1.34
  -8  -2   4   26.31    1.34
   8  -2  -4   26.44    1.21
   8  -2  -4   24.36    1.27
   8   2  -4   24.10    1.28
   8   2  -4   28.29    1.21
   7  -2  -4    8.43    0.47
   7   2  -4    8.21    0.48
  -7  -2   4    8.51    0.49
   7  -2  -4    8.98    0.43
   7   2  -4    9.04    0.43
  -7   2   4    8.55    0.50
  -6  -2   4    0.08    0.08
   6   2  -4    0.08    0.05
   6   2  -4    0.16    0.10
   6  -2  -4    0.17    0.09
   6  -2  -4    0.15    0.06
  -6   2   4    0.04    0.08
   5  -2  -4    8.53    0.44
   5   2  -4    9.14    0.44
   5  -2  -4    9.08    0.47
   5   2  -4    9.04    0.48
  -5  -2   4    9.38    0.49
  -5   2   4    8.49    0.49
   4   2  -4   16.86    0.81
  -4  -2   4   17.23    0.88
  -4   2   4   16.19    0.89
   4  -2  -4   18.02    0.82
   4   2  -4   17.66    0.86
   4  -2  -4   17.62    0.85
   3  -2  -4   26.81    1.30
   3   2  -4   27.60    1.34
   3   2  -4   27.76    1.30
  -3  -2   4   28.10    1.39
   3  -2  -4   27.82    1.33
  -3   2   4   28.93    1.40
  -2   2   4   52.29    2.57
   2  -2  -4   50.64    2.39
   2  -2  -4   52.45    2.45
   2   2  -4   52.27    2.40
  -2  -2   4   52.48    2.56
   2   2  -4   51.41    2.45
  -1   2   4   17.56    0.85
  -1   2   4   18.19    0.89
   1   2  -4   17.15    0.83
   1  -2  -4   17.70    0.83
  -1  -2   4   17.59    0.86
  -1  -2   4   18.29    0.89
   0   2  -4    9.31    0.46
   0   2   4    9.76    0.47
   0  -2   4    9.08    0.46
   0   2  -4    9.12    0.44
   0  -2  -4    9.10    0.44
   0   2   4    8.91    0.45
  -1  -2  -4    0.83    0.07
   1   2   4    0.73    0.09
  -1   2  -4    0.80    0.08
   1   2   4    0.77    0.09
   1  -2   4    0.63    0.09
  -1   2  -4    0.82    0.08
  -2  -2  -4    5.10    0.24
  -2  -2  -4    4.97    0.27
  -2   2  -4    4.46    0.27
   2   2   4    4.90    0.27
   2  -2   4    5.06    0.27
  -2   2  -4    4.54    0.25
  -3  -2  -4   57.30    2.96
  -3   2  -4   62.48    2.76
   3  -2   4   60.51    2.83
  -3   2  -4   56.89    2.96
  -3  -2  -4   64.59    2.75
   3   2   4   57.57    2.83
  -4  -2  -4   70.27    3.49
   4  -2   4   72.27    3.33
   4   2   4   68.36    3.33
  -4   2  -4   71.52    3.49
  -4   2  -4   69.40    3.23
   5  -2   4   56.27    2.82
  -5   2  -4   62.05    2.96
  -5  -2  -4   59.94    2.96
   5   2   4   59.01    2.82
   6   2   4    1.62    0.17
  -6   2  -4    2.02    0.19
  -6  -2  -4    1.82    0.19
   6  -2   4    1.98    0.12
   6  -2   4    2.42    0.19
   7   2   4    6.36    0.39
  -7  -2  -4    6.73    0.41
   7  -2   4    6.65    0.39
  -7   2  -4    7.03    0.42
   8  -2   4    7.18    0.44
  -8   2  -4    8.16    0.48
   8   2   4    7.10    0.44
  -8  -2  -4    7.63    0.47
  -9  -2  -4    4.56    0.34
  -9   2  -4    5.06    0.35
   9  -2   4    4.23    0.31
   9   2   4    4.18    0.31
  10   2   4    3.34    0.28
  10  -2   4    3.72    0.28
 -10  -2  -4    3.58    0.31
 -10   2  -4    3.37    0.31
 -11   2  -4    1.88    0.26
  11  -2   4    1.42    0.20
 -11  -2  -4    1.51    0.23
  11   2   4    1.72    0.23
  12   2   4    0.43    0.21
 -12  -2  -4    0.05    0.22
  12  -2   4    0.11    0.18
 -12   2  -4    0.12    0.22
 -13  -2  -4    0.25    0.24
 -13   2  -4    0.04    0.23
  13   2   4    0.06    0.20
  13  -2   4    0.25    0.19
  14   2   4    2.41    0.28
 -14   2  -4    2.55    0.34
  14  -2   4    2.03    0.27
 -14  -2  -4    2.16    0.32
  14  -3  -4    0.38    0.24
  14   3  -4    0.39    0.28
 -14  -3   4    0.80    0.28
 -14   3   4   -0.10    0.26
 -13  -3   4    0.95    0.27
 -13   3   4    1.29    0.30
  13  -3  -4    1.49    0.29
  13   3  -4    1.45    0.25
  12   3  -4    1.05    0.26
  12  -3  -4    0.97    0.25
 -12   3   4    1.14    0.26
 -12  -3   4    1.04    0.26
  11  -3  -4    0.89    0.22
  11   3  -4    1.16    0.25
 -11   3   4    1.18    0.25
 -11  -3   4    1.09    0.24
  10  -3  -4    0.11    0.15
  10   3  -4    0.01    0.15
 -10   3   4    0.17    0.16
 -10  -3   4    0.20    0.17
   9   3  -4    2.11    0.21
   9  -3  -4    1.91    0.20
  -9   3   4    1.65    0.21
  -9  -3   4    1.92    0.21
   8   3  -4    0.00    0.10
  -8  -3   4    0.16    0.12
   8  -3  -4    0.04    0.11
  -8   3   4    0.07    0.12
   8  -3  -4    0.24    0.08
   8   3  -4   -0.01    0.06
   7  -3  -4   11.16    0.59
   7   3  -4   12.22    0.55
   7  -3  -4   11.15    0.55
  -7  -3   4   11.20    0.62
  -7   3   4   10.48    0.62
   6  -3  -4    3.81    0.25
   6   3  -4    4.16    0.22
  -6   3   4    3.40    0.26
   6  -3  -4    3.82    0.22
  -6  -3   4    3.90    0.25
   6   3  -4    4.19    0.27
  -5  -3   4    2.99    0.20
   5   3  -4    3.05    0.17
   5   3  -4    2.82    0.21
   5  -3  -4    3.04    0.20
   5  -3  -4    2.88    0.18
  -5   3   4    2.96    0.21
   4   3  -4   36.22    1.64
  -4  -3   4   34.50    1.76
  -4   3   4   36.37    1.77
   4   3  -4   35.48    1.70
   4  -3  -4   34.40    1.64
   4  -3  -4   34.54    1.68
   3  -3  -4    0.49    0.07
   3   3  -4    0.72    0.10
  -3   3   4    0.69    0.10
  -3  -3   4    0.45    0.08
   3  -3  -4    0.42    0.08
   3   3  -4    0.47    0.08
  -2  -3   4   48.71    2.39
   2   3  -4   50.39    2.24
   2  -3  -4   47.70    2.28
  -2   3   4   46.67    2.39
   2  -3  -4   47.93    2.24
   2   3  -4   48.91    2.29
   1   3  -4   12.57    0.65
   1   3  -4   12.87    0.63
  -1   3   4   13.34    0.67
  -1   3   4   13.77    0.63
   1  -3  -4   12.93    0.63
  -1  -3   4   13.24    0.64
   0   3  -4   35.13    1.64
   0   3   4   34.28    1.57
   0   3  -4   31.86    1.54
   0  -3  -4   32.93    1.54
   0  -3   4   33.47    1.58
   0   3   4   31.45    1.65
  -1   3  -4   62.96    3.09
  -1  -3  -4   61.94    2.88
  -1   3  -4   61.83    2.89
   1   3   4   64.33    3.10
   1   3   4   63.28    2.95
   1  -3   4   62.10    2.95
   2   3   4    1.52    0.11
   2  -3   4    1.11    0.11
  -2   3  -4    0.84    0.10
   2   3   4    0.99    0.10
  -2  -3  -4    0.93    0.08
  -2   3  -4    1.13    0.09
  -3  -3  -4    1.92    0.15
  -3   3  -4    1.45    0.14
  -3   3  -4    1.99    0.12
   3  -3   4    2.10    0.15
  -3  -3  -4    2.15    0.11
   3   3   4    1.79    0.14
  -4   3  -4   68.79    3.15
   4   3   4   66.30    3.23
   4  -3   4   67.24    3.23
  -4   3  -4   69.12    3.39
  -4  -3  -4   71.93    3.14
  -4  -3  -4   67.00    3.39
   5  -3   4   10.23    0.53
   5   3   4    9.65    0.53
  -5  -3  -4   10.26    0.56
  -5   3  -4    9.92    0.55
   5  -3   4   10.16    0.48
  -6   3  -4   19.60    1.04
   6   3   4   20.06    1.00
  -6  -3  -4   19.48    1.04
   6  -3   4   20.30    0.99
  -7  -3  -4    0.15    0.12
  -7   3  -4    0.14    0.11
   7  -3   4    0.05    0.10
   7   3   4    0.18    0.12
   7  -3   4    0.12    0.05
   8   3   4    2.77    0.23
   8  -3   4    2.71    0.23
  -8   3  -4    2.81    0.26
  -8  -3  -4    3.11    0.25
   9   3   4    0.13    0.13
  -9  -3  -4    0.30    0.16
  -9   3  -4    0.16    0.15
   9  -3   4    0.12    0.14
 -10   3  -4    2.90    0.28
  10  -3   4    2.29    0.23
  10   3   4    2.59    0.24
 -10  -3  -4    2.54    0.26
  11   3   4    0.18    0.18
  11  -3   4    0.32    0.17
 -11   3  -4    0.38    0.22
 -11  -3  -4    0.16    0.18
  12  -3   4    1.34    0.21
 -12  -3  -4    1.30    0.24
  12   3   4    1.58    0.22
 -12   3  -4    1.48    0.25
 -13  -3  -4    1.37    0.25
  13   3   4    1.17    0.21
  13  -3   4    1.57    0.23
 -13   3  -4    1.30    0.33
  14   3   4   -0.08    0.20
  14  -3   4   -0.10    0.19
 -14   3  -4   -0.26    0.23
 -14  -3  -4   -0.12    0.26
 -14   4   4    0.69    0.30
  14  -4  -4    1.17    0.28
 -14  -4   4    0.79    0.28
  14   4  -4    0.73    0.30
  13   4  -4    0.12    0.22
 -13   4   4   -0.17    0.21
  13  -4  -4   -0.20    0.19
  12   4  -4    0.17    0.23
 -12   4   4    0.49    0.24
  12  -4  -4    0.45    0.22
 -12  -4   4    0.74    0.24
  11   4  -4    1.25    0.25
  11  -4  -4    1.06    0.23
 -11  -4   4    1.06    0.20
 -11   4   4    1.48    0.27
 -10   4   4    3.73    0.31
  10  -4  -4    3.72    0.29
  10   4  -4    3.64    0.30
 -10  -4   4    3.94    0.31
   9  -4  -4    1.20    0.19
  -9  -4   4    0.86    0.18
   9   4  -4    1.12    0.21
  -9   4   4    1.07    0.20
   8  -4  -4    0.16    0.07
  -8   4   4    0.13    0.12
   8  -4  -4    0.08    0.11
   8   4  -4    0.18    0.14
  -8  -4   4    0.07    0.11
   7  -4  -4    3.26    0.24
   7  -4  -4    3.65    0.21
  -7   4   4    3.77    0.26
   7   4  -4    3.94    0.21
   7   4  -4    3.54    0.27
  -7  -4   4    3.47    0.25
  -6  -4   4    2.58    0.19
   6  -4  -4    2.23    0.16
  -6   4   4    2.08    0.20
   6   4  -4    2.38    0.20
   6  -4  -4    2.67    0.19
   6   4  -4    2.66    0.16
   5  -4  -4    3.50    0.22
  -5  -4   4    3.16    0.23
   5   4  -4    3.36    0.24
   5   4  -4    3.79    0.20
   5  -4  -4    3.63    0.21
  -5   4   4    3.67    0.25
  -4   4   4   13.50    0.72
   4  -4  -4   13.53    0.67
   4   4  -4   14.66    0.66
   4  -4  -4   12.84    0.65
  -4  -4   4   13.80    0.70
   4   4  -4   13.24    0.69
  -3   4   4   16.28    0.83
   3  -4  -4   16.55    0.78
   3   4  -4   14.51    0.76
   3   4  -4   15.96    0.79
   3  -4  -4   15.83    0.76
  -3  -4   4   16.84    0.81
   2   4  -4   12.91    0.65
   2   4  -4   12.67    0.63
   2  -4  -4   12.55    0.63
   2   4  -4   14.06    0.67
  -2   4   4   13.45    0.68
   2  -4  -4   13.16    0.63
   1  -4  -4    0.22    0.06
   1   4  -4    0.30    0.06
  -1   4   4    0.22    0.05
  -1  -4   4    0.31    0.07
   1   4  -4    0.22    0.04
  -1   4   4    0.31    0.07
   0   4   4    1.15    0.09
   0   4   4    0.93    0.10
   0   4  -4    0.92    0.08
   0  -4   4    1.37    0.11
   0  -4  -4    0.96    0.09
   0   4  -4    0.96    0.09
   1   4   4  161.80    7.33
   1   4   4  158.05    7.69
  -1  -4  -4  153.86    7.17
  -1   4  -4  158.02    7.68
   1  -4   4  154.46    7.33
  -1   4  -4  152.84    7.17
  -2   4  -4    0.54    0.08
   2   4   4    0.67    0.09
  -2   4  -4    0.53    0.09
  -2  -4  -4    0.55    0.07
   2  -4   4    0.53    0.09
   2   4   4    0.61    0.09
  -3   4  -4   16.61    0.82
  -3   4  -4   16.03    0.76
   3   4   4   15.80    0.78
   3   4   4   15.28    0.82
   3  -4   4   15.84    0.78
  -3  -4  -4   16.07    0.75
   4   4   4   25.43    1.28
  -4  -4  -4   25.90    1.34
  -4   4  -4   26.57    1.24
  -4  -4  -4   28.24    1.22
   4  -4   4   27.18    1.28
  -4   4  -4   25.27    1.34
   5   4   4    0.67    0.12
   5  -4   4    0.62    0.08
  -5   4  -4    0.82    0.14
   5  -4   4    0.94    0.13
  -5  -4  -4    0.65    0.12
  -6  -4  -4    7.69    0.44
  -6   4  -4    6.77    0.43
   6  -4   4    8.01    0.37
   6  -4   4    7.21    0.41
   6   4   4    6.70    0.41
  -7   4  -4    0.20    0.12
   7  -4   4    0.12    0.10
   7   4   4   -0.07    0.09
   7  -4   4    0.07    0.06
  -7  -4  -4    0.01    0.10
   8  -4   4    1.20    0.16
  -8  -4  -4    1.16    0.18
  -8   4  -4    0.97    0.17
   8   4   4    1.22    0.16
   9   4   4    0.90    0.16
  -9   4  -4    1.29    0.23
  -9  -4  -4    1.07    0.18
   9  -4   4    1.19    0.20
  10  -4   4   -0.04    0.13
  10   4   4    0.18    0.16
 -10   4  -4    0.12    0.17
 -10  -4  -4   -0.04    0.16
 -11  -4  -4   -0.11    0.16
 -11   4  -4   -0.25    0.18
  11  -4   4   -0.01    0.14
  11   4   4   -0.09    0.16
 -12  -4  -4    2.66    0.30
  12   4   4    2.20    0.26
  12  -4   4    1.99    0.24
 -12   4  -4    2.00    0.28
  13  -4   4   -0.05    0.18
 -13  -4  -4   -0.01    0.21
 -13   4  -4   -0.25    0.22
  13   4   4    0.02    0.19
  14  -4   4    0.70    0.24
 -14   4  -4    0.38    0.26
  14  -5  -4   -0.18    0.22
  14   5  -4    0.15    0.25
 -14  -5   4   -0.09    0.24
 -14   5   4    0.11    0.25
 -13   5   4    1.41    0.25
  13   5  -4    1.51    0.31
  13  -5  -4    1.59    0.29
  12  -5  -4    0.04    0.19
 -12   5   4    0.46    0.23
 -12  -5   4    0.41    0.22
  12   5  -4    0.32    0.22
  11  -5  -4    0.59    0.21
  11   5  -4    0.50    0.23
 -11   5   4    0.44    0.20
 -11  -5   4    0.84    0.23
  10  -5  -4    2.81    0.25
 -10   5   4    2.92    0.27
 -10  -5   4    2.52    0.25
  10   5  -4    2.73    0.26
  -9   5   4   -0.04    0.14
   9   5  -4   -0.06    0.12
   9  -5  -4    0.08    0.11
  -9  -5   4    0.14    0.13
  -8   5   4    0.20    0.12
  -8  -5   4    0.09    0.12
   8  -5  -4    0.10    0.07
   8  -5  -4    0.06    0.11
   8   5  -4    0.10    0.13
   7   5  -4    0.01    0.11
  -7  -5   4    0.08    0.09
   7  -5  -4    0.01    0.06
   7  -5  -4    0.06    0.09
   7   5  -4    0.08    0.06
  -7   5   4    0.13    0.11
   6   5  -4    1.59    0.16
   6  -5  -4    1.74    0.13
   6  -5  -4    1.54    0.15
   6   5  -4    1.67    0.12
  -6   5   4    1.46    0.16
  -6  -5   4    1.41    0.15
  -5   5   4   32.56    1.56
  -5  -5   4   30.64    1.54
   5  -5  -4   30.09    1.47
   5   5  -4   30.61    1.49
   5   5  -4   30.49    1.43
   5  -5  -4   29.09    1.43
  -4  -5   4    0.31    0.07
   4   5  -4    0.29    0.07
   4  -5  -4    0.12    0.06
  -4   5   4    0.13    0.08
   4  -5  -4    0.19    0.07
   4   5  -4    0.14    0.08
  -3   5   4    7.53    0.43
   3  -5  -4    7.67    0.39
   3   5  -4    7.61    0.41
   3  -5  -4    7.74    0.39
   3   5  -4    7.55    0.39
  -3  -5   4    8.28    0.41
   2  -5  -4    2.89    0.18
   2   5  -4    3.06    0.19
   2  -5  -4    3.27    0.17
  -2   5   4    3.30    0.21
   2   5  -4    3.16    0.20
   2   5  -4    3.35    0.19
   1   5  -4    0.48    0.06
  -1   5   4    0.31    0.05
   1   5  -4    0.50    0.08
   1  -5  -4    0.44    0.07
  -1   5   4    0.36    0.08
  -1  -5   4    0.46    0.08
   0  -5   4    3.58    0.21
   0   5   4    4.01    0.19
   0   5  -4    3.93    0.21
   0  -5  -4    3.73    0.21
   0   5  -4    3.60    0.21
   0   5   4    3.33    0.22
   1   5   4    4.55    0.27
   1  -5   4    4.63    0.25
  -1  -5  -4    4.32    0.24
   1   5   4    4.46    0.24
  -1   5  -4    4.72    0.26
  -1   5  -4    4.66    0.25
  -2  -5  -4    4.25    0.23
  -2   5  -4    4.37    0.25
   2   5   4    4.49    0.26
  -2   5  -4    4.10    0.24
   2  -5   4    4.72    0.25
   2   5   4    4.00    0.24
   3   5   4    4.18    0.26
  -3   5  -4    4.49    0.25
  -3   5  -4    3.95    0.27
   3   5   4    4.69    0.28
   3  -5   4    5.51    0.27
  -3  -5  -4    4.51    0.23
   4   5   4    1.96    0.16
  -4   5  -4    2.03    0.14
  -4  -5  -4    1.89    0.12
   4  -5   4    2.09    0.16
  -4  -5  -4    2.14    0.17
  -4   5  -4    2.11    0.17
  -5  -5  -4    1.64    0.10
  -5   5  -4    1.70    0.17
   5  -5   4    1.51    0.15
  -5  -5  -4    1.80    0.17
   5   5   4    1.59    0.16
   5  -5   4    1.76    0.12
  -6   5  -4   16.88    0.86
   6  -5   4   16.91    0.76
  -6  -5  -4   15.36    0.85
   6  -5   4   15.30    0.80
   6   5   4   15.32    0.81
   7  -5   4    0.35    0.07
   7   5   4    0.26    0.13
  -7  -5  -4    0.34    0.13
  -7   5  -4    0.20    0.13
   7  -5   4    0.24    0.11
   8  -5   4    2.44    0.22
  -8   5  -4    2.32    0.24
   8   5   4    2.11    0.22
  -8  -5  -4    3.50    0.25
  -9   5  -4    4.52    0.34
   9  -5   4    4.19    0.30
   9   5   4    4.00    0.31
  -9  -5  -4    4.86    0.34
 -10  -5  -4    0.06    0.16
  10  -5   4    0.04    0.13
 -10   5  -4    0.06    0.16
  10   5   4    0.22    0.16
 -11  -5  -4    1.24    0.26
 -11   5  -4    1.30    0.26
  11   5   4    0.93    0.23
 -12   5  -4    0.38    0.24
  12  -5   4    1.28    0.20
  12   5   4    0.42    0.21
 -12  -5  -4    0.68    0.25
 -13  -5  -4    0.73    0.27
 -13   5  -4    0.36    0.25
  13   5   4    0.31    0.20
  13  -5   4    0.25    0.20
  14  -6  -4    0.08    0.22
  14   6  -4   -0.06    0.23
 -14   6   4   -0.02    0.24
 -14  -6   4    0.09    0.25
 -13   6   4    1.02    0.29
 -13  -6   4    1.37    0.28
  13   6  -4    1.16    0.31
  13  -6  -4    1.50    0.25
 -12   6   4    0.76    0.26
 -12  -6   4    0.70    0.23
  12   6  -4    0.65    0.26
  12  -6  -4    0.74    0.24
 -11  -6   4    1.17    0.20
  11   6  -4    1.27    0.22
 -11   6   4    1.37    0.27
  11  -6  -4    1.17    0.20
 -10   6   4    0.85    0.21
  10  -6  -4    1.05    0.20
  10   6  -4    1.02    0.23
 -10  -6   4    0.68    0.19
  -9   6   4    3.87    0.31
  -9  -6   4    3.76    0.30
   9   6  -4    3.96    0.31
   9  -6  -4    4.34    0.29
   8   6  -4   18.83    0.99
   8  -6  -4   19.35    0.92
  -8   6   4   18.45    1.03
  -8  -6   4   18.86    1.01
   8  -6  -4   19.75    0.97
   7   6  -4    2.39    0.15
   7  -6  -4    2.18    0.16
  -7   6   4    2.07    0.21
   7   6  -4    2.38    0.21
  -7  -6   4    2.10    0.19
   7  -6  -4    1.96    0.18
   6   6  -4    6.10    0.31
  -6  -6   4    5.45    0.35
   6  -6  -4    5.58    0.33
   6   6  -4    5.68    0.35
  -6   6   4    5.83    0.37
   6  -6  -4    6.15    0.32
   5  -6  -4    0.75    0.10
   5  -6  -4    0.72    0.10
  -5   6   4    0.79    0.13
   5   6  -4    0.92    0.14
  -5  -6   4    0.80    0.12
   5   6  -4    0.74    0.09
   4   6  -4   34.56    1.68
  -4  -6   4   36.08    1.81
   4  -6  -4   36.83    1.69
   4  -6  -4   36.02    1.72
   4   6  -4   36.86    1.74
  -4   6   4   36.66    1.83
   3  -6  -4    0.13    0.06
   3   6  -4    0.19    0.08
  -3   6   4    0.36    0.09
   3  -6  -4    0.26    0.06
   3   6  -4    0.14    0.06
   3   6  -4    0.24    0.06
   2   6  -4    1.22    0.12
   2   6  -4    1.10    0.10
  -2   6   4    1.51    0.13
  -2   6   4    0.92    0.08
   2  -6  -4    1.15    0.11
   2   6  -4    1.03    0.10
   1   6  -4    1.29    0.11
   1  -6  -4    1.20    0.11
   1   6  -4    1.37    0.10
  -1  -6   4    1.16    0.11
  -1   6   4    1.22    0.12
  -1   6   4    1.17    0.08
   0   6  -4    0.56    0.09
   0  -6  -4    0.60    0.09
   0   6   4    0.59    0.06
   0   6   4    0.63    0.10
   0   6  -4    0.62    0.08
   0  -6   4    0.47    0.08
  -1  -6  -4   18.63    0.86
   1   6   4   17.41    0.92
  -1   6  -4   18.35    0.91
   1  -6   4   17.37    0.87
   1   6   4   18.74    0.87
  -1   6  -4   17.78    0.86
   2   6   4    1.74    0.15
  -2   6  -4    1.37    0.13
   2   6   4    1.39    0.12
   2  -6   4    1.35    0.12
  -2   6  -4    1.28    0.12
  -2  -6  -4    1.84    0.11
  -3   6  -4    4.94    0.27
   3  -6   4    4.80    0.27
  -3   6  -4    4.79    0.29
  -3  -6  -4    4.78    0.25
   3   6   4    5.03    0.30
   3   6   4    5.06    0.28
   4  -6   4    1.51    0.14
  -4   6  -4    1.54    0.12
  -4   6  -4    1.63    0.15
  -4  -6  -4    1.44    0.10
   4   6   4    1.69    0.15
   4   6   4    1.33    0.14
  -5  -6  -4    1.74    0.11
   5  -6   4    1.85    0.15
  -5  -6  -4    1.78    0.18
  -5   6  -4    1.79    0.17
   5  -6   4    1.93    0.13
   5   6   4    1.73    0.16
  -6   6  -4    1.66    0.18
   6  -6   4    1.75    0.14
   6   6   4    1.91    0.18
  -6  -6  -4    2.05    0.19
   6  -6   4    1.84    0.17
   7  -6   4    3.79    0.22
  -7  -6  -4    3.50    0.28
   7   6   4    3.70    0.26
   7  -6   4    3.55    0.25
  -7   6  -4    3.79    0.28
   8   6   4    3.14    0.26
  -8   6  -4    3.31    0.28
   8  -6   4    3.37    0.25
  -8  -6  -4    4.31    0.29
  -9  -6  -4   12.30    0.68
  -9   6  -4   11.21    0.68
   9  -6   4   11.24    0.63
   9   6   4   11.22    0.64
 -10  -6  -4    0.27    0.18
  10   6   4    0.15    0.17
  10  -6   4    0.26    0.15
 -10   6  -4    0.65    0.21
  11   6   4   -0.03    0.17
 -11   6  -4    0.13    0.22
  11  -6   4    0.02    0.14
 -11  -6  -4    0.47    0.21
 -12  -6  -4    0.41    0.23
  12   6   4    0.43    0.21
 -12   6  -4    0.56    0.26
  12  -6   4    0.28    0.18
 -13  -6  -4   -0.07    0.22
  13   6   4   -0.30    0.19
  13  -6   4   -0.22    0.17
 -13   6  -4   -0.08    0.23
 -14   7   4    0.00    0.24
  14   7  -4   -0.23    0.25
  13  -7  -4   -0.09    0.19
 -13  -7   4    0.08    0.21
  13   7  -4   -0.11    0.24
 -13   7   4    0.17    0.24
 -12   7   4    1.31    0.24
  12  -7  -4    1.76    0.28
  12   7  -4    1.46    0.29
 -12  -7   4    1.21    0.23
 -11  -7   4    0.03    0.18
  11  -7  -4    0.21    0.17
  11   7  -4   -0.08    0.20
 -11   7   4    0.06    0.19
 -10   7   4    3.96    0.33
 -10  -7   4    4.05    0.32
  10   7  -4    4.35    0.34
  10  -7  -4    4.16    0.31
   9   7  -4    3.01    0.27
  -9  -7   4    2.78    0.25
   9  -7  -4    3.02    0.24
   9  -7  -4    2.94    0.20
  -9   7   4    2.84    0.26
   8   7  -4    4.20    0.31
   8  -7  -4    4.18    0.25
  -8  -7   4    4.14    0.30
  -8   7   4    3.76    0.31
   8  -7  -4    4.92    0.29
   7  -7  -4    0.43    0.10
   7   7  -4    0.38    0.13
  -7   7   4    0.37    0.14
   7   7  -4    0.55    0.09
  -7  -7   4    0.38    0.12
   7  -7  -4    0.36    0.11
   6  -7  -4    0.57    0.10
   6  -7  -4    0.60    0.11
   6   7  -4    0.85    0.14
   6   7  -4    0.71    0.09
  -6  -7   4    0.69    0.12
  -6   7   4    0.85    0.14
  -5   7   4   18.12    0.99
  -5  -7   4   19.70    0.98
   5   7  -4   18.76    0.90
   5  -7  -4   19.26    0.91
   5  -7  -4   19.48    0.92
   5   7  -4   17.70    0.94
   4  -7  -4    0.08    0.06
  -4  -7   4    0.12    0.07
   4  -7  -4    0.21    0.07
   4   7  -4    0.12    0.06
   4   7  -4    0.15    0.09
  -4   7   4    0.01    0.08
  -3   7   4   72.89    3.44
   3   7  -4   66.90    3.42
   3   7  -4   69.88    3.28
   3  -7  -4   69.63    3.25
   3   7  -4   68.90    3.20
   3  -7  -4   67.02    3.20
  -2   7   4   16.74    0.95
   2   7  -4   17.60    0.88
   2   7  -4   18.39    0.90
   2  -7  -4   18.76    0.88
  -2   7   4   19.61    0.88
   2   7  -4   19.42    0.93
   1   7  -4    0.55    0.09
  -1   7   4    0.65    0.10
   1   7  -4    0.52    0.08
   1  -7  -4    0.55    0.09
   0   7  -4   22.97    1.07
   0   7   4   23.59    1.07
   0  -7   4   22.62    1.09
   0   7   4   20.77    1.15
   0   7  -4   22.85    1.14
   0  -7  -4   22.88    1.07
   1   7   4   10.01    0.54
   1  -7   4   10.23    0.50
  -1   7  -4   10.14    0.53
  -1   7  -4    9.80    0.50
   1   7   4   10.08    0.49
  -1  -7  -4    9.70    0.49
   2   7   4   15.06    0.81
  -2   7  -4   16.12    0.76
  -2   7  -4   16.08    0.81
   2  -7   4   15.23    0.76
  -2  -7  -4   15.19    0.75
   2   7   4   15.99    0.76
   3   7   4    0.65    0.12
  -3   7  -4    0.70    0.10
  -3   7  -4    0.83    0.12
   3   7   4    0.85    0.11
   3  -7   4    0.66    0.10
  -3  -7  -4    0.90    0.09
  -4   7  -4   16.45    0.81
   4   7   4   17.21    0.89
   4   7   4   16.91    0.84
  -4  -7  -4   17.55    0.80
   4  -7   4   17.00    0.84
  -4   7  -4   16.47    0.89
  -5  -7  -4    2.49    0.21
   5   7   4    2.45    0.19
  -5  -7  -4    2.48    0.15
   5  -7   4    2.98    0.19
   5  -7   4    2.57    0.17
  -5   7  -4    2.14    0.20
   6  -7   4    5.11    0.29
   6  -7   4    5.38    0.31
   6   7   4    4.79    0.32
  -6  -7  -4    5.45    0.26
  -6   7  -4    5.52    0.35
  -6  -7  -4    5.37    0.35
   7  -7   4    3.81    0.26
   7  -7   4    4.33    0.23
  -7   7  -4    4.13    0.29
  -7  -7  -4    3.66    0.29
   7   7   4    3.73    0.27
  -8  -7  -4    0.14    0.13
   8  -7   4    0.17    0.12
   8   7   4    0.12    0.13
  -8   7  -4    0.24    0.15
  -9   7  -4    0.40    0.17
   9  -7   4    0.15    0.14
  -9  -7  -4    0.41    0.17
   9   7   4    0.19    0.15
 -10  -7  -4    0.31    0.19
 -10   7  -4    0.36    0.20
  10  -7   4    0.50    0.16
  10   7   4    0.32    0.17
 -11   7  -4   -0.15    0.19
  11   7   4   -0.30    0.15
  11  -7   4   -0.11    0.14
 -11  -7  -4    0.05    0.17
  12   7   4    0.06    0.18
  12  -7   4   -0.02    0.17
 -12   7  -4   -0.23    0.20
 -12  -7  -4    0.08    0.20
  13   7   4   -0.18    0.18
 -13  -7  -4   -0.14    0.21
  13  -7   4   -0.04    0.17
 -13   7  -4   -0.21    0.23
 -13  -8   4    0.57    0.25
  13   8  -4    0.23    0.26
 -13   8   4    0.39    0.25
  12   8  -4    1.60    0.30
  12  -8  -4    1.29    0.23
 -12  -8   4    1.18    0.21
 -12   8   4    1.23    0.28
  11   8  -4    2.63    0.28
 -11  -8   4    2.18    0.25
  11  -8  -4    2.50    0.25
 -11   8   4    1.83    0.27
  10   8  -4    0.03    0.17
  10  -8  -4   -0.01    0.14
 -10  -8   4   -0.05    0.13
   9  -8  -4    6.82    0.40
   9  -8  -4    6.28    0.35
   9   8  -4    6.20    0.42
  -9   8   4    6.11    0.44
  -9  -8   4    6.43    0.42
   8  -8  -4   22.57    1.10
  -8   8   4   22.14    1.22
  -8  -8   4   21.65    1.19
   8  -8  -4   23.34    1.14
   8   8  -4   24.29    1.18
   7   8  -4    0.15    0.07
   7  -8  -4   -0.01    0.08
   7  -8  -4   -0.05    0.10
   7   8  -4   -0.16    0.11
  -7   8   4    0.01    0.12
  -7  -8   4    0.08    0.10
   6  -8  -4    4.03    0.25
  -6  -8   4    3.93    0.27
   6   8  -4    4.18    0.24
  -6   8   4    4.18    0.30
   6   8  -4    4.11    0.28
   6  -8  -4    4.43    0.25
   5  -8  -4    1.89    0.15
  -5  -8   4    1.95    0.16
   5   8  -4    1.84    0.14
  -5   8   4    1.77    0.19
   5   8  -4    2.05    0.18
   5  -8  -4    1.92    0.14
   4  -8  -4   22.81    1.10
   4  -8  -4   24.05    1.10
   4   8  -4   23.07    1.13
  -4   8   4   24.05    1.20
   4   8  -4   22.70    1.09
   4   8  -4   21.41    1.17
   3   8  -4    0.04    0.09
   3  -8  -4    0.06    0.04
  -3   8   4    0.00    0.07
   3   8  -4    0.06    0.06
   3  -8  -4   -0.03    0.06
   3   8  -4    0.04    0.06
  -2   8   4    8.46    0.46
   2   8  -4    8.63    0.44
   2   8  -4    8.00    0.42
   2   8  -4    7.56    0.43
   2  -8  -4    8.49    0.43
  -1  -8   4    8.88    0.46
   1   8  -4    8.49    0.47
  -1   8   4    9.53    0.50
   1  -8  -4    8.79    0.46
   1   8  -4    9.16    0.46
   0   8  -4    1.80    0.14
   0   8   4    1.86    0.11
   0  -8  -4    1.81    0.14
   0   8  -4    1.96    0.14
   0   8   4    1.81    0.15
   0  -8   4    1.84    0.13
   1   8   4   18.47    0.87
  -1  -8  -4   17.60    0.87
   1   8   4   17.81    0.94
  -1   8  -4   18.22    0.88
   1  -8   4   17.76    0.88
  -1   8  -4   19.31    0.93
  -2   8  -4   44.67    2.33
   2   8   4   48.42    2.21
  -2  -8  -4   46.08    2.17
   2  -8   4   46.07    2.21
  -2   8  -4   48.42    2.18
  -3   8  -4    7.93    0.41
   3   8   4    7.66    0.41
  -3  -8  -4    7.61    0.39
   3   8   4    7.38    0.44
   3  -8   4    8.04    0.41
  -3   8  -4    8.15    0.44
  -4   8  -4    2.25    0.17
   4  -8   4    2.26    0.17
  -4   8  -4    2.54    0.20
  -4  -8  -4    2.66    0.16
   4   8   4    3.03    0.21
  -5   8  -4    0.04    0.09
   5  -8   4    0.17    0.08
   5  -8   4    0.04    0.06
  -5  -8  -4   -0.09    0.09
   5   8   4    0.15    0.10
   5   8   4    0.09    0.09
  -5  -8  -4    0.06    0.05
  -6  -8  -4    4.97    0.26
   6  -8   4    4.90    0.30
   6   8   4    4.88    0.31
   6  -8   4    4.81    0.28
  -6   8  -4    5.34    0.34
  -6  -8  -4    5.19    0.34
  -7   8  -4    1.12    0.19
   7  -8   4    1.09    0.12
   7   8   4    0.85    0.14
   7  -8   4    1.32    0.14
  -7  -8  -4    0.95    0.16
   8  -8   4    0.20    0.11
  -8  -8  -4    0.37    0.17
   8   8   4    0.09    0.14
  -8   8  -4    0.09    0.14
  -9   8  -4    1.91    0.25
  -9  -8  -4    1.62    0.23
   9   8   4    2.06    0.21
   9  -8   4    2.54    0.21
 -10   8  -4    6.02    0.43
  10  -8   4    5.49    0.38
  10   8   4    5.78    0.41
 -10  -8  -4    6.25    0.43
 -11   8  -4    1.34    0.24
  11  -8   4    1.18    0.19
  11   8   4    1.47    0.27
 -11  -8  -4    1.35    0.22
  12   8   4    0.07    0.19
 -12   8  -4    0.11    0.23
 -12  -8  -4    0.00    0.21
  12  -8   4   -0.06    0.16
  13   8   4   -0.07    0.20
 -13   8  -4   -0.49    0.22
  13  -8   4   -0.16    0.18
 -13  -8  -4   -0.18    0.22
  13   9  -4    1.50    0.32
 -13   9   4    1.22    0.30
 -13  -9   4    1.22    0.30
  12   9  -4    0.06    0.22
 -12   9   4    0.16    0.20
 -12  -9   4   -0.09    0.19
  11   9  -4    0.72    0.25
 -11   9   4    0.96    0.26
 -11  -9   4    1.04    0.23
 -10   9   4    1.08    0.20
  10  -9  -4    1.40    0.20
 -10  -9   4    1.52    0.20
  10   9  -4    1.30    0.22
  -9  -9   4    5.00    0.35
   9   9  -4    5.30    0.37
   9  -9  -4    5.22    0.31
   9  -9  -4    5.18    0.34
  -9   9   4    4.70    0.37
   8  -9  -4    0.99    0.15
   8   9  -4    0.98    0.18
  -8   9   4    1.00    0.18
   8  -9  -4    0.81    0.12
  -8  -9   4    1.18    0.19
  -7   9   4    5.97    0.40
   7  -9  -4    5.88    0.34
   7   9  -4    5.56    0.31
  -7  -9   4    5.58    0.37
   7  -9  -4    5.67    0.33
   7   9  -4    6.06    0.38
  -6   9   4    0.99    0.17
  -6  -9   4    0.67    0.13
   6   9  -4    0.82    0.10
   6  -9  -4    0.69    0.11
   6  -9  -4    0.69    0.12
   6   9  -4    1.03    0.17
   5   9  -4    6.33    0.36
   5  -9  -4    6.11    0.32
  -5  -9   4    5.61    0.35
  -5   9   4    5.99    0.38
   5   9  -4    6.52    0.33
   5  -9  -4    5.70    0.34
  -4   9   4   30.35    1.51
   4   9  -4   29.05    1.43
   4  -9  -4   29.78    1.39
   4  -9  -4   28.65    1.39
   4   9  -4   29.19    1.48
   4   9  -4   28.50    1.38
   3   9  -4   23.97    1.25
   3  -9  -4   25.96    1.22
   3   9  -4   26.06    1.23
   3  -9  -4   26.52    1.23
   3   9  -4   25.35    1.31
  -3   9   4   26.94    1.33
   2   9  -4    3.78    0.22
   2   9  -4    3.73    0.22
   2   9  -4    3.16    0.22
  -2   9   4    3.31    0.23
   2  -9  -4    3.48    0.22
  -1  -9   4   20.61    0.99
   1   9  -4   20.32    0.98
   1  -9  -4   20.75    0.98
  -1   9   4   20.01    1.06
   1   9  -4   20.44    1.04
   0   9  -4   14.18    0.68
   0   9   4   12.59    0.73
   0   9  -4   13.90    0.72
   0  -9   4   14.47    0.68
   0   9   4   14.46    0.66
   0  -9  -4   13.28    0.68
   1   9   4   44.93    1.99
  -1  -9  -4   41.97    1.97
  -1   9  -4   42.08    1.98
  -1   9  -4   42.10    2.11
   1  -9   4   39.85    2.00
   2  -9   4    1.13    0.11
   2   9   4    1.43    0.14
  -2  -9  -4    1.33    0.12
   2   9   4    1.32    0.11
  -2   9  -4    1.36    0.13
  -2   9  -4    1.22    0.13
   3   9   4   35.80    1.71
   3  -9   4   34.74    1.71
  -3  -9  -4   33.60    1.67
  -3   9  -4   36.76    1.81
  -3   9  -4   35.78    1.69
   3   9   4   38.09    1.82
   4   9   4    4.56    0.32
  -4   9  -4    4.88    0.31
   4   9   4    4.85    0.29
  -4  -9  -4    4.88    0.26
   4  -9   4    4.94    0.28
  -4   9  -4    5.25    0.28
   5  -9   4   11.50    0.59
   5  -9   4   11.14    0.58
  -5   9  -4   11.28    0.64
   5   9   4   11.61    0.61
   5   9   4   12.12    0.65
  -5  -9  -4   11.91    0.57
   6  -9   4    0.64    0.12
   6  -9   4    0.77    0.11
  -6   9  -4    0.87    0.16
  -6  -9  -4    0.82    0.15
   6   9   4    0.96    0.16
   7  -9   4    1.89    0.17
  -7  -9  -4    1.67    0.20
  -7   9  -4    1.80    0.20
   7   9   4    1.69    0.19
   7  -9   4    2.23    0.16
   8  -9   4    3.63    0.25
   8  -9   4    3.85    0.23
  -8   9  -4    3.53    0.29
  -8  -9  -4    3.17    0.28
   8   9   4    3.35    0.27
  -9   9  -4    9.66    0.58
  -9  -9  -4    9.17    0.58
   9   9   4    8.63    0.54
   9  -9   4    9.49    0.53
  10  -9   4    0.32    0.16
 -10   9  -4    0.12    0.19
 -10  -9  -4    0.42    0.20
  10   9   4    0.64    0.20
  11  -9   4    0.34    0.19
 -11  -9  -4    0.79    0.24
 -11   9  -4    0.44    0.24
  11   9   4    0.44    0.21
  12  -9   4   -0.04    0.18
  12   9   4   -0.20    0.19
 -12  -9  -4    0.07    0.21
 -12   9  -4   -0.46    0.19
 -13   9  -4    1.79    0.29
  13  -9   4    2.06    0.25
 -13  -9  -4    1.61    0.28
  13   9   4    1.53    0.24
  13  10  -4    0.68    0.28
 -13 -10   4    0.58    0.25
 -13  10   4    0.75    0.26
 -12 -10   4    0.15    0.21
  12  10  -4    0.44    0.22
 -12  10   4    0.20    0.20
  11  10  -4    1.36    0.24
 -11 -10   4    1.61    0.22
 -11  10   4    1.48    0.24
  10  10  -4    1.79    0.23
 -10  10   4    2.05    0.24
 -10 -10   4    1.80    0.22
   9  10  -4    5.79    0.40
  -9 -10   4    5.47    0.39
  -9  10   4    5.97    0.42
   9 -10  -4    6.07    0.35
   8 -10  -4   26.69    1.23
  -8 -10   4   23.47    1.29
   8 -10  -4   26.00    1.20
  -8  10   4   24.28    1.32
   8  10  -4   23.20    1.26
   7 -10  -4    1.18    0.14
   7  10  -4    1.23    0.17
  -7  10   4    1.23    0.19
   7  10  -4    1.25    0.13
  -7 -10   4    1.12    0.16
   7 -10  -4    1.50    0.15
   6 -10  -4    0.52    0.10
   6  10  -4    0.39    0.09
   6  10  -4    0.46    0.14
  -6  10   4    0.40    0.14
  -6 -10   4    0.38    0.12
   6 -10  -4    0.50    0.11
   5 -10  -4    0.05    0.06
   5 -10  -4    0.13    0.08
  -5 -10   4    0.07    0.08
   5  10  -4   -0.04    0.08
  -5  10   4   -0.01    0.10
   5  10  -4    0.06    0.07
   4 -10  -4   26.64    1.25
   4  10  -4   25.90    1.29
  -4  10   4   28.23    1.37
   4  10  -4   26.25    1.34
   4  10  -4   26.09    1.25
   4 -10  -4   24.74    1.25
  -3  10   4   16.60    0.86
   3  10  -4   15.50    0.84
   3  10  -4   15.20    0.79
   3 -10  -4   15.93    0.79
   3  10  -4   17.56    0.81
   2 -10  -4   34.06    1.62
   2  10  -4   35.21    1.72
  -2  10   4   31.69    1.74
   2  10  -4   36.13    1.62
   1 -10  -4    0.75    0.11
   1  10  -4    0.60    0.09
  -1 -10   4    0.73    0.10
   1  10  -4    0.71    0.12
  -1  10   4    0.67    0.12
   0 -10  -4    0.81    0.11
   0  10  -4    0.61    0.11
   0 -10   4    0.75    0.10
   0  10  -4    0.75    0.11
   0  10   4    0.64    0.11
  -1  10  -4   50.09    2.43
   1  10   4   51.42    2.29
   1  10   4   44.49    2.44
  -1  10  -4   48.89    2.28
   1 -10   4   47.97    2.30
  -1 -10  -4   48.94    2.27
  -2  10  -4   19.29    1.02
  -2  10  -4   19.18    0.96
   2 -10   4   18.91    0.96
   2  10   4   20.46    0.96
   2  10   4   21.15    1.04
  -2 -10  -4   19.82    0.95
   3  10   4   21.15    0.97
  -3 -10  -4   20.90    0.95
  -3  10  -4   19.71    1.03
  -3  10  -4   20.14    0.96
   3  10   4   18.04    1.03
   3 -10   4   19.00    0.96
  -4 -10  -4    1.84    0.14
   4  10   4    1.70    0.15
  -4  10  -4    1.58    0.16
   4 -10   4    1.79    0.14
   4 -10   4    1.76    0.15
   4  10   4    1.86    0.17
   5  10   4    1.12    0.14
   5 -10   4    1.34    0.13
  -5 -10  -4    1.31    0.11
   5 -10   4    1.11    0.13
   5  10   4    1.34    0.16
  -5  10  -4    1.12    0.15
  -6  10  -4    0.39    0.14
   6  10   4    0.22    0.12
   6 -10   4    0.33    0.10
   6 -10   4    0.32    0.09
  -6 -10  -4    0.42    0.14
   7  10   4    6.27    0.39
   7 -10   4    6.62    0.35
  -7  10  -4    5.87    0.41
  -7 -10  -4    6.45    0.42
   7 -10   4    6.49    0.37
   8 -10   4    7.61    0.40
   8 -10   4    7.69    0.43
  -8  10  -4    7.33    0.47
  -8 -10  -4    7.40    0.48
   8  10   4    6.98    0.44
  -9 -10  -4    1.04    0.24
   9  10   4    0.97    0.21
   9 -10   4    1.08    0.20
  -9  10  -4    0.99    0.22
 -10 -10  -4    7.96    0.52
  10  10   4    7.38    0.48
 -10  10  -4    8.32    0.53
  10 -10   4    7.22    0.46
 -11 -10  -4   -0.15    0.18
  11  10   4   -0.21    0.17
  11 -10   4   -0.04    0.16
 -11  10  -4    0.00    0.19
 -12  10  -4    0.12    0.23
 -12 -10  -4    0.32    0.23
  12  10   4    0.28    0.22
  12 -10   4    0.49    0.19
  13  10   4    0.02    0.20
 -13 -10  -4    0.09    0.25
 -13  10  -4    0.13    0.27
  13  11  -4    7.79    0.55
 -13 -11   4    6.79    0.52
 -13  11   4    7.80    0.56
 -12  11   4    0.14    0.21
  12  11  -4   -0.35    0.21
 -12 -11   4    0.01    0.18
 -11 -11   4    1.05    0.24
  11  11  -4    0.67    0.24
 -11  11   4    0.96    0.24
 -10 -11   4    1.27    0.20
  10  11  -4    1.34    0.22
 -10  11   4    1.67    0.23
   9 -11  -4    8.25    0.43
  -9  11   4    7.31    0.50
   9  11  -4    7.07    0.48
  -9 -11   4    7.50    0.48
   8 -11  -4    0.07    0.10
  -8  11   4    0.03    0.15
  -8 -11   4    0.03    0.13
   8  11  -4    0.29    0.16
   7  11  -4   13.16    0.66
  -7 -11   4   13.02    0.73
   7  11  -4   13.12    0.71
  -7  11   4   12.87    0.76
   7 -11  -4   13.44    0.67
   6  11  -4    2.46    0.18
   6  11  -4    2.30    0.21
  -6 -11   4    2.76    0.21
   6 -11  -4    2.25    0.19
  -6  11   4    2.74    0.24
   6 -11  -4    2.45    0.17
   5  11  -4   -0.09    0.09
   5  11  -4   -0.09    0.09
   5 -11  -4   -0.01    0.08
   5  11  -4    0.05    0.07
  -5  11   4    0.12    0.11
   5 -11  -4   -0.11    0.06
   4 -11  -4   74.21    3.29
   4  11  -4   66.57    3.47
   4  11  -4   69.65    3.25
  -4  11   4   71.92    3.50
   4 -11  -4   69.65    3.25
   4  11  -4   67.85    3.32
   3 -11  -4   41.83    1.97
   3  11  -4   41.87    2.09
   3  11  -4   44.27    1.97
   3  11  -4   43.43    2.00
  -3  11   4   37.40    2.11
   2  11  -4   29.27    1.56
  -2  11   4   27.85    1.58
  -2 -11   4   33.11    1.50
   2 -11  -4   32.66    1.48
   2  11  -4   31.95    1.47
   1  11  -4   14.43    0.80
   1 -11  -4   16.05    0.77
  -1  11   4   15.03    0.82
   1  11  -4   15.63    0.77
  -1 -11   4   16.29    0.77
   0  11   4    7.29    0.43
   0 -11   4    7.93    0.39
   0  11  -4    7.53    0.40
   0 -11  -4    7.03    0.39
   0  11  -4    7.18    0.42
  -1 -11  -4   51.11    2.52
  -1  11  -4   55.30    2.53
  -1  11  -4   51.05    2.70
   1  11   4   55.88    2.55
   1 -11   4   54.53    2.56
   1  11   4   56.63    2.72
  -2  11  -4    1.42    0.15
   2  11   4    1.32    0.15
   2 -11   4    1.66    0.12
  -2  11  -4    1.62    0.15
  -2 -11  -4    1.64    0.14
   2  11   4    1.58    0.12
  -3  11  -4    9.60    0.50
  -3 -11  -4    9.61    0.48
  -3  11  -4    8.52    0.52
   3  11   4   10.21    0.49
   3 -11   4    8.97    0.48
   3  11   4    9.80    0.54
   4  11   4    4.68    0.31
  -4  11  -4    4.71    0.31
   4  11   4    4.53    0.28
   4 -11   4    5.03    0.27
   4 -11   4    4.35    0.27
  -4 -11  -4    4.25    0.26
   5 -11   4    2.49    0.19
  -5 -11  -4    2.59    0.17
   5  11   4    2.60    0.23
   5  11   4    2.45    0.20
   5 -11   4    3.27    0.20
  -5  11  -4    2.30    0.21
   6 -11   4    1.01    0.13
   6  11   4    0.98    0.15
  -6  11  -4    0.95    0.15
   6 -11   4    0.99    0.13
  -6 -11  -4    0.96    0.17
   6  11   4    1.01    0.17
   7  11   4   -0.01    0.12
   7 -11   4    0.00    0.09
  -7  11  -4    0.08    0.13
  -7 -11  -4   -0.02    0.13
   7 -11   4   -0.08    0.07
   8 -11   4    0.81    0.13
   8  11   4    1.40    0.22
  -8 -11  -4    0.94    0.22
   8 -11   4    1.19    0.16
  -8  11  -4    1.04    0.21
   9 -11   4    1.08    0.17
   9  11   4    1.44    0.19
  -9 -11  -4    1.24    0.23
  -9  11  -4    1.46    0.22
  10  11   4    4.64    0.34
 -10  11  -4    4.29    0.37
  10 -11   4    4.61    0.32
 -10 -11  -4    4.33    0.37
 -11 -11  -4   -0.10    0.18
  11  11   4   -0.01    0.17
 -11  11  -4   -0.19    0.19
 -12  11  -4   -0.22    0.22
  12  11   4   -0.20    0.19
 -12 -11  -4    0.39    0.26
 -13 -11  -4    2.24    0.31
  13  11   4    1.77    0.28
 -13  11  -4    2.03    0.31
 -13  12   4    0.09    0.25
 -13 -12   4   -0.03    0.23
  13  12  -4   -0.51    0.21
  12  12  -4    3.46    0.33
 -12 -12   4    3.34    0.32
 -12  12   4    2.91    0.33
  11  12  -4    1.50    0.29
 -11  12   4    1.21    0.23
 -11 -12   4    1.32    0.26
 -10  12   4    0.03    0.16
  10  12  -4   -0.08    0.17
 -10 -12   4   -0.14    0.14
  -9  12   4    1.12    0.21
   9 -12  -4    2.11    0.19
   9  12  -4    1.34    0.26
  -9 -12   4    1.22    0.19
  -8  12   4    8.00    0.52
   8 -12  -4    8.18    0.44
   8  12  -4    7.49    0.48
  -8 -12   4    7.58    0.48
  -7  12   4    0.82    0.20
   7  12  -4    0.88    0.12
   7 -12  -4    0.89    0.14
  -7 -12   4    0.85    0.17
   7  12  -4    0.89    0.18
  -6 -12   4    4.60    0.32
   6  12  -4    4.95    0.29
  -6  12   4    4.78    0.34
   6  12  -4    4.57    0.31
   6 -12  -4    5.04    0.30
  -5  12   4    3.01    0.24
   5  12  -4    2.45    0.21
   5 -12  -4    2.80    0.21
   5  12  -4    2.76    0.19
   5  12  -4    2.64    0.22
   4  12  -4   10.26    0.54
   4  12  -4   10.51    0.56
   4  12  -4    9.36    0.57
  -4  12   4   11.27    0.61
   4 -12  -4   10.39    0.54
   3  12  -4    8.16    0.43
   3  12  -4    8.51    0.43
   3  12  -4    7.76    0.45
  -3  12   4    7.39    0.47
   3 -12  -4    7.90    0.43
  -2 -12   4    4.34    0.27
   2  12  -4    4.37    0.27
   2 -12  -4    4.53    0.27
   2  12  -4    4.66    0.28
  -2  12   4    4.26    0.30
  -1 -12   4    4.00    0.24
   1  12  -4    4.06    0.26
   1 -12  -4    4.08    0.25
   1  12  -4    4.12    0.26
  -1  12   4    4.44    0.29
   0 -12   4    0.35    0.08
   0  12  -4    0.37    0.10
   0  12  -4    0.29    0.09
   0  12   4    0.24    0.10
   1 -12   4    3.85    0.22
   1  12   4    3.71    0.26
  -1  12  -4    3.97    0.25
  -1 -12  -4    3.50    0.23
  -1  12  -4    3.67    0.25
   1  12   4    3.68    0.20
  -2  12  -4    4.30    0.29
   2  12   4    4.67    0.25
   2 -12   4    4.59    0.25
   2  12   4    4.30    0.30
  -2  12  -4    4.84    0.29
  -2 -12  -4    4.63    0.27
   3  12   4    2.36    0.20
  -3 -12  -4    2.16    0.17
   3 -12   4    2.47    0.16
   3  12   4    2.44    0.17
  -3  12  -4    2.29    0.18
  -3  12  -4    2.37    0.19
  -4 -12  -4    0.77    0.11
   4 -12   4    0.79    0.12
  -4  12  -4    0.78    0.13
   4  12   4    0.88    0.16
   4  12   4    1.27    0.13
   4 -12   4    0.61    0.10
   5 -12   4    0.28    0.09
   5  12   4    0.10    0.12
   5  12   4    0.01    0.10
   5 -12   4    0.16    0.09
  -5  12  -4    0.14    0.12
   6  12   4    0.02    0.12
   6  12   4   -0.08    0.10
   6 -12   4   -0.02    0.08
  -6  12  -4   -0.14    0.10
   6 -12   4    0.04    0.09
  -7  12  -4    0.01    0.13
  -7 -12  -4    0.39    0.17
   7 -12   4    0.46    0.12
   7 -12   4    0.41    0.13
   7  12   4    0.33    0.14
   8  12   4   13.72    0.77
   8 -12   4   14.55    0.75
  -8  12  -4   14.38    0.81
   8 -12   4   14.17    0.72
   9  12   4    1.60    0.21
   9 -12   4    1.58    0.19
  -9 -12  -4    1.85    0.24
  -9  12  -4    1.41    0.22
  10  12   4    3.40    0.30
 -10  12  -4    3.60    0.33
 -10 -12  -4    3.48    0.33
  11  12   4   -0.03    0.19
 -11  12  -4    0.27    0.21
 -11 -12  -4    0.25    0.21
 -12 -12  -4   -0.03    0.21
  12  12   4   -0.21    0.22
 -12  12  -4   -0.20    0.21
 -12 -13   4    0.57    0.22
 -12  13   4    0.64    0.26
 -11  13   4    1.22    0.29
  11  13  -4    1.50    0.25
 -11 -13   4    0.96    0.25
  10  13  -4    0.79    0.24
 -10  13   4    0.79    0.25
 -10 -13   4    0.79    0.21
   9 -13  -4    0.15    0.12
  -9  13   4    0.00    0.17
  -9 -13   4    0.33    0.17
   9  13  -4    0.16    0.16
   8  13  -4    0.04    0.14
  -8 -13   4    0.15    0.14
   8 -13  -4    0.17    0.12
  -8  13   4    0.09    0.17
   7  13  -4    2.54    0.22
   7  13  -4    2.49    0.19
   7 -13  -4    2.27    0.20
  -7 -13   4    2.49    0.23
  -7  13   4    2.12    0.24
   6  13  -4    0.79    0.13
  -6  13   4    0.89    0.18
   6 -13  -4    1.12    0.14
  -6 -13   4    0.86    0.14
   6  13  -4    0.97    0.17
   5 -13  -4    6.51    0.37
   5  13  -4    6.38    0.36
   5  13  -4    6.06    0.39
   5  13  -4    6.19    0.38
  -5  13   4    6.65    0.42
   4 -13  -4   22.92    1.11
   4  13  -4   23.64    1.10
   4  13  -4   23.24    1.13
  -4  13   4   23.09    1.21
   4  13  -4   20.55    1.17
   3  13  -4   40.40    1.82
  -3  13   4   34.78    1.95
   3 -13  -4   41.75    1.82
   3  13  -4   39.52    1.84
   3  13  -4   34.98    1.93
  -2 -13   4   13.13    0.69
  -2  13   4   14.11    0.75
   2  13  -4   13.31    0.69
   2 -13  -4   13.88    0.69
   2  13  -4   13.94    0.73
  -1 -13   4    0.29    0.08
   1  13  -4    0.36    0.10
   1  13  -4    0.28    0.10
   1 -13  -4    0.28    0.10
  -1  13   4    0.34    0.12
   0  13   4    4.24    0.29
   0 -13  -4    4.12    0.26
   0  13  -4    4.72    0.28
   0 -13   4    4.59    0.25
   0  13  -4    4.02    0.28
   1 -13   4    0.48    0.09
   1  13   4    0.40    0.06
  -1 -13  -4    0.45    0.10
   1  13   4    0.46    0.12
  -1  13  -4    0.35    0.11
  -1  13  -4    0.42    0.11
  -2  13  -4    7.24    0.40
  -2  13  -4    6.65    0.42
   2  13   4    6.98    0.43
   2 -13   4    7.24    0.37
   2  13   4    7.61    0.37
  -2 -13  -4    7.06    0.39
   3  13   4   21.56    1.12
   3 -13   4   20.32    1.02
   3 -13   4   20.83    1.03
  -3  13  -4   20.19    1.10
  -3 -13  -4   20.93    1.02
   3  13   4   22.72    1.03
   4  13   4   10.25    0.58
   4  13   4   10.12    0.53
   4 -13   4    9.66    0.51
  -4 -13  -4    9.76    0.51
   4 -13   4    9.91    0.52
  -4  13  -4    9.68    0.57
   5 -13   4    0.94    0.14
   5  13   4    1.29    0.18
   5 -13   4    1.11    0.13
   5  13   4    1.00    0.15
  -5 -13  -4    1.21    0.13
  -5  13  -4    1.28    0.17
   6 -13   4    0.18    0.10
   6 -13   4    0.21    0.10
   6  13   4    0.23    0.14
   6  13   4    0.07    0.12
  -6  13  -4    0.04    0.13
  -7  13  -4   -0.01    0.12
   7 -13   4   -0.07    0.09
   7  13   4    0.06    0.13
   7 -13   4    0.08    0.11
  -7 -13  -4    0.34    0.18
   8 -13   4    2.87    0.23
  -8  13  -4    3.83    0.31
   8  13   4    3.22    0.27
  -8 -13  -4    2.96    0.30
  -9 -13  -4    9.90    0.58
  -9  13  -4    8.22    0.56
   9  13   4    8.28    0.53
 -10 -13  -4    2.27    0.28
  10  13   4    2.09    0.25
 -10  13  -4    2.27    0.27
 -11  13  -4   -0.07    0.20
  11  13   4   -0.11    0.19
 -11 -13  -4   -0.19    0.20
 -12  13  -4   -0.07    0.25
 -12 -13  -4   -0.04    0.23
  12  13   4   -0.16    0.21
 -12 -14   4    1.83    0.27
 -12  14   4    1.62    0.29
  12  14  -4    2.44    0.30
 -11 -14   4    1.68    0.25
 -11  14   4    2.01    0.28
  11  14  -4    1.83    0.26
 -10 -14   4    2.43    0.26
 -10  14   4    2.46    0.28
  10  14  -4    2.49    0.28
  -9 -14   4    3.62    0.30
   9 -14  -4    3.98    0.28
   9  14  -4    3.65    0.31
  -9  14   4    2.91    0.32
   8 -14  -4    0.22    0.12
  -8 -14   4    0.00    0.14
   8  14  -4    0.13    0.14
  -8  14   4    0.45    0.20
  -7  14   4   -0.11    0.13
   7  14  -4   -0.04    0.09
   7 -14  -4   -0.10    0.10
   7  14  -4    0.03    0.13
  -6  14   4    0.43    0.16
   6  14  -4    0.49    0.12
   6  14  -4    0.32    0.14
   6 -14  -4    0.68    0.14
   6  14  -4    0.35    0.14
   5  14  -4    2.94    0.23
   5  14  -4    2.96    0.23
  -5  14   4    3.03    0.26
   5 -14  -4    2.79    0.23
   5  14  -4    2.95    0.21
   4 -14  -4    0.25    0.11
   4  14  -4    0.38    0.12
   4  14  -4    0.23    0.11
  -4  14   4    0.26    0.14
   4  14  -4    0.42    0.11
  -3  14   4    7.20    0.49
   3 -14  -4    8.59    0.46
   3  14  -4    8.99    0.48
   3  14  -4    7.92    0.45
   3  14  -4    8.73    0.46
  -2  14   4    0.69    0.15
   2 -14  -4    0.54    0.12
  -2 -14   4    0.61    0.11
   2  14  -4    0.63    0.13
   2  14  -4    0.60    0.11
   1  14  -4    3.15    0.23
  -1  14   4    2.86    0.25
   1 -14  -4    3.05    0.22
   1  14  -4    3.32    0.23
  -1 -14   4    3.23    0.21
   0 -14   4    0.61    0.10
   0  14  -4    0.47    0.12
   0 -14  -4    0.66    0.12
   0  14   4    0.52    0.14
   0  14  -4    0.61    0.12
   1  14   4    9.43    0.46
  -1 -14  -4    8.68    0.49
  -1  14  -4    8.57    0.52
   1 -14   4    9.51    0.48
  -1  14  -4    9.29    0.50
   1  14   4   10.09    0.55
   2  14   4    0.17    0.07
   2 -14   4   -0.01    0.06
   2  14   4    0.04    0.09
  -2  14  -4    0.02    0.09
  -2  14  -4    0.05    0.08
  -2 -14  -4    0.04    0.08
  -3  14  -4    0.73    0.13
   3  14   4    0.96    0.17
  -3 -14  -4    0.91    0.12
   3 -14   4    0.74    0.13
   3  14   4    0.86    0.11
   3 -14   4    0.75    0.10
  -4 -14  -4    0.24    0.10
  -4  14  -4    0.07    0.10
   4  14   4    0.13    0.10
   4  14   4    0.02    0.11
   4 -14   4    0.34    0.09
   4 -14   4    0.27    0.10
   5  14   4    0.76    0.15
   5 -14   4    0.89    0.14
  -5  14  -4    0.56    0.16
   5  14   4    0.81    0.18
  -5 -14  -4    0.77    0.12
   6  14   4    6.17    0.39
   6 -14   4    4.69    0.32
   6  14   4    5.29    0.34
  -6  14  -4    5.52    0.38
   7  14   4    0.70    0.18
  -7  14  -4    0.08    0.16
   7 -14   4    0.17    0.11
   8  14   4    2.51    0.25
  -8  14  -4    2.18    0.26
  -8 -14  -4    2.58    0.28
   8 -14   4    2.87    0.21
  -9  14  -4    0.29    0.21
   9  14   4    0.58    0.20
  -9 -14  -4    0.39    0.23
 -10  14  -4    0.20    0.20
  10  14   4    0.12    0.20
 -10 -14  -4    0.42    0.25
 -11 -14  -4    1.07    0.28
  11  14   4    1.32    0.26
 -11  14  -4    1.08    0.29
 -12 -14  -4    0.00    0.24
  12  14   4    0.25    0.24
 -12  14  -4    0.37    0.26
 -12 -15   4    1.22    0.30
  12  15  -4    1.30    0.33
 -12  15   4    1.17    0.31
  11  15  -4    0.61    0.25
 -11 -15   4    0.92    0.25
 -11  15   4    0.06    0.24
 -10 -15   4    0.37    0.19
 -10  15   4    0.04    0.19
  10  15  -4    0.20    0.20
  -9  15   4    0.51    0.23
   9 -15  -4    0.86    0.18
  -9 -15   4    0.74    0.20
   9  15  -4    0.67    0.21
  -8 -15   4    0.31    0.17
  -8  15   4    0.24    0.18
   8  15  -4    0.22    0.16
   8 -15  -4    0.06    0.13
   7  15  -4    0.01    0.14
  -7  15   4    0.10    0.15
   7  15  -4    0.13    0.10
  -7 -15   4    0.07    0.14
   6 -15  -4    0.66    0.14
   6  15  -4    0.58    0.15
  -6  15   4    0.63    0.19
   6  15  -4    0.66    0.13
   6  15  -4    0.80    0.16
   5  15  -4    8.52    0.48
  -5  15   4    9.22    0.56
   5 -15  -4    9.17    0.50
   5  15  -4    8.38    0.50
   5  15  -4    9.45    0.53
  -4  15   4   35.92    1.93
   4  15  -4   39.86    1.91
   4  15  -4   37.21    1.78
   4  15  -4   37.85    1.81
   4 -15  -4   36.10    1.78
   3 -15  -4   16.46    0.87
  -3  15   4   18.23    0.95
   3  15  -4   18.45    0.93
   3  15  -4   17.50    0.88
  -3 -15   4   16.69    0.88
   2 -15  -4    5.08    0.32
  -2 -15   4    5.43    0.30
  -2  15   4    4.64    0.34
   2  15  -4    5.12    0.33
   2  15  -4    5.42    0.32
   1 -15  -4    0.37    0.11
  -1 -15   4    0.35    0.10
   1  15  -4    0.24    0.12
  -1  15   4    0.35    0.13
   1  15  -4    0.52    0.13
   0  15   4    3.62    0.27
   0  15  -4    3.75    0.26
   0  15  -4    3.84    0.26
   0 -15  -4    3.57    0.25
   0 -15   4    3.82    0.23
  -1 -15  -4    0.17    0.09
  -1  15  -4    0.24    0.11
   1 -15   4    0.20    0.08
  -1  15  -4    0.14    0.10
   1  15   4    0.11    0.11
   2 -15   4    6.57    0.38
   2  15   4    7.03    0.35
   2 -15   4    6.53    0.34
  -2  15  -4    6.14    0.40
   2  15   4    6.24    0.41
  -2 -15  -4    6.55    0.37
   3 -15   4    3.23    0.24
  -3  15  -4    3.12    0.25
   3  15   4    3.48    0.21
   3  15   4    3.14    0.26
  -3 -15  -4    3.12    0.22
  -4 -15  -4    3.38    0.22
   4  15   4    3.13    0.22
  -4  15  -4    2.60    0.24
   4 -15   4    2.74    0.23
   4  15   4    3.07    0.26
   5  15   4    1.29    0.18
  -5 -15  -4    1.12    0.14
  -5  15  -4    1.41    0.17
   5 -15   4    1.44    0.17
   5  15   4    1.51    0.17
   6  15   4    3.45    0.25
   6 -15   4    2.75    0.23
   6  15   4    3.26    0.28
  -6  15  -4    2.91    0.27
   7 -15   4    0.01    0.10
   7  15   4    0.28    0.15
   7  15   4    0.04    0.14
  -7  15  -4    0.00    0.15
  -7 -15  -4    0.09    0.17
   8  15   4    1.44    0.24
   8 -15   4    0.99    0.15
  -8  15  -4    1.35    0.25
   9  15   4    0.69    0.21
  -9 -15  -4    0.79    0.25
  -9  15  -4    0.54    0.23
 -10  15  -4    0.60    0.25
  10  15   4    0.65    0.23
 -10 -15  -4    0.55    0.25
 -11  15  -4   -0.37    0.20
 -11 -15  -4   -0.31    0.20
  11  15   4   -0.12    0.20
 -11  16   4    1.22    0.30
 -11 -16   4    1.26    0.28
  11  16  -4    0.90    0.27
 -10 -16   4    0.20    0.20
  10  16  -4    0.04    0.19
 -10  16   4    0.05    0.20
   9 -16  -4    0.21    0.16
  -9 -16   4    0.19    0.17
   9  16  -4    0.10    0.17
  -9  16   4    0.40    0.20
   8 -16  -4    0.80    0.18
  -8 -16   4    1.04    0.22
   8  16  -4    0.48    0.19
  -8  16   4    0.82    0.22
  -7 -16   4   -0.07    0.12
   7  16  -4    0.10    0.10
   7 -16  -4    0.06    0.12
  -7  16   4    0.12    0.17
   7  16  -4    0.05    0.14
   6 -16  -4    0.48    0.14
   6  16  -4    0.84    0.17
   6  16  -4    0.54    0.14
  -6  16   4    0.34    0.17
   5 -16  -4    4.03    0.29
  -5  16   4    4.39    0.34
   5  16  -4    4.16    0.30
   5  16  -4    4.78    0.29
   5  16  -4    4.19    0.30
   4 -16  -4    0.19    0.11
   4  16  -4    0.14    0.11
   4  16  -4    0.12    0.10
   4  16  -4    0.08    0.10
  -4  16   4    0.03    0.13
  -3 -16   4    0.36    0.11
   3  16  -4    0.42    0.12
   3 -16  -4    0.41    0.13
  -3  16   4    0.48    0.15
   3  16  -4    0.28    0.12
  -2 -16   4    2.75    0.20
   2  16  -4    2.56    0.22
   2  16  -4    2.64    0.21
  -2  16   4    2.62    0.23
   2 -16  -4    2.86    0.22
  -1  16   4    0.63    0.15
   1  16  -4    0.43    0.14
   1 -16  -4    0.62    0.14
  -1 -16   4    0.81    0.12
   0 -16   4    3.31    0.21
   0  16  -4    3.10    0.24
   0  16  -4    2.93    0.24
   0 -16  -4    3.10    0.23
   0  16   4    3.08    0.25
   1  16   4    4.06    0.30
   1 -16   4    4.41    0.28
  -1  16  -4    3.76    0.29
  -1 -16  -4    4.06    0.27
  -2  16  -4    1.38    0.17
  -2 -16  -4    1.63    0.16
   2  16   4    1.85    0.19
   2 -16   4    1.54    0.18
   3 -16   4   19.00    0.94
  -3 -16  -4   18.93    0.93
   3  16   4   17.66    1.01
  -3  16  -4   19.27    1.01
   4 -16   4    0.68    0.15
   4  16   4    1.02    0.17
  -4  16  -4    1.00    0.18
   4  16   4    0.91    0.13
  -4 -16  -4    0.82    0.14
  -5  16  -4    1.00    0.19
  -5 -16  -4    0.80    0.14
   5  16   4    0.64    0.17
   5 -16   4    0.85    0.16
   5  16   4    0.92    0.14
   6  16   4    0.00    0.14
  -6  16  -4    0.00    0.14
   6 -16   4   -0.09    0.10
   6  16   4   -0.15    0.12
   7  16   4    7.37    0.42
   7  16   4    6.12    0.44
   7 -16   4    6.40    0.38
  -7  16  -4    5.48    0.43
  -8 -16  -4   -0.14    0.17
   8 -16   4    0.26    0.12
  -8  16  -4   -0.19    0.16
   8  16   4    0.04    0.15
   9  16   4    0.35    0.20
  -9 -16  -4    0.46    0.24
  -9  16  -4    0.70    0.23
 -10  16  -4    0.64    0.27
  10  16   4    0.62    0.25
 -11  16  -4   -0.08    0.24
  11  16   4   -0.24    0.21
 -11 -16  -4    0.03    0.24
 -11 -17   4    0.35    0.23
 -11  17   4    0.56    0.26
  10  17  -4    2.31    0.28
 -10  17   4    2.17    0.28
 -10 -17   4    2.12    0.27
   9  17  -4    0.85    0.23
   9 -17  -4    0.69    0.19
  -9  17   4    0.73    0.24
  -9 -17   4    0.70    0.22
  -8  17   4   -0.07    0.17
  -8 -17   4    0.08    0.15
   8 -17  -4    0.03    0.14
   8  17  -4    0.02    0.16
  -7  17   4    6.64    0.48
   7 -17  -4    6.56    0.41
  -7 -17   4    6.86    0.44
   7  17  -4    6.99    0.43
   6  17  -4    4.06    0.29
   6 -17  -4    3.74    0.28
   6  17  -4    4.47    0.30
   6  17  -4    4.13    0.28
  -6  17   4    3.43    0.32
   5  17  -4    1.74    0.18
   5  17  -4    1.58    0.18
   5 -17  -4    1.73    0.19
  -5  17   4    1.41    0.20
   5  17  -4    1.48    0.18
   4  17  -4    5.02    0.32
  -4  17   4    5.96    0.38
   4 -17  -4    5.09    0.33
   4  17  -4    4.58    0.32
   4  17  -4    5.08    0.34
   3  17  -4    0.90    0.15
   3  17  -4    1.03    0.15
   3 -17  -4    0.92    0.15
  -3  17   4    0.94    0.16
  -3 -17   4    1.04    0.14
  -2 -17   4   -0.05    0.09
   2  17  -4    0.01    0.10
   2 -17  -4   -0.11    0.09
  -2  17   4    0.03    0.11
   2  17  -4    0.03    0.10
  -1  17   4    0.23    0.13
   1  17  -4    0.22    0.12
   1 -17  -4    0.14    0.11
   1  17  -4    0.27    0.12
   0  17  -4    7.67    0.48
   0 -17   4    7.86    0.46
   0 -17  -4    7.93    0.45
   0  17   4    8.68    0.51
   1  17   4    0.48    0.15
   1 -17   4    0.35    0.13
  -1 -17  -4    0.43    0.13
  -1  17  -4    0.44    0.13
  -2 -17  -4    0.16    0.10
   2 -17   4   -0.03    0.10
   2  17   4    0.02    0.12
  -2  17  -4    0.12    0.12
   3  17   4    2.21    0.22
  -3  17  -4    1.87    0.20
  -3 -17  -4    1.90    0.18
   3 -17   4    2.09    0.20
   4 -17   4    6.19    0.36
  -4 -17  -4    5.62    0.34
  -4  17  -4    5.45    0.38
   4  17   4    5.41    0.39
   5 -17   4    0.53    0.15
  -5  17  -4    0.27    0.15
  -5 -17  -4    0.36    0.12
   5  17   4    0.28    0.16
   5  17   4    0.50    0.14
   6  17   4    3.02    0.28
   6  17   4    3.49    0.27
   6 -17   4    3.08    0.24
  -6  17  -4    2.78    0.27
   7 -17   4    2.45    0.22
   7  17   4    3.08    0.26
  -7  17  -4    2.33    0.25
   7  17   4    2.06    0.26
  -8 -17  -4   -0.12    0.18
   8 -17   4   -0.17    0.10
  -8  17  -4   -0.13    0.16
   8  17   4   -0.30    0.16
  -9  17  -4    2.29    0.29
  -9 -17  -4    3.78    0.34
   9  17   4    2.41    0.28
  10  17   4    1.09    0.27
 -10  17  -4    1.02    0.29
  11  17   4    0.21    0.24
 -11 -17  -4   -0.04    0.24
 -11  17  -4   -0.12    0.23
 -11  18   4    0.59    0.27
 -11 -18   4    0.81    0.26
  11  18  -4    0.43    0.24
  10  18  -4    0.88    0.25
 -10  18   4    0.14    0.22
 -10 -18   4    0.61    0.24
   9 -18  -4    0.45    0.18
   9  18  -4    0.01    0.19
  -9  18   4    0.11    0.21
  -9 -18   4    0.13    0.20
   8  18  -4    3.46    0.30
  -8 -18   4    3.41    0.30
  -8  18   4    3.04    0.32
   8 -18  -4    3.23    0.27
   7  18  -4   -0.07    0.14
  -7  18   4    0.09    0.17
  -7 -18   4    0.06    0.16
   7 -18  -4    1.41    0.18
   6  18  -4    1.10    0.17
   6 -18  -4    1.00    0.17
  -6  18   4    1.15    0.20
  -6 -18   4    1.14    0.16
   6  18  -4    1.60    0.20
  -5  18   4    0.05    0.14
   5  18  -4    0.00    0.10
   5 -18  -4   -0.10    0.10
   5  18  -4    0.04    0.12
   5  18  -4   -0.09    0.10
   4  18  -4    4.43    0.29
  -4  18   4    3.81    0.32
[truncated: 9,995,876 more chars]
