# Supplementary material for: Coordination variety of phenyl­tetra­zolato and di­methyl­amido ligands in dimeric Ti, Zr, and Ta com­plexes
Source: Acta Crystallogr C Struct Chem. 2024 Aug 23;80(Pt 9):576–83. doi: 10.1107/S2053229624007411 (PMC11371001; doi:10.1107/S2053229624007411)
Supplement: Supplementary file 2 [file c-80-00576-1sup2.hkl]

data_1                                                                          
_shelx_title ' guz03t in P2(1)/c'                                               
_shelx_refln_list_code          4                                               
_shelx_F_calc_maximum      440.34                                               
_exptl_crystal_F_000      2184.00                                               
_reflns_d_resolution_high  0.8107                                               
                                                                                
loop_                                                                           
 _space_group_symop_operation_xyz                                               
 'x, y, z'                                                                      
 '-x, y+1/2, -z+1/2'                                                            
 '-x, -y, -z'                                                                   
 'x, -y-1/2, z-1/2'                                                             
                                                                                
_cell_length_a    11.6292                                                       
_cell_length_b    22.6611                                                       
_cell_length_c    22.3631                                                       
_cell_angle_alpha  90.000                                                       
_cell_angle_beta   93.857                                                       
_cell_angle_gamma  90.000                                                       
                                                                                
_shelx_F_squared_multiplier     1.000                                           
                                                                                
loop_                                                                           
 _refln_index_h                                                                 
 _refln_index_k                                                                 
 _refln_index_l                                                                 
 _refln_F_squared_calc                                                          
 _refln_F_squared_meas                                                          
 _refln_F_squared_sigma                                                         
 _refln_observed_status                                                         
   2   0   0        212.62         90.90         5.61 o                         
   3   0   0       6551.45       7219.80       198.86 o                         
   4   0   0       6154.34       5541.72       153.88 o                         
   5   0   0        769.27        872.01        29.30 o                         
   6   0   0      15347.35      14352.78       494.18 o                         
   7   0   0       1689.18       1453.94        90.44 o                         
   8   0   0         45.12         40.42        18.57 o                         
   9   0   0        792.69        787.42        45.95 o                         
  10   0   0         38.89         65.83        25.75 o                         
  11   0   0        588.12        651.27        45.79 o                         
  12   0   0        347.44        405.73        39.05 o                         
  13   0   0        486.54        496.21        80.14 o                         
  14   0   0        102.57         99.11        42.34 o                         
   1   1   0      51893.02      50687.21      1703.67 o                         
   2   1   0       4378.34       4074.58        79.80 o                         
   3   1   0      22659.29      24505.49       519.99 o                         
   4   1   0        663.22        751.98        21.43 o                         
   5   1   0      14191.36      14125.95       302.66 o                         
   6   1   0         39.14        129.27        11.90 o                         
   7   1   0       1443.81       1275.68        33.39 o                         
   8   1   0        548.18        595.18        25.38 o                         
   9   1   0       3672.94       3424.30        92.91 o                         
  10   1   0        222.97        190.67        26.73 o                         
  11   1   0        298.42        353.05        24.38 o                         
  12   1   0       1231.56       1197.56        45.62 o                         
  13   1   0          2.10          0.00        22.55 o                         
  14   1   0          0.03          4.74        24.63 o                         
   0   2   0      71768.74      69996.16      3349.83 o                         
   1   2   0      49205.77      47926.30       920.14 o                         
   2   2   0       1945.52       3216.07        69.70 o                         
   3   2   0        420.96        314.32         9.98 o                         
   4   2   0      15764.70      16925.01       361.00 o                         
   5   2   0       1907.92       1843.57        44.01 o                         
   6   2   0       7309.72       7306.45       159.85 o                         
   7   2   0       4753.09       4741.93       106.35 o                         
   8   2   0         18.08         19.13        13.42 o                         
   9   2   0          0.70          1.02        14.70 o                         
  10   2   0         12.71         25.36        17.12 o                         
  11   2   0         35.43         47.19        19.64 o                         
  12   2   0         96.75        175.27        26.81 o                         
  13   2   0        372.43        332.91        27.30 o                         
  14   2   0          7.46          1.60        25.76 o                         
   1   3   0       8961.10       9329.62       196.64 o                         
   2   3   0      66036.85      73418.01      1409.15 o                         
   3   3   0      20401.58      20216.20       390.37 o                         
   4   3   0        397.29        370.99        11.40 o                         
   5   3   0      11934.95      11526.88       248.44 o                         
   6   3   0       4993.41       4751.67       106.00 o                         
   7   3   0        682.60        703.69        35.69 o                         
   8   3   0         50.74         44.41        13.67 o                         
   9   3   0        109.51        191.41        23.20 o                         
  10   3   0        739.07        680.84        37.45 o                         
  11   3   0         16.27          0.00        18.21 o                         
  12   3   0        240.69        245.98        29.04 o                         
  13   3   0         45.95          6.09        24.27 o                         
  14   3   0          0.12          0.00        25.08 o                         
   0   4   0      35614.18      37327.45      1018.37 o                         
   1   4   0         34.03         50.89         6.05 o                         
   2   4   0       2069.69       1499.51        31.38 o                         
   3   4   0       4761.11       4982.59        97.99 o                         
   4   4   0      21348.54      21663.04       418.49 o                         
   5   4   0       1414.08       1437.00        31.80 o                         
   6   4   0        651.51        609.20        19.55 o                         
   7   4   0       1904.67       1984.50        48.68 o                         
   8   4   0         58.20         88.84        11.31 o                         
   9   4   0        506.22        376.17        27.10 o                         
  10   4   0        350.67        329.38        22.11 o                         
  11   4   0        265.18        293.60        24.41 o                         
  12   4   0        157.66        152.85        26.58 o                         
  13   4   0         91.50         82.91        27.30 o                         
  14   4   0        159.30        193.18        33.00 o                         
   1   5   0         35.54         61.76         5.34 o                         
   2   5   0       9954.11      11170.31       216.72 o                         
   3   5   0      12721.58      12257.88       237.87 o                         
   4   5   0       3582.18       3865.69        77.56 o                         
   5   5   0       6264.37       6743.25       133.55 o                         
   6   5   0       1313.86       1159.84        27.33 o                         
   7   5   0         21.02         46.34         9.18 o                         
   8   5   0         48.54         56.36        11.11 o                         
   9   5   0        486.31        452.30        23.74 o                         
  10   5   0          2.81          0.00        15.58 o                         
  11   5   0        445.77        486.19        27.74 o                         
  12   5   0        108.04        128.85        26.23 o                         
  13   5   0        642.92        670.06        35.38 o                         
  14   5   0         73.43         96.51        30.38 o                         
   0   6   0       5771.06       6482.56       236.29 o                         
   1   6   0        398.10        539.13        13.86 o                         
   2   6   0      15619.30      16672.40       322.68 o                         
   3   6   0         83.72         63.24         6.62 o                         
   4   6   0        288.92        352.05        11.94 o                         
   5   6   0       2398.09       2859.78        59.44 o                         
   6   6   0        265.99        297.69        11.55 o                         
   7   6   0        249.20        242.70        13.91 o                         
   8   6   0          0.81          0.00         9.15 o                         
   9   6   0        284.47        341.56        22.21 o                         
  10   6   0        159.63        196.22        22.13 o                         
  11   6   0          0.13          0.00        17.20 o                         
  12   6   0          1.96          0.00        19.68 o                         
  13   6   0        155.63        166.54        29.43 o                         
   1   7   0       1642.03       1670.40        35.05 o                         
   2   7   0       1214.83       1245.57        27.28 o                         
   3   7   0       1187.24       1295.52        32.77 o                         
   4   7   0        668.24        688.66        17.94 o                         
   5   7   0       3994.38       4251.25        86.36 o                         
   6   7   0       1515.38       1645.63        37.45 o                         
   7   7   0         65.80         80.85        11.54 o                         
   8   7   0        869.92        770.05        29.15 o                         
   9   7   0         57.83         84.33        17.89 o                         
  10   7   0          1.25          0.00        15.58 o                         
  11   7   0         54.24         76.36        22.21 o                         
  12   7   0        211.82        231.78        28.31 o                         
  13   7   0         53.62        117.20        32.57 o                         
   0   8   0      50723.01      55747.35      2550.73 o                         
   1   8   0          8.14         38.57         6.63 o                         
   2   8   0       1056.37       1326.23        31.21 o                         
   3   8   0        227.66        314.37        11.21 o                         
   4   8   0         62.96        152.60         9.49 o                         
   5   8   0       1169.81       1338.99        34.58 o                         
   6   8   0       2279.21       2359.11        50.83 o                         
   7   8   0      12654.48      11948.69       258.87 o                         
   8   8   0        398.35        345.08        17.66 o                         
   9   8   0        260.91        254.69        20.45 o                         
  10   8   0        322.74        274.77        22.25 o                         
  11   8   0        119.37         86.27        22.14 o                         
  12   8   0        542.64        505.20        37.68 o                         
  13   8   0        551.18        537.92        55.62 o                         
   1   9   0      11815.56      11983.81       232.92 o                         
   2   9   0        182.26        170.41         8.66 o                         
   3   9   0        854.42        957.58        30.13 o                         
   4   9   0       1206.77       1122.69        32.94 o                         
   5   9   0      10701.52      10822.82       212.75 o                         
   6   9   0       3661.33       3698.27        76.85 o                         
   7   9   0          3.08         70.31        11.82 o                         
   8   9   0        954.72       1017.48        30.88 o                         
   9   9   0        325.23        407.79        69.47 o                         
  10   9   0        794.22        800.70        34.13 o                         
  11   9   0        176.77        218.09        26.53 o                         
  12   9   0        378.57        375.66        27.37 o                         
  13   9   0         19.79          7.33        29.89 o                         
   0  10   0      46986.04      49698.82      1627.70 o                         
   1  10   0       1415.90       1358.54        30.18 o                         
   2  10   0        625.13        700.14        18.06 o                         
   3  10   0       1232.88       1354.71        38.06 o                         
   4  10   0       2022.12       1975.51        46.18 o                         
   5  10   0       1303.62       1404.73        32.77 o                         
   6  10   0      10198.97      10077.49       199.16 o                         
   7  10   0       2204.20       2100.69        52.79 o                         
   8  10   0         46.95         71.87        13.07 o                         
   9  10   0        566.86        616.05        28.78 o                         
  10  10   0       1180.28       1087.67        49.27 o                         
  11  10   0        150.64        161.41        30.83 o                         
  12  10   0        167.11        225.72        35.54 o                         
  13  10   0        113.00         87.15        34.23 o                         
   1  11   0      10578.13      10499.64       205.47 o                         
   2  11   0        130.46        140.92         8.85 o                         
   3  11   0       1351.23       1542.30        34.51 o                         
   4  11   0       2358.25       2461.74        55.17 o                         
   5  11   0       7849.82       7912.86       264.48 o                         
   6  11   0         33.80         75.20         9.99 o                         
   7  11   0       1911.72       1956.60        67.21 o                         
   8  11   0        264.64        280.40        17.15 o                         
   9  11   0          6.64         57.86        17.90 o                         
  10  11   0       1588.72       1460.46        59.01 o                         
  11  11   0       1108.20       1039.37        49.30 o                         
  12  11   0         51.87         50.37        37.24 o                         
  13  11   0        220.08        268.66        39.52 o                         
   0  12   0       8759.31       8601.14       294.91 o                         
   1  12   0       4000.00       3623.87        73.49 o                         
   2  12   0        393.75        336.08        14.37 o                         
   3  12   0        227.48        224.90        10.58 o                         
   4  12   0        363.47        307.04        12.54 o                         
   5  12   0        203.76        211.92        13.19 o                         
   6  12   0       1746.20       1690.06        39.27 o                         
   7  12   0        187.64        221.66        18.14 o                         
   8  12   0        156.90        201.96        20.40 o                         
   9  12   0       2637.32       2568.50       112.38 o                         
  10  12   0        551.31        524.76        34.80 o                         
  11  12   0         40.12          0.76        25.12 o                         
  12  12   0        128.64        104.26        32.39 o                         
   1  13   0       2978.13       3072.64        80.35 o                         
   2  13   0         74.21         98.21        12.39 o                         
   3  13   0        953.96       1015.79        35.37 o                         
   4  13   0       1134.01       1120.97        31.18 o                         
   5  13   0       1677.47       1522.65        40.08 o                         
   6  13   0        697.45        706.79        23.90 o                         
   7  13   0          2.65          0.00        14.87 o                         
   8  13   0         60.68         83.65        17.94 o                         
   9  13   0        126.07        126.14        27.30 o                         
  10  13   0       1324.32       1213.56        53.31 o                         
  11  13   0        374.64        394.74        46.63 o                         
  12  13   0          1.00          0.00        28.56 o                         
   0  14   0        263.62        235.66        18.39 o                         
   1  14   0        117.28        137.62        10.89 o                         
   2  14   0         18.39         18.66         8.47 o                         
   3  14   0         27.10         42.89         9.46 o                         
   4  14   0       1487.64       1330.92        36.05 o                         
   5  14   0        402.25        329.30        16.19 o                         
   6  14   0        288.04        324.99        16.32 o                         
   7  14   0        134.27        145.64        18.75 o                         
   8  14   0         82.91         65.30        18.10 o                         
   9  14   0         25.67         44.60        19.54 o                         
  10  14   0        472.70        545.02        36.51 o                         
  11  14   0        104.34        139.49        32.09 o                         
  12  14   0        367.42        453.25        37.79 o                         
   1  15   0        447.51        433.01        17.66 o                         
   2  15   0         55.95         32.19         9.51 o                         
   3  15   0       2252.37       2201.93        53.91 o                         
   4  15   0         47.97         79.71        22.31 o                         
   5  15   0         23.06         27.51        11.11 o                         
   6  15   0         99.12        131.17        15.92 o                         
   7  15   0        340.72        394.73        35.29 o                         
   8  15   0          0.15          0.00        14.60 o                         
   9  15   0        223.81        327.42        29.08 o                         
  10  15   0          0.01          0.00        24.14 o                         
  11  15   0         92.17        110.82        37.56 o                         
  12  15   0         10.06          0.00        31.27 o                         
   0  16   0       1026.26       1151.94        52.45 o                         
   1  16   0        725.64        838.44        29.70 o                         
   2  16   0          5.93          5.03         8.82 o                         
   3  16   0       1367.48       1274.76        41.96 o                         
   4  16   0         82.70         84.40        13.19 o                         
   5  16   0          0.01          0.00         9.93 o                         
   6  16   0          8.18          3.43        10.98 o                         
   7  16   0         72.42         92.70        16.15 o                         
   8  16   0        522.04        499.78        27.69 o                         
   9  16   0        110.75        116.52        22.78 o                         
  10  16   0         91.62         24.10        28.50 o                         
  11  16   0          0.15          0.00        26.79 o                         
   1  17   0       5241.50       5492.42       180.66 o                         
   2  17   0        912.34        827.82        31.73 o                         
   3  17   0         17.30          3.32         9.93 o                         
   4  17   0        786.97        760.05        25.43 o                         
   5  17   0          2.24          0.00        13.20 o                         
   6  17   0        301.61        311.80        17.88 o                         
   7  17   0        119.60        165.36        20.47 o                         
   8  17   0        228.05        271.93        26.80 o                         
   9  17   0        258.94        255.50        28.48 o                         
  10  17   0          3.58          0.00        26.37 o                         
  11  17   0        101.17         49.35        33.91 o                         
   0  18   0       8681.50       8204.19       764.76 o                         
   1  18   0         24.86         30.34        13.74 o                         
   2  18   0        247.71        244.87        18.76 o                         
   3  18   0        180.99        210.58        18.17 o                         
   4  18   0        137.47        142.01        21.48 o                         
   5  18   0         46.42         66.70        13.68 o                         
   6  18   0       2127.58       2050.50        61.18 o                         
   7  18   0       1173.61       1188.23        42.64 o                         
   8  18   0          2.16          0.00        17.59 o                         
   9  18   0         10.78          2.79        21.30 o                         
  10  18   0         14.51         38.39        29.50 o                         
   1  19   0        170.32        218.63        19.95 o                         
   2  19   0        419.28        357.13        30.07 o                         
   3  19   0         39.73         78.45        15.56 o                         
   4  19   0       1237.15       1298.59        72.05 o                         
   5  19   0       2953.80       2683.38        75.79 o                         
   6  19   0        974.50        895.81        41.23 o                         
   7  19   0        130.97        147.33        26.63 o                         
   8  19   0         56.47         73.72        20.99 o                         
   9  19   0        295.60        302.87        24.92 o                         
  10  19   0         53.01         22.68        29.02 o                         
   0  20   0       1501.35       1579.60       140.82 o                         
   1  20   0       2726.85       2551.80        72.78 o                         
   2  20   0         15.37         21.42        15.66 o                         
   3  20   0        584.95        558.45        40.25 o                         
   4  20   0         74.57         68.88        17.06 o                         
   5  20   0         71.67         71.01        17.20 o                         
   6  20   0       1313.40       1299.38        53.00 o                         
   7  20   0       1516.85       1655.92        62.30 o                         
   8  20   0          4.54          0.00        20.21 o                         
   9  20   0         24.91         14.72        30.53 o                         
   1  21   0       3678.85       3711.44       106.70 o                         
   2  21   0          1.32          0.00        13.45 o                         
   3  21   0        204.40        238.51        21.16 o                         
   4  21   0        418.47        458.17        24.60 o                         
   5  21   0       1079.71       1076.46        39.19 o                         
   6  21   0        382.21        398.80        28.50 o                         
   7  21   0         38.74         35.28        33.20 o                         
   8  21   0         76.67         61.32        23.86 o                         
   9  21   0        326.21        288.90        33.05 o                         
   0  22   0       2996.32       3005.10       120.22 o                         
   1  22   0       1159.45       1154.01        41.10 o                         
   2  22   0       3653.22       3305.26        91.96 o                         
   3  22   0         20.84         12.43        16.81 o                         
   4  22   0       1639.91       1648.72        52.98 o                         
   5  22   0        761.37        799.05        33.69 o                         
   6  22   0        644.07        636.77        35.50 o                         
   7  22   0       1149.79       1086.18        49.13 o                         
   8  22   0         98.30        109.23        26.50 o                         
   1  23   0        334.14        343.20        24.13 o                         
   2  23   0        251.30        234.96        22.22 o                         
   3  23   0        291.13        268.60        24.60 o                         
   4  23   0        503.68        465.99        26.75 o                         
   5  23   0       2450.52       2307.18        69.00 o                         
   6  23   0        130.11        148.83        27.70 o                         
   7  23   0          1.50          0.00        20.82 o                         
   8  23   0          6.57          4.78        23.77 o                         
   0  24   0          3.96          2.21        23.43 o                         
   1  24   0         70.52         78.75        19.91 o                         
   2  24   0        682.16        702.03        32.19 o                         
   3  24   0          5.76          0.00        16.30 o                         
   4  24   0          0.46         11.94        18.14 o                         
   5  24   0         20.08          6.55        18.21 o                         
   6  24   0        188.55        223.17        36.82 o                         
   7  24   0        341.90        356.41        38.02 o                         
   1  25   0         35.42         30.69        18.18 o                         
   2  25   0        534.36        501.15        27.86 o                         
   3  25   0          9.63         17.70        18.48 o                         
   4  25   0        386.24        320.26        24.88 o                         
   5  25   0        144.60        254.55        26.23 o                         
   6  25   0        108.58         96.81        31.54 o                         
   0  26   0         10.11          0.00        32.06 o                         
   1  26   0         88.11         87.69        21.71 o                         
   2  26   0        147.67        175.64        24.60 o                         
   3  26   0          2.05          0.00        18.53 o                         
   4  26   0        212.71        237.18        27.95 o                         
   5  26   0         19.49          0.00        22.16 o                         
   1  27   0         30.23          0.00        18.53 o                         
   2  27   0         23.28          0.00        18.86 o                         
   3  27   0          0.75          0.00        18.68 o                         
 -14   1   1         10.58          0.00        24.80 o                         
 -13   1   1        250.19        267.58        38.29 o                         
 -12   1   1         34.30         14.09        21.27 o                         
 -11   1   1         98.70        171.11        35.49 o                         
 -10   1   1        211.29        251.74        27.70 o                         
  -9   1   1        118.84        164.25        19.41 o                         
  -8   1   1         14.49         17.65        12.51 o                         
  -7   1   1       1228.65       1140.84        27.03 o                         
  -6   1   1         55.46         36.35         8.50 o                         
  -5   1   1       3872.73       4088.09        81.86 o                         
  -4   1   1       2743.16       3241.21        64.95 o                         
  -3   1   1      22449.59      23884.46       505.64 o                         
  -2   1   1      17415.31      17570.83       337.97 o                         
  -1   1   1       2072.87       1387.68        27.85 o                         
   1   1   1       1422.85       2502.26        49.16 o                         
   2   1   1       2103.29       2768.47        60.68 o                         
   3   1   1      35461.89      37687.85       797.39 o                         
   4   1   1          0.80         65.58         9.49 o                         
   5   1   1       3315.95       3820.06        84.93 o                         
   6   1   1       3491.54       3586.39        81.03 o                         
   7   1   1          3.37          9.82        12.04 o                         
   8   1   1         14.74         11.64        12.98 o                         
   9   1   1        424.35        500.24        30.72 o                         
  10   1   1         79.89        130.42        55.49 o                         
  11   1   1        122.96        108.93        21.61 o                         
  12   1   1          0.33          0.00        20.94 o                         
  13   1   1         46.44         11.12        22.75 o                         
  14   1   1         16.48         10.28        25.80 o                         
 -14   2   1          6.42          0.00        29.65 o                         
 -13   2   1          6.46          0.00        22.79 o                         
 -12   2   1        627.62        577.40        31.57 o                         
 -11   2   1        357.72        371.17        35.69 o                         
 -10   2   1         76.13         93.61        19.32 o                         
  -9   2   1        117.89        149.96        19.36 o                         
  -8   2   1       2086.83       1895.32        55.48 o                         
  -7   2   1       2278.26       2163.48        52.35 o                         
  -6   2   1        735.98        674.82        17.95 o                         
  -5   2   1        605.31        647.04        16.64 o                         
  -4   2   1       2274.74       1997.12        49.40 o                         
  -3   2   1      26864.91      28232.20       543.50 o                         
  -2   2   1       3489.08       3196.63        70.83 o                         
  -1   2   1       2572.57       3076.57        60.39 o                         
   0   2   1       7483.32       7940.39       494.58 o                         
   1   2   1       2773.59       3799.95        74.36 o                         
   2   2   1       8504.52       8871.48       171.79 o                         
   3   2   1       6994.55       7349.59       171.46 o                         
   4   2   1      46301.30      48453.44      1026.85 o                         
   5   2   1       2914.60       3122.44        71.02 o                         
   6   2   1        832.96        914.10        25.10 o                         
   7   2   1        631.92        662.13        22.95 o                         
   8   2   1       1023.60        978.63        35.30 o                         
   9   2   1        743.67        658.34        28.83 o                         
  10   2   1        548.35        507.21        29.41 o                         
  11   2   1         14.90          0.00        17.84 o                         
  12   2   1        117.40         98.70        23.86 o                         
  13   2   1        308.52        323.35        36.51 o                         
  14   2   1        470.84        465.51        32.69 o                         
 -14   3   1          2.28          0.00        25.09 o                         
 -13   3   1        429.96        395.13        29.11 o                         
 -12   3   1        599.66        641.69        32.69 o                         
 -11   3   1        366.93        314.74        23.96 o                         
 -10   3   1        127.17        127.99        20.83 o                         
  -9   3   1       2280.04       2236.08        65.18 o                         
  -8   3   1       1307.49       1252.41        34.45 o                         
  -7   3   1         31.12         58.59         9.49 o                         
  -6   3   1        813.03        676.60        18.30 o                         
  -5   3   1       2619.82       2862.00        58.80 o                         
  -4   3   1          5.63         57.92        13.17 o                         
  -3   3   1      27979.40      28145.64       542.54 o                         
  -2   3   1      22568.69      25496.72       490.14 o                         
  -1   3   1          7.29         43.70         3.62 o                         
   0   3   1       1371.46       1175.08        23.95 o                         
   1   3   1        243.05        471.65        11.32 o                         
   2   3   1        287.30        138.11         7.30 o                         
   3   3   1      17113.15      17762.10       354.13 o                         
   4   3   1      16569.42      16736.98       357.11 o                         
   5   3   1        853.41        829.10        23.03 o                         
   6   3   1       3351.68       3306.37        75.51 o                         
   7   3   1       1781.20       1663.42        41.72 o                         
   8   3   1        197.87        186.38        17.89 o                         
   9   3   1       1351.69       1244.76        42.24 o                         
  10   3   1        218.60        265.50        22.30 o                         
  11   3   1        274.78        292.37        23.84 o                         
  12   3   1        191.22        237.90        26.04 o                         
  13   3   1          1.15          0.00        24.13 o                         
  14   3   1        218.83        313.84        41.23 o                         
 -14   4   1         16.46          1.17        26.95 o                         
 -13   4   1         35.31         12.82        24.80 o                         
 -12   4   1        317.77        372.99        27.24 o                         
 -11   4   1        437.13        395.56        25.79 o                         
 -10   4   1        306.71        297.18        22.76 o                         
  -9   4   1        177.00        208.69        20.59 o                         
  -8   4   1       6266.18       6062.70       135.84 o                         
  -7   4   1       3149.47       3456.68        71.50 o                         
  -6   4   1       3448.90       3680.00        74.97 o                         
  -5   4   1          1.00         29.03         5.67 o                         
  -4   4   1        180.35        226.48         9.53 o                         
  -3   4   1       5712.35       5848.69       114.78 o                         
  -2   4   1       8520.97      10345.82       200.08 o                         
  -1   4   1      74971.43      85391.63      1798.95 o                         
   0   4   1       2997.71       3287.05        70.99 o                         
   1   4   1       1151.72        976.63        23.28 o                         
   2   4   1      10425.08      11406.59       239.98 o                         
   3   4   1       8115.80       9197.40       179.21 o                         
   4   4   1       4051.62       4104.29        81.88 o                         
   5   4   1       3897.59       3243.57        73.71 o                         
   6   4   1        438.67        456.91        20.48 o                         
   7   4   1        281.40        302.78        14.10 o                         
   8   4   1       3817.75       3516.68        94.04 o                         
   9   4   1       1581.20       1480.24        47.39 o                         
  10   4   1        451.03        416.49        24.51 o                         
  11   4   1        450.06        445.48        26.23 o                         
  12   4   1        158.39        158.77        26.11 o                         
  13   4   1        155.06        242.41        75.49 o                         
  14   4   1        164.20        251.90        67.55 o                         
 -14   5   1          5.80          0.00        31.51 o                         
 -13   5   1       1019.33        962.56        42.20 o                         
 -12   5   1       1098.58       1080.11        43.12 o                         
 -11   5   1        127.71        126.84        23.45 o                         
 -10   5   1         36.43         55.32        20.82 o                         
  -9   5   1        805.69        739.24        30.81 o                         
  -8   5   1       3648.15       3373.38        78.79 o                         
  -7   5   1       1236.89       1189.09        30.94 o                         
  -6   5   1        303.81        267.33        16.38 o                         
  -5   5   1       1820.74       1868.17        40.46 o                         
  -4   5   1       1292.86       1284.58        28.64 o                         
  -3   5   1       8959.02       9396.06       183.09 o                         
  -2   5   1      24039.09      26199.87       548.53 o                         
  -1   5   1      17230.60      19546.77       414.08 o                         
   0   5   1       2643.91       3417.77        67.65 o                         
   1   5   1        295.31        476.35        12.98 o                         
   2   5   1       6975.79       7802.20       152.14 o                         
   3   5   1      23737.48      23561.71       455.24 o                         
   4   5   1       7884.00       7885.78       154.73 o                         
   5   5   1        527.48        458.47        14.21 o                         
   6   5   1       2175.64       1966.05        47.75 o                         
   7   5   1          0.88          0.42         7.80 o                         
   8   5   1         87.07        157.89        17.89 o                         
   9   5   1       4416.77       4319.54       123.28 o                         
  10   5   1        374.07        390.36        24.51 o                         
  11   5   1       1870.81       1621.42        54.15 o                         
  12   5   1        194.63        163.33        26.19 o                         
  13   5   1        124.84        182.87        56.60 o                         
  14   5   1        406.01        633.49        96.61 o                         
 -14   6   1        366.19        397.93        35.73 o                         
 -13   6   1         37.37         64.73        31.27 o                         
 -12   6   1        432.58        486.47        29.67 o                         
 -11   6   1         58.09         55.54        20.99 o                         
 -10   6   1        267.59        268.36        21.57 o                         
  -9   6   1        173.87        238.65        21.82 o                         
  -8   6   1       7446.80       7179.18       159.21 o                         
  -7   6   1       7554.52       7367.78       146.10 o                         
  -6   6   1          0.42         18.99         6.76 o                         
  -5   6   1        945.02       1137.81        26.88 o                         
  -4   6   1       1179.28        899.21        30.72 o                         
  -3   6   1       3679.94       3543.17        71.35 o                         
  -2   6   1       5078.09       5560.50       109.05 o                         
  -1   6   1       7256.68       7744.14       208.84 o                         
   0   6   1      31319.20      38021.62       733.01 o                         
   1   6   1       1473.87       2144.90        50.43 o                         
   2   6   1       6045.17       5463.26       107.61 o                         
   3   6   1       1231.54       1455.42        39.95 o                         
   4   6   1        836.41        827.02        18.96 o                         
   5   6   1       4214.18       3705.26        75.32 o                         
   6   6   1       4731.87       4828.18        97.25 o                         
   7   6   1          9.73          0.00         8.42 o                         
   8   6   1       2127.79       2066.30        55.94 o                         
   9   6   1        174.57        198.26        20.95 o                         
  10   6   1        113.95        158.35        21.94 o                         
  11   6   1        598.85        597.04        30.41 o                         
  12   6   1        147.26        138.19        25.59 o                         
  13   6   1        630.73        694.93        35.89 o                         
 -13   7   1        691.08        763.19       147.50 o                         
 -12   7   1        329.95        315.81        26.23 o                         
 -11   7   1         29.37         13.28        19.26 o                         
 -10   7   1         17.72         21.00        17.20 o                         
  -9   7   1       3617.23       3500.75        95.45 o                         
  -8   7   1       1958.68       2030.95        51.57 o                         
  -7   7   1       5700.33       5457.99       110.14 o                         
  -6   7   1       1964.17       1829.46        40.87 o                         
  -5   7   1        299.04        286.61        11.55 o                         
  -4   7   1        605.36        601.83        17.24 o                         
  -3   7   1       4708.35       4211.83        84.43 o                         
  -2   7   1      23359.15      24789.29       661.76 o                         
  -1   7   1      14506.44      16673.04       424.00 o                         
   0   7   1        286.23        484.62        13.06 o                         
   1   7   1      44619.34      45420.29       862.48 o                         
   2   7   1       3525.99       3701.13        81.13 o                         
   3   7   1       3454.14       3376.30        68.41 o                         
   4   7   1       5740.87       4730.17        94.82 o                         
   5   7   1        134.07        180.15        10.34 o                         
   6   7   1         12.45        100.35        25.14 o                         
   7   7   1          4.13         15.65         9.45 o                         
   8   7   1         38.91         93.67        12.78 o                         
   9   7   1        938.96        916.38        34.76 o                         
  10   7   1       1537.33       1418.58        47.98 o                         
  11   7   1        677.75        688.72        32.50 o                         
  12   7   1          5.56          0.00        21.77 o                         
  13   7   1         54.35         46.86        25.70 o                         
 -13   8   1         72.92        113.68        33.47 o                         
 -12   8   1         24.09         34.84        23.25 o                         
 -11   8   1         11.77          0.00        19.03 o                         
 -10   8   1        201.03        211.58        24.07 o                         
  -9   8   1        133.71        159.06        24.14 o                         
  -8   8   1       1658.98       1743.38        83.21 o                         
  -7   8   1       5133.37       5276.29       106.90 o                         
  -6   8   1       1330.19       1347.88        31.72 o                         
  -5   8   1       1453.23       1353.02        31.14 o                         
  -4   8   1         19.86         21.19         6.37 o                         
  -3   8   1        674.79        989.07        23.36 o                         
  -2   8   1       6111.47       6445.32       126.77 o                         
  -1   8   1       4026.46       4091.66        89.75 o                         
   0   8   1       1413.28       1629.34        34.42 o                         
   1   8   1         68.01        185.11        15.65 o                         
   2   8   1      10967.31      11390.67       221.84 o                         
   3   8   1        848.04        767.30        19.29 o                         
   4   8   1       8359.85       8603.11       169.05 o                         
   5   8   1       9366.41       9379.44       184.60 o                         
   6   8   1         24.45         34.19         7.83 o                         
   7   8   1       1935.57       1920.86        49.25 o                         
   8   8   1       2541.51       2305.12        57.06 o                         
   9   8   1         12.25         35.36        16.23 o                         
  10   8   1         44.36         39.25        21.41 o                         
  11   8   1        621.49        563.44        29.90 o                         
  12   8   1          0.24          0.00        20.87 o                         
  13   8   1         32.59         28.36        30.07 o                         
 -13   9   1        199.73        258.15        38.93 o                         
 -12   9   1        361.96        374.43        30.48 o                         
 -11   9   1          8.49          0.00        18.23 o                         
 -10   9   1        152.34        157.81        23.04 o                         
  -9   9   1        377.38        387.47        23.09 o                         
  -8   9   1       2185.47       2154.36        56.30 o                         
  -7   9   1        462.04        444.21        21.84 o                         
  -6   9   1         11.47         15.87         8.74 o                         
  -5   9   1        417.91        419.93        13.62 o                         
  -4   9   1       2989.55       2947.41        66.94 o                         
  -3   9   1       3016.75       3142.84        64.36 o                         
  -2   9   1       6209.30       6681.00       144.97 o                         
  -1   9   1        841.09       1003.82        26.13 o                         
   0   9   1      12858.08      14162.77       274.61 o                         
   1   9   1       2091.37       2244.19        47.03 o                         
   2   9   1        117.64        111.10         7.69 o                         
   3   9   1       5943.64       5938.00       121.80 o                         
   4   9   1       4738.84       4882.46        98.22 o                         
   5   9   1       2673.15       2969.40        62.39 o                         
   6   9   1          1.27         10.83         7.45 o                         
   7   9   1       1774.02       1758.28        45.41 o                         
   8   9   1         42.19         50.41        12.55 o                         
   9   9   1        768.79        655.75        29.29 o                         
  10   9   1        845.85        833.94        48.25 o                         
  11   9   1        565.43        534.92        40.32 o                         
  12   9   1         69.90         71.59        23.93 o                         
  13   9   1        283.12        350.47        38.94 o                         
 -13  10   1          1.79          0.00        28.84 o                         
 -12  10   1          7.54          0.00        24.07 o                         
 -11  10   1         39.28         28.03        24.89 o                         
 -10  10   1        527.76        436.71        26.38 o                         
  -9  10   1        132.70        135.63        20.91 o                         
  -8  10   1        164.14        229.71        16.19 o                         
  -7  10   1       2474.13       2441.12        59.98 o                         
  -6  10   1         52.72         44.30         8.92 o                         
  -5  10   1        251.15        269.82        12.39 o                         
  -4  10   1       1226.03       1239.60        34.30 o                         
  -3  10   1       2939.79       3088.40        63.40 o                         
  -2  10   1      10196.58      10208.95       324.53 o                         
  -1  10   1         66.30         69.34         7.85 o                         
   0  10   1        728.26        742.74        18.72 o                         
   1  10   1        278.19        209.98         9.79 o                         
   2  10   1        481.07        440.14        13.27 o                         
   3  10   1        206.71        142.39        10.69 o                         
   4  10   1        162.69        224.69        10.73 o                         
   5  10   1         34.00         64.56         8.37 o                         
   6  10   1        941.57        919.76        24.27 o                         
   7  10   1          0.01          9.68        10.44 o                         
   8  10   1        294.10        306.62        18.03 o                         
   9  10   1          6.67          0.00        15.97 o                         
  10  10   1        115.87        125.36        27.43 o                         
  11  10   1          2.04          0.00        18.78 o                         
  12  10   1          0.09          0.00        25.54 o                         
  13  10   1         14.52         10.62        29.39 o                         
 -13  11   1         12.38          1.04        31.21 o                         
 -12  11   1          6.71          0.00        25.46 o                         
 -11  11   1          2.74          0.00        23.26 o                         
 -10  11   1        331.79        372.12        42.38 o                         
  -9  11   1          7.42         16.87        20.60 o                         
  -8  11   1        873.97        858.83        28.82 o                         
  -7  11   1        553.35        529.96        21.11 o                         
  -6  11   1          0.90          0.00         7.98 o                         
  -5  11   1       1147.87       1268.27        30.76 o                         
  -4  11   1        115.26        207.29        18.10 o                         
  -3  11   1       1016.64        966.25        23.59 o                         
  -2  11   1         36.83         23.25         7.67 o                         
  -1  11   1       2554.88       2687.26        69.98 o                         
   0  11   1       6012.84       6580.47       141.52 o                         
   1  11   1        466.60        577.72        16.32 o                         
   2  11   1       5411.61       5948.94       118.32 o                         
   3  11   1        313.81        354.19        13.31 o                         
   4  11   1        146.60        154.33        10.15 o                         
   5  11   1        810.48        858.92        22.79 o                         
   6  11   1          6.34          0.00         8.25 o                         
   7  11   1       1155.19       1161.38        33.91 o                         
   8  11   1          9.18          0.00        11.55 o                         
   9  11   1        248.15        279.49        22.11 o                         
  10  11   1        383.74        436.06       101.70 o                         
  11  11   1        106.91        107.24        34.78 o                         
  12  11   1          1.34          0.00        27.94 o                         
  13  11   1          2.21          0.00        29.57 o                         
 -12  12   1         89.98         76.63        36.19 o                         
 -11  12   1        149.13        170.32        32.09 o                         
 -10  12   1        120.79        139.03        28.62 o                         
  -9  12   1        162.05        202.49        22.12 o                         
  -8  12   1        599.59        572.47        26.98 o                         
  -7  12   1        203.78        244.05        18.86 o                         
  -6  12   1        111.63        112.31        11.56 o                         
  -5  12   1        314.59        307.48        19.76 o                         
  -4  12   1       3096.87       3090.78        65.23 o                         
  -3  12   1        849.88        857.25        22.48 o                         
  -2  12   1        474.19        540.82        18.08 o                         
  -1  12   1       8699.63       8913.53       192.39 o                         
   0  12   1       1252.56       1375.29        48.81 o                         
   1  12   1       4216.77       4182.77        84.70 o                         
   2  12   1          0.62          6.53         5.97 o                         
   3  12   1       1999.45       2151.91        46.56 o                         
   4  12   1         90.49        109.01        13.04 o                         
   5  12   1       1596.51       1450.43        36.69 o                         
   6  12   1        208.80        207.47        12.33 o                         
   7  12   1        214.12        215.48        15.99 o                         
   8  12   1        413.15        443.44        61.58 o                         
   9  12   1        667.03        560.08        40.15 o                         
  10  12   1       1446.88       1373.04        57.24 o                         
  11  12   1        156.68        152.09        30.77 o                         
  12  12   1         35.51         36.35        39.64 o                         
 -12  13   1         19.74         26.90        29.94 o                         
 -11  13   1         43.49         47.15        27.30 o                         
 -10  13   1        154.30        179.10        31.15 o                         
  -9  13   1       1138.72       1137.32        41.18 o                         
  -8  13   1        118.37        114.23        18.99 o                         
  -7  13   1        792.59        853.78        48.83 o                         
  -6  13   1        987.23       1012.68        30.14 o                         
  -5  13   1          0.10         17.15         9.19 o                         
  -4  13   1         31.98         37.17         9.57 o                         
  -3  13   1        668.29        579.01        19.78 o                         
  -2  13   1       7726.62       7656.01       184.94 o                         
  -1  13   1       1834.10       1757.69        43.36 o                         
   0  13   1         78.23         88.77         8.28 o                         
   1  13   1         22.89          6.88         5.97 o                         
   2  13   1        657.76        641.17        18.61 o                         
   3  13   1        986.06        921.64        23.51 o                         
   4  13   1       4373.55       4241.43        96.05 o                         
   5  13   1          8.55         22.60         9.77 o                         
   6  13   1        886.01        863.78        27.06 o                         
   7  13   1        908.12        967.14        35.11 o                         
   8  13   1        209.53        266.21        22.94 o                         
   9  13   1       2206.05       2309.46        81.90 o                         
  10  13   1         48.67         46.65        27.24 o                         
  11  13   1          7.88          0.00        25.05 o                         
  12  13   1         10.77          0.00        26.44 o                         
 -12  14   1          8.99          0.00        28.89 o                         
 -11  14   1         37.75         50.61        48.52 o                         
 -10  14   1        432.39        400.42        33.05 o                         
  -9  14   1         75.55         68.27        24.96 o                         
  -8  14   1       1097.18       1215.24        42.15 o                         
  -7  14   1        185.96        244.05        20.76 o                         
  -6  14   1          0.03          0.00         9.07 o                         
  -5  14   1        182.29        171.13        14.49 o                         
  -4  14   1        391.47        347.75        15.98 o                         
  -3  14   1       1042.50       1043.74        29.38 o                         
  -2  14   1         69.70        147.26        11.90 o                         
  -1  14   1       1729.08       1540.31        44.94 o                         
   0  14   1        198.01        185.75         9.84 o                         
   1  14   1         29.34         31.09         8.19 o                         
   2  14   1       1683.88       1868.40        65.26 o                         
   3  14   1        485.32        487.81        17.93 o                         
   4  14   1        551.56        516.55        19.60 o                         
   5  14   1       2573.69       2447.71        59.32 o                         
   6  14   1          8.57          0.00         9.71 o                         
   7  14   1        703.87        706.73        53.31 o                         
   8  14   1        388.15        408.76        24.23 o                         
   9  14   1        989.04        921.11        44.91 o                         
  10  14   1         10.33          0.00        25.77 o                         
  11  14   1         70.09         63.82        58.39 o                         
  12  14   1         58.66         37.68        31.27 o                         
 -12  15   1          9.33          9.92        31.73 o                         
 -11  15   1         23.32         26.16        29.50 o                         
 -10  15   1        742.62        722.18        42.30 o                         
  -9  15   1       4043.74       4066.67       110.42 o                         
  -8  15   1        143.57        116.58        20.49 o                         
  -7  15   1        635.12        649.46        55.39 o                         
  -6  15   1        206.60        198.72        17.06 o                         
  -5  15   1         82.07        115.89        13.44 o                         
  -4  15   1         98.27        111.80        12.62 o                         
  -3  15   1       3887.87       3582.84        82.74 o                         
  -2  15   1       6586.43       6777.13       149.39 o                         
  -1  15   1        133.36        149.60        12.03 o                         
   0  15   1       1212.22       1091.74        37.73 o                         
   1  15   1        105.03        144.01        12.17 o                         
   2  15   1        670.81        676.04        22.95 o                         
   3  15   1       1488.91       1445.66        42.67 o                         
   4  15   1       6367.29       5783.13       140.19 o                         
   5  15   1        131.16        166.21        14.82 o                         
   6  15   1          5.31          0.00        10.20 o                         
   7  15   1          8.83          4.81        15.17 o                         
   8  15   1         82.96        123.46        21.10 o                         
   9  15   1         36.42         66.21        27.17 o                         
  10  15   1        833.96        909.82        47.06 o                         
  11  15   1        517.11        476.36        45.33 o                         
  12  15   1        188.59        259.07        39.11 o                         
 -11  16   1        101.68        142.50        44.50 o                         
 -10  16   1        409.89        383.66        35.36 o                         
  -9  16   1        279.54        280.87        26.24 o                         
  -8  16   1       3524.69       3626.01        99.29 o                         
  -7  16   1        494.56        522.13        26.05 o                         
  -6  16   1          2.62          0.00        10.50 o                         
  -5  16   1        720.33        656.35        23.65 o                         
  -4  16   1       1125.48       1153.63        35.91 o                         
  -3  16   1       1604.85       1613.17        42.05 o                         
  -2  16   1       1832.66       1712.47        44.03 o                         
  -1  16   1        752.14        715.08        27.40 o                         
   0  16   1        281.80        422.70        22.55 o                         
   1  16   1          7.35         11.68        11.05 o                         
   2  16   1       1476.02       1377.31        37.03 o                         
   3  16   1       2264.23       2183.36        53.74 o                         
   4  16   1       1067.92       1111.73        32.40 o                         
   5  16   1         47.24         22.84        11.46 o                         
   6  16   1        180.16        218.78        16.46 o                         
   7  16   1         44.72         50.23        16.52 o                         
   8  16   1       1811.70       1812.88        57.52 o                         
   9  16   1       1670.67       1585.29        53.20 o                         
  10  16   1        108.15        142.62        33.00 o                         
  11  16   1         95.27        118.03        38.56 o                         
 -11  17   1         25.68          0.00        29.50 o                         
 -10  17   1          2.82          0.00        30.76 o                         
  -9  17   1       3134.42       3264.19        93.04 o                         
  -8  17   1        831.08        898.25        36.66 o                         
  -7  17   1        204.49        208.20        25.84 o                         
  -6  17   1       1291.84       1340.17        38.41 o                         
  -5  17   1         23.61         19.05        13.38 o                         
  -4  17   1        217.79        227.95        16.32 o                         
  -3  17   1       2016.22       1773.68        50.06 o                         
  -2  17   1       1482.65       1371.76        82.62 o                         
  -1  17   1       2087.90       2137.93        60.86 o                         
   0  17   1      10829.97      10950.00       346.02 o                         
   1  17   1       1586.03       1608.43        49.13 o                         
   2  17   1        253.54        297.00        53.02 o                         
   3  17   1       1378.34       1318.57        47.92 o                         
   4  17   1       3161.35       3140.29        75.27 o                         
   5  17   1        305.72        222.05        15.73 o                         
   6  17   1        200.18        308.71        72.92 o                         
   7  17   1        626.24        670.78        42.93 o                         
   8  17   1        260.36        324.80        25.55 o                         
   9  17   1        560.43        597.35        31.42 o                         
  10  17   1       1555.32       1613.57        67.39 o                         
  11  17   1         29.83          0.00        29.72 o                         
 -10  18   1         26.60         55.79        30.42 o                         
  -9  18   1        373.55        390.45        44.63 o                         
  -8  18   1       1289.25       1384.79        69.07 o                         
  -7  18   1       2601.89       2823.64        80.70 o                         
  -6  18   1        643.66        678.14        26.52 o                         
  -5  18   1         13.92          0.71        14.58 o                         
  -4  18   1        113.53        150.83        21.84 o                         
  -3  18   1         15.34          0.00        11.71 o                         
  -2  18   1       5329.13       5391.26       137.98 o                         
  -1  18   1        691.83        637.00        31.20 o                         
   0  18   1        635.79        538.68        28.42 o                         
   1  18   1        171.03        214.31        18.78 o                         
   2  18   1        148.36        206.02        19.32 o                         
   3  18   1       2475.71       2336.24        70.06 o                         
   4  18   1         13.03         18.35        13.45 o                         
   5  18   1        218.72        231.15        18.26 o                         
   6  18   1        223.46        297.45        31.79 o                         
   7  18   1        359.38        310.98        22.50 o                         
   8  18   1       2811.72       2734.85        90.22 o                         
   9  18   1       1579.26       1763.42        58.32 o                         
  10  18   1         22.39         26.71        30.41 o                         
 -10  19   1          2.95          0.00        27.70 o                         
  -9  19   1        467.04        455.31        29.03 o                         
  -8  19   1        445.30        465.45        27.82 o                         
  -7  19   1        240.29        286.20        27.70 o                         
  -6  19   1       1810.27       1729.00        52.99 o                         
  -5  19   1        108.00        112.98        17.66 o                         
  -4  19   1        977.70        872.91        33.30 o                         
  -3  19   1        469.28        441.81        22.85 o                         
  -2  19   1          1.57          0.00        13.42 o                         
  -1  19   1         22.95         28.48        14.28 o                         
   0  19   1         36.66         46.37        14.88 o                         
   1  19   1       1473.64       1411.51        45.43 o                         
   2  19   1          7.17          8.01        15.20 o                         
   3  19   1         51.31         71.98        15.97 o                         
   4  19   1        122.10        211.49        34.04 o                         
   5  19   1         72.23         67.28        17.19 o                         
   6  19   1         57.48         67.30        21.21 o                         
   7  19   1        833.20        821.14        39.68 o                         
   8  19   1          1.68          0.00        20.49 o                         
   9  19   1        116.06        166.40        39.77 o                         
  10  19   1         42.39         57.20        30.17 o                         
 -10  20   1         29.62         12.45        30.83 o                         
  -9  20   1        184.68        183.12        31.31 o                         
  -8  20   1         48.61         25.70        22.86 o                         
  -7  20   1        835.17        727.00        38.50 o                         
  -6  20   1       1304.34       1327.27        53.17 o                         
  -5  20   1         16.73         13.10        14.86 o                         
  -4  20   1        148.23        133.41        19.30 o                         
  -3  20   1          0.19          0.00        16.15 o                         
  -2  20   1       1439.81       1453.87        59.49 o                         
  -1  20   1        341.64        298.77        20.56 o                         
   0  20   1        348.40        322.33        21.16 o                         
   1  20   1       3772.42       3443.34        93.69 o                         
   2  20   1      10348.19       9255.70       325.20 o                         
   3  20   1        183.05        231.38        20.86 o                         
   4  20   1       1304.44       1197.34        40.99 o                         
   5  20   1        354.00        370.29        22.43 o                         
   6  20   1          2.44          0.00        19.48 o                         
   7  20   1         12.56         27.14        21.51 o                         
   8  20   1         17.29          3.90        21.65 o                         
   9  20   1        145.81        170.40        30.22 o                         
  -9  21   1        146.35        225.31        31.63 o                         
  -8  21   1          0.07          0.00        22.15 o                         
  -7  21   1          3.26          0.00        18.74 o                         
  -6  21   1        160.01        211.25        58.39 o                         
  -5  21   1        134.04        170.93        21.59 o                         
  -4  21   1       1210.22       1140.74        65.77 o                         
  -3  21   1        383.02        354.19        25.46 o                         
  -2  21   1         73.61         99.20        18.86 o                         
  -1  21   1          1.47          0.00        14.51 o                         
   0  21   1         12.20          9.86        35.49 o                         
   1  21   1        670.64        700.05        30.26 o                         
   2  21   1         29.03         52.38        20.49 o                         
   3  21   1        472.65        422.05        23.36 o                         
   4  21   1          5.62          0.00        15.42 o                         
   5  21   1        420.76        406.21        24.07 o                         
   6  21   1        157.54        226.68        53.97 o                         
   7  21   1        202.91        216.06        42.83 o                         
   8  21   1        150.07        145.75        27.95 o                         
   9  21   1          0.04          0.00        24.44 o                         
  -8  22   1        201.85        254.20        31.23 o                         
  -7  22   1          4.21          0.00        21.10 o                         
  -6  22   1        197.26        253.42        30.59 o                         
  -5  22   1         13.80          0.00        18.92 o                         
  -4  22   1         63.37         70.19        18.76 o                         
  -3  22   1         58.39         62.69        20.88 o                         
  -2  22   1          1.88          4.37        16.52 o                         
  -1  22   1        112.07        101.56        22.14 o                         
   0  22   1       1532.37       1415.62        47.98 o                         
   1  22   1        163.78        160.40        20.83 o                         
   2  22   1        219.69        231.42        26.11 o                         
   3  22   1          0.94          0.00        14.51 o                         
   4  22   1         92.85         88.57        19.25 o                         
   5  22   1         13.59         25.48        16.89 o                         
   6  22   1          6.07          0.00        25.56 o                         
   7  22   1        260.27        322.59        65.26 o                         
   8  22   1          6.50          0.00        22.20 o                         
  -8  23   1         62.23         45.42        25.61 o                         
  -7  23   1          5.15         12.51        22.74 o                         
  -6  23   1        239.00        262.75        28.69 o                         
  -5  23   1          0.05          0.00        17.20 o                         
  -4  23   1          6.95         15.59        17.28 o                         
  -3  23   1       1001.67       1089.95        42.63 o                         
  -2  23   1        908.80        952.84        37.68 o                         
  -1  23   1        421.66        407.38        24.59 o                         
   0  23   1         68.37         53.81        18.68 o                         
   1  23   1        139.64        146.28        21.71 o                         
   2  23   1          8.69          0.00        16.08 o                         
   3  23   1        977.28        980.21        37.95 o                         
   4  23   1        746.17        690.19        34.99 o                         
   5  23   1        272.15        275.34        23.88 o                         
   6  23   1         33.26         16.94        25.69 o                         
   7  23   1         71.52         92.28        25.84 o                         
   8  23   1          8.26          0.00        21.31 o                         
  -7  24   1        140.43        170.12        35.24 o                         
  -6  24   1         26.03         21.24        22.56 o                         
  -5  24   1        340.48        407.24        25.89 o                         
  -4  24   1        546.27        420.10        26.21 o                         
  -3  24   1         23.57         39.36        17.98 o                         
  -2  24   1       1663.53       1612.44        72.52 o                         
  -1  24   1       2124.88       2073.02        64.49 o                         
   0  24   1         87.37        106.03        21.06 o                         
   1  24   1         29.42         32.84        18.21 o                         
   2  24   1        590.40        558.45        28.45 o                         
   3  24   1         26.19         12.62        20.81 o                         
   4  24   1        158.94        242.02        25.25 o                         
   5  24   1        332.96        359.85        24.93 o                         
   6  24   1        132.51        120.98        34.45 o                         
   7  24   1          9.04          0.00        21.10 o                         
  -6  25   1        154.57        191.48        30.59 o                         
  -5  25   1          0.73          0.00        17.03 o                         
  -4  25   1        107.38        196.17        39.33 o                         
  -3  25   1        824.28        876.31        85.74 o                         
  -2  25   1        627.42        674.94        37.19 o                         
  -1  25   1         52.91         92.47        21.06 o                         
   0  25   1        414.97        397.28        29.44 o                         
   1  25   1        921.95        859.79        55.52 o                         
   2  25   1          0.21         28.30        18.28 o                         
   3  25   1       1746.87       1725.25        57.25 o                         
   4  25   1       1825.38       1778.68        58.40 o                         
   5  25   1         75.83        129.72        28.12 o                         
   6  25   1         86.15         75.20        26.58 o                         
  -5  26   1         74.71         84.81        23.11 o                         
  -4  26   1        287.54        310.76        29.63 o                         
  -3  26   1        184.79        267.18        28.22 o                         
  -2  26   1        899.09        850.88        36.98 o                         
  -1  26   1       1303.24       1360.78        48.97 o                         
   0  26   1        391.63        363.76        25.15 o                         
   1  26   1        261.15        292.35        23.45 o                         
   2  26   1        358.48        354.20        25.08 o                         
   3  26   1        295.14        311.63        24.73 o                         
   4  26   1        102.76        150.27        24.54 o                         
   5  26   1        232.40        323.68        32.31 o                         
  -3  27   1        714.50        764.61        36.16 o                         
  -2  27   1         53.23         94.83        31.07 o                         
  -1  27   1          4.14         15.76        21.93 o                         
   0  27   1         99.46        142.65        24.31 o                         
   1  27   1        234.88        222.69        31.90 o                         
   2  27   1          1.65          0.00        19.00 o                         
   3  27   1        366.37        428.92        32.93 o                         
 -14   0   2        255.47        388.19        47.85 o                         
 -13   0   2        128.82         73.82        35.49 o                         
 -12   0   2        505.77        482.41        41.07 o                         
 -11   0   2       2465.34       2518.47       105.97 o                         
 -10   0   2        446.43        450.64        36.40 o                         
  -9   0   2      10853.98      10647.28       375.25 o                         
  -8   0   2         55.52         51.84        20.19 o                         
  -7   0   2         78.93         74.92        10.88 o                         
  -6   0   2       8890.58       9253.76       256.41 o                         
  -5   0   2      13344.04      13201.47       362.95 o                         
  -4   0   2          9.97         86.08         8.58 o                         
  -3   0   2      27812.01      28902.29       787.77 o                         
  -2   0   2       8001.83       9440.19       257.89 o                         
  -1   0   2       8034.93       9741.01       266.70 o                         
   0   0   2      14157.17      17001.03       851.77 o                         
   1   0   2      80275.76      88333.56      2405.42 o                         
   2   0   2       1950.17       2434.49        69.02 o                         
   3   0   2      21724.89      23462.78       796.74 o                         
   4   0   2        519.26        358.96        22.67 o                         
   5   0   2          2.32         74.06        21.75 o                         
   6   0   2       6576.92       6181.75       219.16 o                         
   7   0   2        824.08        674.39        41.21 o                         
   8   0   2        237.67        192.51        25.06 o                         
   9   0   2        245.50        231.40        30.76 o                         
  10   0   2       2115.37       2228.60        94.46 o                         
  11   0   2        103.02         66.58        30.91 o                         
  12   0   2         40.23         57.79        33.88 o                         
  13   0   2       1985.56       1848.25       199.20 o                         
  14   0   2        235.73        233.55        64.11 o                         
 -14   1   2         20.71          0.00        24.24 o                         
 -13   1   2          3.25          0.00        25.54 o                         
 -12   1   2          2.10          0.00        20.12 o                         
 -11   1   2         98.54        183.41        29.08 o                         
 -10   1   2        126.62        176.08        25.40 o                         
  -9   1   2       1270.42       1243.26        42.31 o                         
  -8   1   2       3029.64       3054.20        83.21 o                         
  -7   1   2        280.81        310.03        16.55 o                         
  -6   1   2       1780.71       1855.49        40.96 o                         
  -5   1   2       3940.06       3366.14        68.18 o                         
  -4   1   2      19340.65      18843.87       363.91 o                         
  -3   1   2       3936.70       4263.01        83.67 o                         
  -2   1   2      25522.85      30035.24       577.59 o                         
  -1   1   2      32591.08      37761.25       726.59 o                         
   0   1   2      19064.50      20254.53       553.62 o                         
   1   1   2      10287.77      11086.43       214.12 o                         
   2   1   2      60195.20      66701.56      1281.50 o                         
   3   1   2      69336.36      71015.70      1504.79 o                         
   4   1   2       1846.74       1836.53        43.98 o                         
   5   1   2       3730.10       3490.99        78.21 o                         
   6   1   2       6978.70       6512.76       162.42 o                         
   7   1   2       1751.65       1507.30        45.12 o                         
   8   1   2        376.48        267.69        18.58 o                         
   9   1   2          8.93          0.00        13.92 o                         
  10   1   2        996.43        838.10        44.95 o                         
  11   1   2         69.54         43.83        19.62 o                         
  12   1   2       1060.16        995.35        41.12 o                         
  13   1   2        718.81        736.42        40.65 o                         
  14   1   2        258.48        324.55        41.02 o                         
 -14   2   2        199.91        248.18        34.02 o                         
 -13   2   2         32.93          0.00        24.00 o                         
 -12   2   2         22.75         31.04        21.35 o                         
 -11   2   2         91.98         80.39        24.65 o                         
 -10   2   2         20.41         20.55        19.36 o                         
  -9   2   2       2113.12       1878.72        57.16 o                         
  -8   2   2       1977.04       1825.11        46.25 o                         
  -7   2   2        378.15        447.27        14.59 o                         
  -6   2   2       5727.73       5999.52       119.25 o                         
  -5   2   2       3694.86       3399.97        68.99 o                         
  -4   2   2       2103.56       2117.64        43.77 o                         
  -3   2   2       8825.61       9015.87       175.66 o                         
  -2   2   2       5354.33       6143.48       119.79 o                         
  -1   2   2       3782.38       4287.06        83.72 o                         
   0   2   2      19745.92      23372.90       451.05 o                         
   1   2   2      27912.94      31302.75       602.63 o                         
   2   2   2       1391.12       1256.96        26.53 o                         
   3   2   2        801.20        817.04        24.92 o                         
   4   2   2      11760.83      11128.88       239.29 o                         
   5   2   2       1121.59       1217.42        31.17 o                         
   6   2   2        258.77        307.82        13.54 o                         
   7   2   2       1631.24       1463.04        41.20 o                         
   8   2   2        171.65        197.45        18.26 o                         
   9   2   2        623.62        579.40        26.45 o                         
  10   2   2          2.18          0.00        14.86 o                         
  11   2   2         26.10         17.32        19.00 o                         
  12   2   2          0.02         33.69        21.52 o                         
  13   2   2       1124.78       1137.98        55.52 o                         
  14   2   2          6.44         18.63        29.83 o                         
 -14   3   2        187.66        176.41        31.69 o                         
 -13   3   2          4.92          0.00        22.35 o                         
 -12   3   2         48.22         50.08        23.20 o                         
 -11   3   2          7.21          0.00        19.17 o                         
 -10   3   2       1627.75       1604.29        51.98 o                         
  -9   3   2          5.55         20.11        15.15 o                         
  -8   3   2        761.66        739.53        24.00 o                         
  -7   3   2        785.05        741.79        19.98 o                         
  -6   3   2          2.17          2.78         5.56 o                         
  -5   3   2        518.24        564.20        15.57 o                         
  -4   3   2       1793.29       1626.25        34.76 o                         
  -3   3   2        405.49        456.45        12.75 o                         
  -2   3   2        204.54        378.31        10.64 o                         
  -1   3   2       3412.48       3237.68        63.63 o                         
   0   3   2       3283.90       3460.45        74.07 o                         
   1   3   2       9990.87      11737.19       226.86 o                         
   2   3   2       3216.00       3404.28        67.50 o                         
   3   3   2      15879.53      15820.25       305.87 o                         
   4   3   2       7368.13       7570.12       163.80 o                         
   5   3   2        233.05        288.46        12.17 o                         
   6   3   2       8204.99       7654.01       189.57 o                         
   7   3   2       2646.56       2632.76        70.39 o                         
   8   3   2        550.81        485.19        23.25 o                         
   9   3   2        878.17        853.82        33.53 o                         
  10   3   2        109.88        114.74        20.37 o                         
  11   3   2          0.67          0.02        18.76 o                         
  12   3   2        204.98        284.28        26.17 o                         
  13   3   2        122.67        162.33        31.21 o                         
  14   3   2         62.20        107.95        29.82 o                         
 -14   4   2         12.05          5.87        27.04 o                         
 -13   4   2         90.26         55.68        29.02 o                         
 -12   4   2         55.01         49.98        23.65 o                         
 -11   4   2         24.24          6.13        18.81 o                         
 -10   4   2         73.83        140.29        21.16 o                         
  -9   4   2         53.25         41.55        15.97 o                         
  -8   4   2        280.44        234.73        14.28 o                         
  -7   4   2         86.52        102.43        10.00 o                         
  -6   4   2         96.83        143.89         8.95 o                         
  -5   4   2        167.46         99.04         9.30 o                         
  -4   4   2       2203.93       2485.46        51.14 o                         
  -3   4   2         81.36         89.90         6.58 o                         
  -2   4   2        766.68        645.79        16.06 o                         
  -1   4   2      21564.33      24412.05       515.53 o                         
   0   4   2      15452.64      17867.52       343.90 o                         
   1   4   2      12306.17      15219.55       293.61 o                         
   2   4   2      10745.81      13173.09       255.46 o                         
   3   4   2       8537.78       9916.22       179.60 o                         
   4   4   2       4401.99       4964.36        98.24 o                         
   5   4   2       2383.35       2541.57        58.59 o                         
   6   4   2        236.23        269.56        16.19 o                         
   7   4   2          5.82         23.83         8.32 o                         
   8   4   2         15.26         22.66        13.60 o                         
   9   4   2        192.49        206.51        21.71 o                         
  10   4   2         45.24         48.49        20.92 o                         
  11   4   2        199.53        236.00        25.39 o                         
  12   4   2         66.10         34.92        22.28 o                         
  13   4   2        541.37        535.53        42.89 o                         
  14   4   2        197.54        146.52        53.44 o                         
 -14   5   2         81.40         97.53        36.02 o                         
 -13   5   2          3.72          0.00        23.81 o                         
 -12   5   2        171.82        220.47        29.15 o                         
 -11   5   2          0.97          9.31        19.41 o                         
 -10   5   2        268.38        274.59        22.76 o                         
  -9   5   2        661.02        594.11        26.81 o                         
  -8   5   2        979.01        969.38        31.22 o                         
  -7   5   2         87.99        129.95        12.29 o                         
  -6   5   2        760.45        841.31        21.65 o                         
  -5   5   2       8118.20       9173.29       179.80 o                         
  -4   5   2        898.08        885.16        21.35 o                         
  -3   5   2         88.80        118.94         8.19 o                         
  -2   5   2       4659.41       4641.17        91.62 o                         
  -1   5   2      21075.34      22729.01       481.16 o                         
   0   5   2       2233.98       2928.58        58.49 o                         
   1   5   2      97212.98     103034.52      1975.98 o                         
   2   5   2      30241.19      32057.09       616.17 o                         
   3   5   2       5081.28       5022.44        99.23 o                         
   4   5   2       1808.01       2055.75        43.28 o                         
   5   5   2       1087.87       1312.04        29.77 o                         
   6   5   2        567.87        533.12        18.51 o                         
   7   5   2        176.16        174.44        12.87 o                         
   8   5   2        113.78        178.54        18.76 o                         
   9   5   2        170.07        206.25        20.42 o                         
  10   5   2          2.63          0.00        18.92 o                         
  11   5   2        471.57        488.41        81.51 o                         
  12   5   2        128.89        108.93        24.45 o                         
  13   5   2         48.45         39.96        24.93 o                         
 -14   6   2        131.27        227.31        34.26 o                         
 -13   6   2        156.43        175.30        29.66 o                         
 -12   6   2        409.23        427.19        28.59 o                         
 -11   6   2         28.64          8.61        22.26 o                         
 -10   6   2        323.80        327.76        40.42 o                         
  -9   6   2        126.26        151.52        19.41 o                         
  -8   6   2        327.40        366.31        17.49 o                         
  -7   6   2        114.07        111.87        10.58 o                         
  -6   6   2        793.42        829.89        21.50 o                         
  -5   6   2       1509.72       1484.40        33.33 o                         
  -4   6   2        244.55        211.17        10.15 o                         
  -3   6   2         85.04         52.86         6.54 o                         
  -2   6   2         64.69        155.23         7.86 o                         
  -1   6   2      11481.34      11191.51       264.15 o                         
   0   6   2       7004.27       7334.97       143.29 o                         
   1   6   2      17091.54      18658.38       392.01 o                         
   2   6   2        715.38        937.50        21.72 o                         
   3   6   2        934.81       1084.94        26.79 o                         
   4   6   2      13594.40      15402.13       278.46 o                         
   5   6   2        311.24        306.87        11.26 o                         
   6   6   2        169.53        177.97        11.09 o                         
   7   6   2        276.79        275.10        14.59 o                         
   8   6   2       1164.48       1006.86        35.65 o                         
   9   6   2       1198.53       1049.87        37.91 o                         
  10   6   2        454.65        430.85        25.51 o                         
  11   6   2        197.30        317.22        63.97 o                         
  12   6   2        257.13        243.08        28.89 o                         
  13   6   2          0.46          0.00        28.42 o                         
 -13   7   2          5.44          0.00        24.31 o                         
 -12   7   2        171.44        213.52        35.20 o                         
 -11   7   2        641.49        685.11        54.53 o                         
 -10   7   2        608.53        656.41        30.81 o                         
  -9   7   2        276.44        309.82        21.66 o                         
  -8   7   2       1196.45       1155.83        33.53 o                         
  -7   7   2        303.75        252.14        12.39 o                         
  -6   7   2        271.60        340.98        13.10 o                         
  -5   7   2       3929.72       4739.89        95.91 o                         
  -4   7   2       8395.37       7773.31       152.91 o                         
  -3   7   2       2524.90       2818.13        57.63 o                         
  -2   7   2       6792.72       7443.04       177.81 o                         
  -1   7   2       5188.57       6032.04       144.64 o                         
   0   7   2       1079.78        948.31        22.98 o                         
   1   7   2       7349.71       7868.98       153.56 o                         
   2   7   2       2600.99       2653.84        54.41 o                         
   3   7   2       7811.06       8245.40       161.91 o                         
   4   7   2        406.20        365.82        12.73 o                         
   5   7   2        411.95        429.97        17.94 o                         
   6   7   2       1547.60       1669.58        37.38 o                         
   7   7   2        146.90        183.63        13.89 o                         
   8   7   2          2.53         13.75        10.40 o                         
   9   7   2        101.88        128.00        19.52 o                         
  10   7   2        401.66        334.17        23.36 o                         
  11   7   2          2.32          0.00        19.78 o                         
  12   7   2        143.34        144.40        26.18 o                         
  13   7   2        392.89        399.71        29.18 o                         
 -13   8   2         10.06          8.89        25.32 o                         
 -12   8   2        270.76        337.42        32.72 o                         
 -11   8   2        476.25        432.19        27.64 o                         
 -10   8   2         67.43         94.59        20.02 o                         
  -9   8   2        897.93        941.55        83.42 o                         
  -8   8   2         37.84         95.10        31.51 o                         
  -7   8   2        814.46        881.22        23.95 o                         
  -6   8   2       6736.85       6819.63       147.65 o                         
  -5   8   2         49.43         42.48         7.55 o                         
  -4   8   2       4442.09       4485.14        90.34 o                         
  -3   8   2      36844.30      39559.70       762.70 o                         
  -2   8   2       4129.95       5178.06       113.25 o                         
  -1   8   2        499.76        631.42        22.49 o                         
   0   8   2        680.04        633.92        16.04 o                         
   1   8   2      21353.93      21615.90       499.27 o                         
   2   8   2       9771.19      10165.83       198.50 o                         
   3   8   2       6525.96       6631.95       130.95 o                         
   4   8   2       2645.73       2728.09        56.86 o                         
   5   8   2          9.77         21.43         6.67 o                         
   6   8   2        391.17        431.66        17.71 o                         
   7   8   2       1973.89       2011.53        50.36 o                         
   8   8   2       1336.22       1253.35        35.59 o                         
   9   8   2        275.37        252.76        20.49 o                         
  10   8   2         15.09          0.00        19.48 o                         
  11   8   2        101.09         96.19        24.13 o                         
  12   8   2         42.99        148.93        82.98 o                         
  13   8   2        169.12        226.95        30.40 o                         
 -13   9   2        240.28        314.08        40.53 o                         
 -12   9   2        107.37        104.07        30.50 o                         
 -11   9   2       2174.73       2199.21        67.74 o                         
 -10   9   2       3087.78       2928.97        83.47 o                         
  -9   9   2          1.80          0.00        14.57 o                         
  -8   9   2         10.92         10.44        11.08 o                         
  -7   9   2       1653.25       1637.68        38.35 o                         
  -6   9   2       1970.86       2128.50        46.96 o                         
  -5   9   2       1494.30       1400.11        32.50 o                         
  -4   9   2      10840.98      10419.29       222.36 o                         
  -3   9   2        939.72        817.57        20.53 o                         
  -2   9   2       1396.18       1780.41        42.28 o                         
  -1   9   2        108.48        153.20        11.16 o                         
   0   9   2       6358.94       6529.46       181.32 o                         
   1   9   2        795.78       1166.41        26.31 o                         
   2   9   2       9601.35       9927.77       211.10 o                         
   3   9   2       9497.94       9517.08       186.79 o                         
   4   9   2        277.61        314.02        13.40 o                         
   5   9   2         22.45         25.24         7.38 o                         
   6   9   2       2094.91       2136.89        46.80 o                         
   7   9   2          1.04         12.82        12.27 o                         
   8   9   2        187.42        223.35        16.90 o                         
   9   9   2        105.04        141.53        26.77 o                         
  10   9   2         40.93         42.31        19.05 o                         
  11   9   2         12.58          0.00        19.11 o                         
  12   9   2       1199.35       1181.89        45.73 o                         
  13   9   2        205.45        256.31        32.15 o                         
 -13  10   2        218.45        202.55        36.12 o                         
 -12  10   2          0.42          0.00        25.24 o                         
 -11  10   2        837.66        843.41        43.58 o                         
 -10  10   2          3.37         15.17        22.40 o                         
  -9  10   2       2425.22       2330.60        95.91 o                         
  -8  10   2        241.48        266.99        17.75 o                         
  -7  10   2        134.70        171.13        12.82 o                         
  -6  10   2       2454.48       2372.61        51.91 o                         
  -5  10   2       7396.70       6822.55       136.21 o                         
  -4  10   2       1462.54       1525.04        34.26 o                         
  -3  10   2      11938.83      12242.45       290.99 o                         
  -2  10   2         42.53          7.58         6.84 o                         
  -1  10   2        624.76        722.32        22.07 o                         
   0  10   2      13968.93      14598.00       344.76 o                         
   1  10   2      14266.82      14018.57       300.52 o                         
   2  10   2       1510.03       1725.43        37.57 o                         
   3  10   2       7640.70       7297.80       156.46 o                         
   4  10   2       6625.57       6117.62       122.35 o                         
   5  10   2        501.96        533.67        27.02 o                         
   6  10   2       1225.81       1224.35        34.72 o                         
   7  10   2       2696.32       2804.64        67.76 o                         
   8  10   2        425.23        443.75        20.22 o                         
   9  10   2        109.41        130.45        20.72 o                         
  10  10   2         14.11         18.37        17.90 o                         
  11  10   2          0.94          0.00        19.28 o                         
  12  10   2         12.91          5.73        27.36 o                         
  13  10   2        308.88        363.25        40.06 o                         
 -13  11   2        144.53        148.79        52.66 o                         
 -12  11   2          0.79          0.00        31.29 o                         
 -11  11   2        200.44        252.08        34.74 o                         
 -10  11   2       1801.60       1939.48        88.23 o                         
  -9  11   2        204.33        376.20        66.63 o                         
  -8  11   2       2783.65       2670.30        74.76 o                         
  -7  11   2        151.19        195.14        13.97 o                         
  -6  11   2        229.33        194.88        12.00 o                         
  -5  11   2         14.94        106.95        24.89 o                         
  -4  11   2      14961.93      14657.91       338.57 o                         
  -3  11   2       6426.92       6416.95       140.46 o                         
  -2  11   2       3007.06       2839.93        65.21 o                         
  -1  11   2       5228.98       6273.09       137.57 o                         
   0  11   2      10650.65      11247.61       241.71 o                         
   1  11   2        521.28        506.32        13.88 o                         
   2  11   2      16672.26      16079.26       339.83 o                         
   3  11   2       4015.86       3721.62        76.14 o                         
   4  11   2         61.14         81.67         8.73 o                         
   5  11   2       4306.46       4475.45        91.97 o                         
   6  11   2       3411.05       3206.93        67.96 o                         
   7  11   2        205.46        283.02        16.39 o                         
   8  11   2        132.14        202.10        17.68 o                         
   9  11   2         41.16         57.37        18.28 o                         
  10  11   2          7.15          2.85        18.83 o                         
  11  11   2        645.48        568.49        50.34 o                         
  12  11   2        805.30        725.71        43.01 o                         
  13  11   2         79.03         57.98        32.84 o                         
 -12  12   2        317.42        343.33        39.44 o                         
 -11  12   2        685.42        701.96        59.60 o                         
 -10  12   2         72.34         51.90        24.51 o                         
  -9  12   2       1333.52       1417.39        66.45 o                         
  -8  12   2       1875.36       1910.51        60.48 o                         
  -7  12   2         50.88         75.41        13.16 o                         
  -6  12   2        426.18        365.29        17.04 o                         
  -5  12   2       4748.81       4627.59       104.97 o                         
  -4  12   2       2018.33       1941.03        42.48 o                         
  -3  12   2       7495.90       7536.97       164.58 o                         
  -2  12   2        254.57        236.15        12.24 o                         
  -1  12   2       1004.89       1101.69        29.59 o                         
   0  12   2       1368.71       1377.44        35.29 o                         
   1  12   2       2685.03       2279.63        48.41 o                         
   2  12   2       3631.38       3761.52        76.91 o                         
   3  12   2         43.17         97.07         9.02 o                         
   4  12   2         37.27         54.36         8.24 o                         
   5  12   2        390.86        353.16        14.35 o                         
   6  12   2          4.21         20.34         8.74 o                         
   7  12   2       1309.71       1369.14        38.04 o                         
   8  12   2         11.22         18.15        14.67 o                         
   9  12   2         30.96         51.52        29.14 o                         
  10  12   2         33.12         39.26        24.89 o                         
  11  12   2          0.72          0.00        24.65 o                         
  12  12   2        149.13        163.59        37.54 o                         
 -12  13   2        122.37        136.53        33.91 o                         
 -11  13   2         22.57         21.37        27.56 o                         
 -10  13   2        981.64        980.04        46.62 o                         
  -9  13   2         15.90         24.05        17.70 o                         
  -8  13   2        657.98        636.83        35.36 o                         
  -7  13   2         87.56        148.39        18.10 o                         
  -6  13   2        926.04        946.09        42.09 o                         
  -5  13   2       1788.12       1750.10        51.59 o                         
  -4  13   2       3485.85       3186.16        74.75 o                         
  -3  13   2       2550.54       2707.27        63.96 o                         
  -2  13   2       1794.22       1688.47        53.41 o                         
  -1  13   2        865.52       1017.29        29.37 o                         
   0  13   2       4516.68       4358.69        97.86 o                         
   1  13   2         63.91         60.58         7.21 o                         
   2  13   2        656.05        573.45        16.76 o                         
   3  13   2        732.56        638.33        18.20 o                         
   4  13   2        144.99        151.71        11.12 o                         
   5  13   2          0.51          0.00         8.07 o                         
   6  13   2         70.02         79.26        11.95 o                         
   7  13   2         39.30         47.19        14.95 o                         
   8  13   2        476.88        501.96        25.54 o                         
   9  13   2       2008.40       2001.92        91.47 o                         
  10  13   2        230.21        277.80        35.13 o                         
  11  13   2        386.90        452.22        68.27 o                         
  12  13   2        867.54        766.82        45.78 o                         
 -12  14   2         49.12         60.47        32.09 o                         
 -11  14   2         34.65        151.15       119.82 o                         
 -10  14   2         97.07         78.78        27.24 o                         
  -9  14   2        254.74        310.63        27.10 o                         
  -8  14   2        606.03        573.52        27.82 o                         
  -7  14   2       1071.34        947.82        34.73 o                         
  -6  14   2          2.16          0.00         9.93 o                         
  -5  14   2        573.66        555.35        20.96 o                         
  -4  14   2        244.23        214.67        14.34 o                         
  -3  14   2       2504.08       2599.21        61.91 o                         
  -2  14   2       2155.31       2061.91        58.17 o                         
  -1  14   2        130.50        195.52        21.48 o                         
   0  14   2         11.88         14.47         8.47 o                         
   1  14   2        490.38        397.78        13.41 o                         
   2  14   2        533.10        548.70        20.91 o                         
   3  14   2         96.78         93.78         9.24 o                         
   4  14   2          0.66          0.90         9.51 o                         
   5  14   2       2195.23       2126.76        52.98 o                         
   6  14   2          0.20          0.00        10.05 o                         
   7  14   2        111.35        138.84        19.07 o                         
   8  14   2        240.51        317.23        23.32 o                         
   9  14   2          0.09         19.99        23.33 o                         
  10  14   2        114.59        101.64        29.94 o                         
  11  14   2         34.78          0.00        27.70 o                         
  12  14   2          2.83          0.00        29.94 o                         
 -12  15   2        262.27        389.36        44.69 o                         
 -11  15   2         49.36         27.10        27.51 o                         
 -10  15   2         30.77         33.81        26.37 o                         
  -9  15   2        119.26        114.41        22.34 o                         
  -8  15   2        569.12        502.96        26.77 o                         
  -7  15   2       2814.32       2904.39       122.61 o                         
  -6  15   2         74.93         72.57        12.85 o                         
  -5  15   2        918.68        901.81        28.24 o                         
  -4  15   2        404.46        413.85        17.80 o                         
  -3  15   2       1235.94       1216.04        33.66 o                         
  -2  15   2        586.28        657.39        22.18 o                         
  -1  15   2         38.12         57.49        10.09 o                         
   0  15   2       1101.39       1192.15        33.51 o                         
   1  15   2        652.45        691.19        22.14 o                         
   2  15   2         43.86         49.98         9.37 o                         
   3  15   2       3775.38       4057.98        92.73 o                         
   4  15   2       2304.59       2367.49        57.98 o                         
   5  15   2        129.91        152.47        14.82 o                         
   6  15   2        298.33        320.20        20.49 o                         
   7  15   2         17.56          0.00        14.17 o                         
   8  15   2          2.93          0.00        16.23 o                         
   9  15   2        850.39        856.82        44.01 o                         
  10  15   2         72.97        102.84        38.02 o                         
  11  15   2          3.82          0.00        35.51 o                         
 -11  16   2         17.28          0.00        27.70 o                         
 -10  16   2          1.67          0.00        24.39 o                         
  -9  16   2        197.52        280.30        31.30 o                         
  -8  16   2        196.69        257.97        23.36 o                         
  -7  16   2        440.31        438.40        24.77 o                         
  -6  16   2        268.39        245.72        16.51 o                         
  -5  16   2        814.26        772.52        26.03 o                         
  -4  16   2          0.37          0.00         9.51 o                         
  -3  16   2         36.38         30.21        10.55 o                         
  -2  16   2        751.24        680.08        23.59 o                         
  -1  16   2          1.87          0.00         8.87 o                         
   0  16   2        178.85        183.87        15.66 o                         
   1  16   2        241.57        217.64        16.29 o                         
   2  16   2        718.57        751.17        27.71 o                         
   3  16   2        128.69        151.74        14.12 o                         
   4  16   2        592.15        574.61        23.12 o                         
   5  16   2        176.28        199.46        16.14 o                         
   6  16   2       1104.50        985.65        35.23 o                         
   7  16   2        293.30        354.49        22.83 o                         
   8  16   2         17.22         25.54        18.29 o                         
   9  16   2        281.62        324.10        35.37 o                         
  10  16   2         50.07         63.69        29.44 o                         
  11  16   2        219.07        189.56        37.44 o                         
 -11  17   2        551.86        608.78        43.24 o                         
 -10  17   2        198.52        272.31        45.25 o                         
  -9  17   2         13.43          0.00        18.86 o                         
  -8  17   2         19.20          0.00        17.66 o                         
  -7  17   2       1607.31       1488.19        44.05 o                         
  -6  17   2         33.16         43.29        13.19 o                         
  -5  17   2        121.29        131.87        15.20 o                         
  -4  17   2        380.97        366.41        41.46 o                         
  -3  17   2        241.76        256.38        18.54 o                         
  -2  17   2        634.35        573.80        25.78 o                         
  -1  17   2        260.06        248.32        17.67 o                         
   0  17   2        656.65        663.82        26.81 o                         
   1  17   2        499.18        446.14        61.04 o                         
   2  17   2       2148.23       2059.44        66.43 o                         
   3  17   2          8.16         32.53        13.67 o                         
   4  17   2       2856.99       2905.73        73.95 o                         
   5  17   2       3204.13       3159.86       108.77 o                         
   6  17   2        304.59        384.22        47.26 o                         
   7  17   2          0.01          5.75        15.95 o                         
   8  17   2        254.52        248.00        23.96 o                         
   9  17   2        242.37        334.66        35.66 o                         
  10  17   2         28.72         35.60        29.02 o                         
  11  17   2          1.52          0.00        29.44 o                         
 -10  18   2        107.27         82.78        33.54 o                         
  -9  18   2        420.31        468.25        28.48 o                         
  -8  18   2        480.57        467.84        32.39 o                         
  -7  18   2          1.05          0.00        15.35 o                         
  -6  18   2        258.64        287.09        18.08 o                         
  -5  18   2          1.38          0.00        11.48 o                         
  -4  18   2        159.88        196.60        16.67 o                         
  -3  18   2       1687.61       1730.49        58.83 o                         
  -2  18   2          9.51         17.05        12.98 o                         
  -1  18   2        111.54        150.28        17.85 o                         
   0  18   2       1592.19       1659.10        50.00 o                         
   1  18   2        199.07        236.92        18.26 o                         
   2  18   2        922.08        946.97        33.84 o                         
   3  18   2       1414.27       1278.09        41.59 o                         
   4  18   2        127.83        161.63        17.90 o                         
   5  18   2        231.99        273.19        42.30 o                         
   6  18   2          0.45          0.00        13.15 o                         
   7  18   2       2122.90       2130.50        68.39 o                         
   8  18   2        378.82        412.36        26.31 o                         
   9  18   2        513.38        523.25        37.44 o                         
  10  18   2         45.13         41.34        42.66 o                         
 -10  19   2        552.92        582.50        39.61 o                         
  -9  19   2         30.08         42.74        21.73 o                         
  -8  19   2        139.30        170.90        23.55 o                         
  -7  19   2        594.02        600.59        29.85 o                         
  -6  19   2        305.07        282.97        19.01 o                         
  -5  19   2        490.46        439.63        23.23 o                         
  -4  19   2       3072.66       2677.26        74.55 o                         
  -3  19   2       1121.26       1125.08        38.91 o                         
  -2  19   2        219.88        211.83        19.20 o                         
  -1  19   2       3720.52       3581.41        95.97 o                         
   0  19   2        511.98        452.46        27.69 o                         
   1  19   2        398.46        373.95        21.98 o                         
   2  19   2        763.67        779.84        37.01 o                         
   3  19   2        327.44        291.71        20.42 o                         
   4  19   2       2142.98       2141.59       116.99 o                         
   5  19   2         87.32        100.11        17.61 o                         
   6  19   2        902.02        741.82        36.87 o                         
   7  19   2        116.70        145.32        24.74 o                         
   8  19   2        294.27        251.00        30.43 o                         
   9  19   2        387.00        389.36        42.36 o                         
  10  19   2         13.83          0.00        27.19 o                         
 -10  20   2         64.37         90.84        31.67 o                         
  -9  20   2        728.54        733.11        47.14 o                         
  -8  20   2        542.68        616.61        36.86 o                         
  -7  20   2          1.61          0.00        19.48 o                         
  -6  20   2        125.32        144.80        20.17 o                         
  -5  20   2        844.34        824.64        41.41 o                         
  -4  20   2        572.34        513.45        25.66 o                         
  -3  20   2       4788.95       4717.61       162.18 o                         
  -2  20   2       2258.66       2067.20        61.37 o                         
  -1  20   2       1967.72       1825.54        55.70 o                         
   0  20   2       1362.45       1343.28        70.06 o                         
   1  20   2        905.89        918.71        34.73 o                         
   2  20   2          1.35          0.00        14.51 o                         
   3  20   2       1315.19       1199.17        48.58 o                         
   4  20   2        673.05        637.05        28.10 o                         
   5  20   2        212.74        242.64        20.24 o                         
   6  20   2        273.38        277.51        29.57 o                         
   7  20   2       2898.49       2780.55        94.27 o                         
   8  20   2        505.91        556.43        33.99 o                         
   9  20   2         15.48          2.66        25.82 o                         
  -9  21   2        125.22        161.32        30.16 o                         
  -8  21   2        173.35        212.23        30.24 o                         
  -7  21   2         25.82         17.01        22.01 o                         
  -6  21   2        121.82        283.48       120.25 o                         
  -5  21   2       1223.83       1135.08        40.66 o                         
  -4  21   2       4242.64       4165.07       111.09 o                         
  -3  21   2        159.13        166.53        21.16 o                         
  -2  21   2       1718.28       1665.10        52.81 o                         
  -1  21   2          0.22          0.00        16.71 o                         
   0  21   2       3329.41       3367.72       128.56 o                         
   1  21   2        137.93        165.76        20.68 o                         
   2  21   2       2478.44       2514.72        72.76 o                         
   3  21   2        381.76        422.89        24.14 o                         
   4  21   2        155.20        243.63        23.48 o                         
   5  21   2         97.46        125.04        20.30 o                         
   6  21   2        870.00        848.95        49.77 o                         
   7  21   2          6.76         24.05        21.77 o                         
   8  21   2        124.45        159.68        33.45 o                         
   9  21   2        229.19        244.83        31.65 o                         
  -8  22   2         23.58         52.87        24.51 o                         
  -7  22   2         38.48         26.57        22.56 o                         
  -6  22   2         85.66        124.63        25.84 o                         
  -5  22   2        422.76        524.48        80.68 o                         
  -4  22   2         23.30         35.35        17.19 o                         
  -3  22   2       5070.02       4902.03       129.12 o                         
  -2  22   2         18.92         22.27        16.89 o                         
  -1  22   2         93.80         78.84        18.18 o                         
   0  22   2       1003.43       1158.68       138.72 o                         
   1  22   2       1043.67       1009.24        38.67 o                         
   2  22   2        602.27        617.34        40.27 o                         
   3  22   2       2151.01       1913.31        87.58 o                         
   4  22   2        179.39        233.16        23.55 o                         
   5  22   2         11.42         21.33        20.49 o                         
   6  22   2       1498.12       1518.14        59.80 o                         
   7  22   2        363.63        308.26        27.92 o                         
   8  22   2        414.93        419.84        28.07 o                         
  -8  23   2          0.74          0.00        23.23 o                         
  -7  23   2          1.20          8.69        26.87 o                         
  -6  23   2         47.17         33.80        22.56 o                         
  -5  23   2        804.02        817.55        34.76 o                         
  -4  23   2       1857.94       1788.17        57.16 o                         
  -3  23   2        308.78        312.18        29.16 o                         
  -2  23   2         36.16         32.03        17.96 o                         
  -1  23   2        787.80        807.70        33.99 o                         
   0  23   2       1620.93       1581.71        54.20 o                         
   1  23   2       1132.65       1093.59        46.93 o                         
   2  23   2       1831.32       1776.91        56.27 o                         
   3  23   2        355.10        272.41        21.83 o                         
   4  23   2        200.27        207.99        23.80 o                         
   5  23   2         27.36         29.51        17.46 o                         
   6  23   2        517.08        476.75        32.48 o                         
   7  23   2        280.82        295.59        28.50 o                         
  -7  24   2        144.36        158.45        29.94 o                         
  -6  24   2        165.77        255.86        31.67 o                         
  -5  24   2          2.49          0.00        17.80 o                         
  -4  24   2        650.06        595.75        35.69 o                         
  -3  24   2       1066.77       1148.41        76.71 o                         
  -2  24   2         29.44         25.26        21.48 o                         
  -1  24   2         33.73         14.86        19.74 o                         
   0  24   2        107.52        233.13        58.19 o                         
   1  24   2       1233.21       1097.94        41.12 o                         
   2  24   2        478.64        484.13        27.36 o                         
   3  24   2          4.56          0.00        16.57 o                         
   4  24   2         23.02         33.10        19.32 o                         
   5  24   2        265.01        273.13        28.10 o                         
   6  24   2        210.05        194.72        30.29 o                         
   7  24   2        239.42        262.65        33.64 o                         
  -6  25   2         13.16         46.98        24.84 o                         
  -5  25   2         56.63         31.60        20.15 o                         
  -4  25   2         65.89         55.83        20.42 o                         
  -3  25   2        111.91        116.60        29.10 o                         
  -2  25   2          1.39          0.00        16.57 o                         
  -1  25   2        783.40        729.41        33.42 o                         
   0  25   2        123.38        107.24        22.02 o                         
   1  25   2         46.17         53.33        19.52 o                         
   2  25   2        260.45        306.59        23.41 o                         
   3  25   2        133.31        152.01        23.44 o                         
   4  25   2        151.76        198.35        24.99 o                         
   5  25   2         10.08         20.73        23.26 o                         
   6  25   2         16.30          0.00        22.86 o                         
  -5  26   2        121.13        167.11        25.59 o                         
  -4  26   2          1.44          2.33        19.24 o                         
  -3  26   2        200.40        245.85        40.38 o                         
  -2  26   2         96.17        176.82        28.39 o                         
  -1  26   2        189.43        244.46        28.42 o                         
   0  26   2         30.35         33.84        19.58 o                         
   1  26   2         36.85         23.09        19.54 o                         
   2  26   2          0.04          0.00        16.81 o                         
   3  26   2         17.53          0.00        18.68 o                         
   4  26   2         29.62         18.39        20.01 o                         
   5  26   2          0.21          0.00        23.23 o                         
  -3  27   2          3.40          6.93        20.51 o                         
  -2  27   2        117.29        181.85        25.70 o                         
  -1  27   2         72.10         91.35        22.55 o                         
   0  27   2          1.28          1.19        19.91 o                         
   1  27   2          1.39          0.00        19.11 o                         
   2  27   2         40.64         73.68        25.46 o                         
   3  27   2        286.02        292.92        27.47 o                         
 -14   1   3          0.31         13.35        27.36 o                         
 -13   1   3         70.98         98.14        30.24 o                         
 -12   1   3        653.24        616.97        33.05 o                         
 -11   1   3        816.42        874.01        42.56 o                         
 -10   1   3         15.66         19.08        18.51 o                         
  -9   1   3        433.53        360.56        27.10 o                         
  -8   1   3        204.54        245.23        14.13 o                         
  -7   1   3        695.79        713.47        19.52 o                         
  -6   1   3        479.75        345.95        12.56 o                         
  -5   1   3       3836.02       3729.40        75.53 o                         
  -4   1   3        467.38        535.36        14.63 o                         
  -3   1   3       1427.35       1407.42        29.71 o                         
  -2   1   3       8029.98       8456.54       164.15 o                         
  -1   1   3       1983.08       2050.53        41.11 o                         
   0   1   3       7681.70      11511.38       223.16 o                         
   1   1   3       1454.50       1093.49        22.69 o                         
   2   1   3     119267.98     123253.97      2365.59 o                         
   3   1   3       8926.01       9469.30       183.72 o                         
   4   1   3       8475.94       8294.54       179.52 o                         
   5   1   3       1875.71       1787.65        45.63 o                         
   6   1   3        142.69        170.75        15.30 o                         
   7   1   3        225.14        221.40        20.60 o                         
   8   1   3        653.20        689.46        27.64 o                         
   9   1   3        239.95        245.61        22.81 o                         
  10   1   3         11.88         12.96        16.69 o                         
  11   1   3         18.73          0.00        17.89 o                         
  12   1   3          0.63          0.00        20.96 o                         
  13   1   3        100.86        161.69        83.69 o                         
  14   1   3         10.55          0.00        27.87 o                         
 -14   2   3         55.36         43.86        26.85 o                         
 -13   2   3        627.87        633.86        57.72 o                         
 -12   2   3         28.84         75.03        23.65 o                         
 -11   2   3       1826.96       1721.34        56.27 o                         
 -10   2   3         53.04         49.00        20.88 o                         
  -9   2   3        343.41        341.84        22.30 o                         
  -8   2   3        145.00        204.71        13.80 o                         
  -7   2   3       1739.67       1704.41        41.81 o                         
  -6   2   3        472.57        476.58        17.75 o                         
  -5   2   3        603.04        537.02        18.59 o                         
  -4   2   3       4865.17       5026.49        99.68 o                         
  -3   2   3       3541.42       3813.79        76.08 o                         
  -2   2   3      10688.90      11426.41       221.58 o                         
  -1   2   3        576.39        550.05        11.93 o                         
   0   2   3       5007.44       5716.98       111.57 o                         
   1   2   3       8807.66      10018.56       193.86 o                         
   2   2   3       6050.12       6822.15       132.86 o                         
   3   2   3      18103.97      20129.41       428.34 o                         
   4   2   3       4034.90       4256.54        93.97 o                         
   5   2   3      20445.88      19351.13       412.31 o                         
   6   2   3         84.74         96.35         9.81 o                         
   7   2   3          4.92          0.00        10.76 o                         
   8   2   3        953.12        881.77        32.47 o                         
   9   2   3          0.62          0.00        13.80 o                         
  10   2   3        688.06        598.67        28.66 o                         
  11   2   3       1106.43       1050.49        41.33 o                         
  12   2   3        779.34        746.82        35.60 o                         
  13   2   3         92.30         86.13        35.29 o                         
  14   2   3         28.19         51.41        30.11 o                         
 -14   3   3        130.59        152.14        31.03 o                         
 -13   3   3        170.64        239.23        31.64 o                         
 -12   3   3       2132.21       2153.52        68.30 o                         
 -11   3   3       1926.03       1808.25        58.62 o                         
 -10   3   3         23.10         20.85        17.12 o                         
  -9   3   3        698.48        671.87        32.72 o                         
  -8   3   3          5.11         13.01         9.30 o                         
  -7   3   3         40.87         66.14        10.11 o                         
  -6   3   3         30.09         99.52         8.38 o                         
  -5   3   3      13771.54      14161.89       275.51 o                         
  -4   3   3       5303.79       5156.97       102.49 o                         
  -3   3   3        161.57        165.87        10.43 o                         
  -2   3   3       3596.66       3602.64        74.07 o                         
  -1   3   3        726.53        775.50        17.25 o                         
   0   3   3         84.30         69.10         7.80 o                         
   1   3   3       6934.43       7972.36       154.67 o                         
   2   3   3      51125.88      56091.09      1078.46 o                         
   3   3   3      20395.54      20959.40       404.85 o                         
   4   3   3       3979.12       3948.59        87.90 o                         
   5   3   3       7058.93       6190.27       135.50 o                         
   6   3   3      12603.96      12668.05       309.94 o                         
   7   3   3       2561.52       2267.32        54.30 o                         
   8   3   3          2.57          0.00        11.71 o                         
   9   3   3         18.91          0.22        14.51 o                         
  10   3   3        387.39        369.56        23.84 o                         
  11   3   3        321.07        293.12        24.34 o                         
  12   3   3        133.51        147.62        26.03 o                         
  13   3   3        147.85        170.71        29.36 o                         
  14   3   3          1.56          0.00        23.84 o                         
 -14   4   3        116.56        119.22        29.73 o                         
 -13   4   3        346.69        342.18        29.15 o                         
 -12   4   3        849.62        846.35        38.29 o                         
 -11   4   3        562.85        620.45        35.69 o                         
 -10   4   3       2650.84       2557.32        74.37 o                         
  -9   4   3          0.49          0.00        14.51 o                         
  -8   4   3         81.86        104.62        11.93 o                         
  -7   4   3       6573.60       6146.05       122.49 o                         
  -6   4   3        263.64        195.70        16.03 o                         
  -5   4   3        332.89        413.62        13.65 o                         
  -4   4   3       2513.81       2479.98        51.29 o                         
  -3   4   3       6548.51       6586.44       129.29 o                         
  -2   4   3       7870.13       7873.75       153.40 o                         
  -1   4   3         29.30         92.16         7.34 o                         
   0   4   3      57815.06      62539.82      1202.62 o                         
   1   4   3       2094.67       1820.09        37.17 o                         
   2   4   3      11043.07      12868.82       249.40 o                         
   3   4   3       5624.09       5965.42       117.73 o                         
   4   4   3       2999.61       3020.52        68.01 o                         
   5   4   3       3339.84       3710.63        83.59 o                         
   6   4   3       6905.46       6499.30       142.86 o                         
   7   4   3       1829.43       1765.15        61.57 o                         
   8   4   3        443.26        407.31        22.13 o                         
   9   4   3        284.68        261.49        20.15 o                         
  10   4   3       1981.97       1807.38        57.07 o                         
  11   4   3        386.66        389.12        25.81 o                         
  12   4   3       1101.23       1057.44        42.15 o                         
  13   4   3         40.37         12.04        23.69 o                         
 -14   5   3         58.48         42.82        33.00 o                         
 -13   5   3         24.22         47.07        25.92 o                         
 -12   5   3       3413.70       3168.18        92.37 o                         
 -11   5   3       1153.76       1207.73        45.17 o                         
 -10   5   3         44.85        101.57        20.61 o                         
  -9   5   3          1.59          0.00        14.00 o                         
  -8   5   3       1338.93       1216.66        34.26 o                         
  -7   5   3         15.10         37.29         8.01 o                         
  -6   5   3       9073.84       8869.18       174.97 o                         
  -5   5   3      14527.08      14792.65       287.34 o                         
  -4   5   3       2954.75       2696.81        55.65 o                         
  -3   5   3       2515.34       2772.91        56.43 o                         
  -2   5   3      24356.89      23469.79       452.77 o                         
  -1   5   3       5589.10       6412.86       125.72 o                         
   0   5   3       4157.48       4103.85        81.06 o                         
   1   5   3       5575.71       5286.42       103.63 o                         
   2   5   3      37154.67      41016.77       789.34 o                         
   3   5   3      17670.22      19111.27       369.97 o                         
   4   5   3       1781.84       1308.71        29.24 o                         
   5   5   3         63.44         28.54         5.19 o                         
   6   5   3       1023.16       1020.65        28.38 o                         
   7   5   3        191.56        170.40        13.03 o                         
   8   5   3        136.64        200.42        19.83 o                         
   9   5   3         59.39         88.48        17.84 o                         
  10   5   3        586.27        606.52        28.91 o                         
  11   5   3       2235.57       2258.82        69.29 o                         
  12   5   3          0.53          0.00        20.91 o                         
  13   5   3        666.77        543.17        32.37 o                         
 -13   6   3       1785.54       1672.82        68.41 o                         
 -12   6   3         30.68         83.57        25.78 o                         
 -11   6   3       1884.32       1867.81        69.07 o                         
 -10   6   3         11.07          7.20        15.91 o                         
  -9   6   3         29.85         46.27        16.30 o                         
  -8   6   3        540.81        530.63        20.37 o                         
  -7   6   3       7701.86       7169.63       142.89 o                         
  -6   6   3       2680.78       2741.20        57.90 o                         
  -5   6   3        122.06        149.58        10.64 o                         
  -4   6   3       2402.05       2523.49        52.54 o                         
  -3   6   3       8958.87      10207.65       198.54 o                         
  -2   6   3         10.59         28.29         5.20 o                         
  -1   6   3        122.78         43.11         6.31 o                         
   0   6   3       4738.05       5083.96        99.88 o                         
   1   6   3       3347.07       3412.61        68.29 o                         
   2   6   3          3.27         63.56         6.48 o                         
   3   6   3        487.53        461.88        13.81 o                         
   4   6   3       1866.38       1948.34        41.58 o                         
   5   6   3       2092.14       1926.87        41.34 o                         
   6   6   3       3126.09       2608.06        61.46 o                         
   7   6   3         19.67         31.11        10.09 o                         
   8   6   3       1565.56       1517.55        47.68 o                         
   9   6   3          5.25          0.00        15.15 o                         
  10   6   3       1831.85       1654.44        53.12 o                         
  11   6   3          2.57         26.93        23.05 o                         
  12   6   3        928.92        919.40        39.63 o                         
  13   6   3         10.42          0.00        23.16 o                         
 -13   7   3          0.03          0.00        23.73 o                         
 -12   7   3        942.56        884.55        64.45 o                         
 -11   7   3        283.05        303.76        28.89 o                         
 -10   7   3        213.17        232.41        24.44 o                         
  -9   7   3         48.55         32.92        16.57 o                         
  -8   7   3       3989.14       3843.42        89.69 o                         
  -7   7   3         34.44         67.86         9.49 o                         
  -6   7   3       1936.93       1853.71        41.25 o                         
  -5   7   3       5548.77       5545.95       111.05 o                         
  -4   7   3       7209.32       7830.46       154.00 o                         
  -3   7   3       4065.67       3737.45        75.56 o                         
  -2   7   3         11.68         24.55         6.63 o                         
  -1   7   3       1321.51       1494.39        42.74 o                         
   0   7   3        338.56        443.93        12.43 o                         
   1   7   3       8352.76       8828.70       172.38 o                         
   2   7   3        219.68        195.16         9.25 o                         
   3   7   3       8330.27       9178.75       179.67 o                         
   4   7   3       4123.79       3878.27        78.49 o                         
   5   7   3       1366.44       1149.01        27.30 o                         
   7   7   3       2307.42       2245.20        82.79 o                         
   8   7   3        236.93        294.30        28.44 o                         
   9   7   3        450.79        398.07        23.23 o                         
  10   7   3       1105.08       1014.51        38.45 o                         
  11   7   3       2411.37       2100.74        65.61 o                         
  12   7   3        544.64        546.75        30.97 o                         
  13   7   3         29.53         20.16        28.69 o                         
 -13   8   3         32.94          0.00        29.94 o                         
 -12   8   3          6.23          0.00        23.13 o                         
 -11   8   3        923.74        844.76        44.95 o                         
 -10   8   3         11.64         11.96        17.33 o                         
  -9   8   3         18.16         21.30        12.40 o                         
  -8   8   3        253.20        284.10        23.37 o                         
  -7   8   3       9040.96       8896.89       176.64 o                         
  -6   8   3       8153.09       8096.09       160.80 o                         
  -5   8   3        146.12        151.24        10.20 o                         
  -4   8   3        114.32        164.26        13.99 o                         
  -3   8   3         45.38        100.11         7.65 o                         
  -2   8   3       1230.06       1147.09        29.25 o                         
  -1   8   3        707.69        578.52        17.37 o                         
   0   8   3          7.56         23.24         7.11 o                         
   1   8   3         76.02        173.14        10.03 o                         
   2   8   3          5.72         18.31         5.65 o                         
   3   8   3         64.12        111.52         8.68 o                         
   4   8   3       1437.26       1471.91        36.43 o                         
   5   8   3          3.07         22.80         7.12 o                         
   6   8   3       4032.97       3865.20        79.30 o                         
   7   8   3        238.27        239.83        14.99 o                         
   8   8   3         92.54        161.67        16.17 o                         
   9   8   3        268.61        301.56        23.20 o                         
  10   8   3       1434.54       1351.79        47.03 o                         
  11   8   3         16.68         46.40        21.19 o                         
  12   8   3        205.65        218.71        28.97 o                         
  13   8   3          0.01          0.00        21.89 o                         
 -13   9   3        174.39        212.48        35.91 o                         
 -12   9   3        308.82        329.59        33.37 o                         
 -11   9   3         26.73         24.98        21.57 o                         
 -10   9   3        328.72        285.46        22.78 o                         
  -9   9   3        120.40        165.62        19.25 o                         
  -8   9   3        222.92        199.53        15.71 o                         
  -7   9   3       1126.23       1164.87        29.60 o                         
  -6   9   3       4103.21       4180.01        85.93 o                         
  -5   9   3       1027.13       1042.61        26.12 o                         
  -4   9   3         61.17        112.32         9.64 o                         
  -3   9   3       8357.55       9155.94       179.67 o                         
  -2   9   3        183.34        133.65         9.95 o                         
  -1   9   3         29.75         59.75         8.26 o                         
   0   9   3          3.55         14.07         6.31 o                         
   1   9   3       3502.11       3904.20        78.82 o                         
   2   9   3         57.36        112.50         8.28 o                         
   3   9   3       2852.92       3333.46        68.08 o                         
   4   9   3       2046.89       2067.23        44.72 o                         
   5   9   3        434.54        404.18        14.35 o                         
   6   9   3         23.43         76.35        10.43 o                         
   7   9   3        135.09        192.31        18.78 o                         
   8   9   3        202.02        215.90        15.87 o                         
   9   9   3          9.04         14.81        19.17 o                         
  10   9   3         58.57         43.81        19.52 o                         
  11   9   3        741.77        692.59        33.45 o                         
  12   9   3         45.03         22.52        21.81 o                         
  13   9   3         27.66          0.00        25.55 o                         
 -13  10   3         35.58         53.32        32.59 o                         
 -12  10   3          3.98          0.00        25.72 o                         
 -11  10   3         18.93          0.00        23.59 o                         
 -10  10   3         45.19         46.44        24.07 o                         
  -9  10   3         10.89         25.96        14.98 o                         
  -8  10   3        942.46        913.89        29.45 o                         
  -7  10   3        102.13        125.96        11.75 o                         
  -6  10   3        645.98        658.56        20.01 o                         
  -5  10   3        137.63        130.54        10.98 o                         
  -4  10   3          0.49         22.19         7.26 o                         
  -3  10   3       1064.09       1166.93        41.97 o                         
  -2  10   3        406.03        604.43        24.50 o                         
  -1  10   3          5.63         31.09         7.25 o                         
   0  10   3       2135.45       2525.96        58.06 o                         
   1  10   3        134.15        146.63         8.68 o                         
   2  10   3       1206.17       1210.22        28.06 o                         
   3  10   3          0.82          2.98         5.97 o                         
   4  10   3        217.37        229.06        11.09 o                         
   5  10   3         12.08         22.63         7.48 o                         
   6  10   3       2037.89       2004.73        44.74 o                         
   7  10   3        747.51        789.18        26.02 o                         
   8  10   3         37.44         41.96        12.55 o                         
   9  10   3       1783.44       1654.61        52.74 o                         
  10  10   3        115.41        180.71        33.54 o                         
  11  10   3        208.58        252.96        27.93 o                         
  12  10   3          3.87          0.00        21.61 o                         
  13  10   3         48.53         24.07        31.27 o                         
 -13  11   3         55.37         43.24        32.39 o                         
 -12  11   3          9.57          5.66        26.73 o                         
 -11  11   3         16.16         32.25        26.49 o                         
 -10  11   3        479.83        393.98        31.21 o                         
  -9  11   3         77.54         68.27        32.48 o                         
  -8  11   3        198.75        212.34        21.12 o                         
  -7  11   3       2509.76       2472.57        54.83 o                         
  -6  11   3        470.25        439.92        16.13 o                         
  -5  11   3       4412.85       4525.86        92.47 o                         
  -4  11   3          9.02         99.82         9.36 o                         
  -3  11   3        364.00        370.78        15.47 o                         
  -2  11   3       7672.25       8499.03       184.62 o                         
  -1  11   3         27.36         58.97         8.70 o                         
   0  11   3       1845.33       1986.07        47.57 o                         
   1  11   3       1118.81       1244.89        28.66 o                         
   2  11   3        517.92        514.90        15.29 o                         
   3  11   3       1376.45       1561.22        35.36 o                         
   4  11   3       1290.35       1349.21        31.64 o                         
   5  11   3         32.51         24.65         8.15 o                         
   6  11   3        920.22        906.26        22.99 o                         
   7  11   3        846.18        941.92        29.28 o                         
   8  11   3         63.56         58.58        16.16 o                         
   9  11   3        114.88        149.69        21.53 o                         
  10  11   3        226.52        278.37        25.80 o                         
  11  11   3          8.21          0.00        24.07 o                         
  12  11   3          7.55          0.00        41.33 o                         
 -12  12   3        151.23        184.77        34.92 o                         
 -11  12   3         25.01         34.42        27.30 o                         
 -10  12   3         16.66          0.00        22.89 o                         
  -9  12   3        243.45        241.13        22.44 o                         
  -8  12   3        263.32        259.02        23.46 o                         
  -7  12   3       2026.55       2029.26        51.64 o                         
  -6  12   3       1488.69       1569.07        41.27 o                         
  -5  12   3       2539.41       2669.19        63.86 o                         
  -4  12   3      13722.34      14001.14       301.38 o                         
  -3  12   3       1010.79        947.51        27.14 o                         
  -2  12   3         21.05         28.50         8.24 o                         
  -1  12   3        252.97        156.11        10.82 o                         
   0  12   3       3786.20       3510.01       103.96 o                         
   1  12   3       1035.05        889.68        22.08 o                         
   2  12   3        311.17        326.13        12.11 o                         
   3  12   3          6.77         24.78         7.01 o                         
   4  12   3        975.21        922.49        28.46 o                         
   5  12   3       4158.08       4040.96        83.28 o                         
   6  12   3          3.10         15.23         8.62 o                         
   7  12   3        404.42        408.79        20.27 o                         
   8  12   3        107.66        142.51        22.04 o                         
   9  12   3         11.39          9.49        22.01 o                         
  10  12   3         19.38          0.00        24.21 o                         
  11  12   3        464.13        601.50       123.43 o                         
  12  12   3         52.60         63.14        31.21 o                         
 -12  13   3        402.80        423.72        57.78 o                         
 -11  13   3        914.86        966.94        47.98 o                         
 -10  13   3        230.09        282.56        29.71 o                         
  -9  13   3        660.75        653.79        30.18 o                         
  -8  13   3        799.57        741.81        30.89 o                         
  -7  13   3        375.19        341.62        18.43 o                         
  -6  13   3       3137.45       3171.34        69.08 o                         
  -5  13   3      15508.39      15364.65       331.16 o                         
  -4  13   3        192.38        247.19        14.57 o                         
  -3  13   3        478.95        546.82        19.36 o                         
  -2  13   3       8766.35       8725.86       190.15 o                         
  -1  13   3       3224.47       3160.60        73.15 o                         
   0  13   3        347.51        281.27        14.62 o                         
   1  13   3       1382.71       1346.33        30.94 o                         
   2  13   3         72.45        101.79        13.13 o                         
   3  13   3         61.49         58.03         8.82 o                         
   4  13   3       4785.86       4641.28        94.67 o                         
   5  13   3       2450.44       2279.21        50.30 o                         
   6  13   3        717.59        675.39        23.64 o                         
   7  13   3         10.76          8.91        13.15 o                         
   8  13   3       2175.55       2160.86        77.33 o                         
   9  13   3          0.05          0.00        23.72 o                         
  10  13   3       1208.29       1327.56        57.21 o                         
  11  13   3        185.72        307.75        63.90 o                         
  12  13   3         19.91          2.22        29.02 o                         
 -12  14   3          3.45          0.00        29.50 o                         
 -11  14   3        556.96        664.36        64.31 o                         
 -10  14   3        935.67       1011.23        52.54 o                         
  -9  14   3       1157.48       1162.12        45.61 o                         
  -8  14   3         18.48         26.83        16.48 o                         
  -7  14   3       3362.70       3145.44        75.83 o                         
  -6  14   3       1585.73       1571.10        42.33 o                         
  -5  14   3        504.20        488.62        20.07 o                         
  -4  14   3       5348.52       5103.68       114.67 o                         
  -3  14   3       4058.06       3804.62        86.89 o                         
  -2  14   3        699.98        665.23        22.04 o                         
  -1  14   3       1893.76       1790.88        71.29 o                         
   0  14   3       2601.33       2360.52        56.19 o                         
   1  14   3        417.96        417.66        14.21 o                         
   2  14   3         74.01        122.23         9.76 o                         
   3  14   3        110.18        146.33        11.91 o                         
   4  14   3       2211.78       2343.98        51.37 o                         
   5  14   3          6.35         22.71        10.85 o                         
   6  14   3       1163.44       1130.35        38.31 o                         
   7  14   3         21.09          5.72        14.75 o                         
   8  14   3         25.50         54.93        19.71 o                         
   9  14   3         30.95         51.36        28.30 o                         
  10  14   3        153.05        104.10        29.72 o                         
  11  14   3        160.25        200.77        36.12 o                         
  12  14   3         11.99          0.00        31.27 o                         
 -12  15   3       2410.95       2811.81       153.26 o                         
 -11  15   3        254.26        345.04        32.59 o                         
 -10  15   3        254.88        269.99        35.13 o                         
  -9  15   3         24.96          0.00        18.36 o                         
  -8  15   3       2367.38       2433.65        76.67 o                         
  -7  15   3        278.73        254.44        21.15 o                         
  -6  15   3        504.40        447.95        24.19 o                         
  -5  15   3       6315.01       6487.86       145.31 o                         
  -4  15   3        654.38        641.94        23.02 o                         
  -3  15   3       1102.15       1161.14        32.48 o                         
  -2  15   3       9204.45       9233.09       201.39 o                         
  -1  15   3       3378.73       3221.99       101.85 o                         
   0  15   3        201.81        216.49        13.15 o                         
   1  15   3       7272.47       7308.89       201.51 o                         
   2  15   3        649.51        641.14        24.73 o                         
   3  15   3        738.34        655.67        22.29 o                         
   4  15   3       8751.70       8224.90       180.47 o                         
   5  15   3       2815.63       2784.86        66.93 o                         
   6  15   3        710.46        694.63        28.75 o                         
   7  15   3        187.39        186.19        23.29 o                         
   8  15   3        811.76        858.55        34.53 o                         
   9  15   3         24.94         18.28        25.54 o                         
  10  15   3        437.44        825.32       204.78 o                         
  11  15   3       1040.63       1204.23        56.33 o                         
 -11  16   3        876.98        961.59        50.13 o                         
 -10  16   3         48.94         54.05        28.06 o                         
  -9  16   3        372.43        401.04        30.50 o                         
  -8  16   3        242.63        251.98        24.04 o                         
  -7  16   3       1488.38       1357.77        45.53 o                         
  -6  16   3        593.64        604.17        23.44 o                         
  -5  16   3       1246.42       1136.74        33.61 o                         
  -4  16   3       1091.38       1015.03        30.64 o                         
  -3  16   3       2728.56       2690.40        64.99 o                         
  -2  16   3        219.18        235.46        14.34 o                         
  -1  16   3       7723.24       7662.46       231.15 o                         
   0  16   3       1576.43       1573.97        47.09 o                         
   1  16   3        760.59        835.14        30.15 o                         
   2  16   3       2951.96       2787.93        75.64 o                         
   3  16   3       1584.51       1702.40        44.18 o                         
   4  16   3       3347.54       3251.91        76.63 o                         
   5  16   3       1361.14       1380.85        49.73 o                         
   6  16   3         19.12         16.88        17.95 o                         
   7  16   3       1356.92       1409.61        46.42 o                         
   8  16   3         49.81         29.32        18.17 o                         
   9  16   3        779.20        801.41        43.58 o                         
  10  16   3        954.91       1014.95        58.68 o                         
  11  16   3          4.52          0.85        29.02 o                         
 -11  17   3        801.73        886.55        48.39 o                         
 -10  17   3         52.93         77.33        29.39 o                         
  -9  17   3          0.09          0.00        18.10 o                         
  -8  17   3       2659.75       2624.01        76.75 o                         
  -7  17   3         84.93        134.46        21.30 o                         
  -6  17   3       1585.67       1579.46        48.13 o                         
  -5  17   3       1808.05       1855.27        52.72 o                         
  -4  17   3         63.91         63.50        12.90 o                         
  -3  17   3        279.90        248.44        15.10 o                         
  -2  17   3       3277.60       3285.89        77.64 o                         
  -1  17   3       1512.90       1638.22        49.63 o                         
   0  17   3       1926.48       1854.61        54.52 o                         
   1  17   3       5512.96       5522.84       192.04 o                         
   2  17   3        315.61        271.61        18.14 o                         
   3  17   3       3908.31       3640.41        95.96 o                         
   4  17   3        415.56        406.72        28.75 o                         
   5  17   3        336.40        316.14        17.90 o                         
   6  17   3          0.69          0.00        16.15 o                         
   7  17   3        164.41        216.19        24.73 o                         
   8  17   3        127.80        133.94        23.79 o                         
   9  17   3        854.73        846.21        68.85 o                         
  10  17   3        276.40        339.42        35.43 o                         
  11  17   3        856.68        929.95        51.45 o                         
 -10  18   3        220.72        315.67        38.72 o                         
  -9  18   3         41.70         52.61        21.19 o                         
  -8  18   3          0.09          0.00        17.65 o                         
  -7  18   3       2637.92       2378.33        69.89 o                         
  -6  18   3       2751.87       2815.44        94.93 o                         
  -5  18   3        131.22        156.68        18.58 o                         
  -4  18   3        236.94        235.50        16.34 o                         
  -3  18   3       1615.36       1507.66        46.83 o                         
  -2  18   3        168.58        201.67        18.23 o                         
  -1  18   3       2473.75       2497.94        69.98 o                         
   0  18   3        356.23        300.15        19.41 o                         
   1  18   3       1238.32       1189.42        39.91 o                         
   2  18   3        360.50        379.01        27.43 o                         
   3  18   3         19.75         50.66        14.82 o                         
   4  18   3         26.85         19.24        15.14 o                         
   5  18   3        810.85        927.20        82.26 o                         
   6  18   3        430.80        400.68        29.15 o                         
   7  18   3        237.06        235.81        22.56 o                         
   8  18   3        209.05        270.45        29.08 o                         
   9  18   3        437.90        546.71        51.40 o                         
  10  18   3        587.16        586.88        41.32 o                         
 -10  19   3          0.48          0.00        26.44 o                         
  -9  19   3        103.30         72.72        22.30 o                         
  -8  19   3        111.97        196.94        23.78 o                         
  -7  19   3       1349.35       1275.25        49.94 o                         
  -6  19   3        227.89        291.42        28.81 o                         
  -5  19   3        718.83        806.77        32.75 o                         
  -4  19   3         39.33         53.92        15.72 o                         
  -3  19   3         24.03         25.63        14.51 o                         
  -2  19   3        205.46        220.31        18.96 o                         
  -1  19   3         78.46         89.04        16.50 o                         
   0  19   3        181.34        217.76        18.83 o                         
   1  19   3         40.06         37.31        14.66 o                         
   2  19   3        139.98        162.41        18.63 o                         
   3  19   3        578.52        516.23        25.42 o                         
   4  19   3       2189.12       2005.12        82.29 o                         
   5  19   3        575.02        482.60        24.35 o                         
   6  19   3         60.48         18.75        29.77 o                         
   7  19   3         15.82         32.37        25.44 o                         
   8  19   3        131.37        125.82        25.50 o                         
   9  19   3        374.77        387.58        87.01 o                         
  10  19   3         47.04         63.68        38.76 o                         
  -9  20   3         71.83        117.58        24.85 o                         
  -8  20   3         21.96          0.00        19.43 o                         
  -7  20   3       1064.94       1026.96        46.12 o                         
  -6  20   3       1854.30       1679.08        52.71 o                         
  -5  20   3          0.60          0.00        12.98 o                         
  -4  20   3         50.14         61.71        17.02 o                         
  -3  20   3        263.51        238.73        21.83 o                         
  -2  20   3          8.41         12.15        15.08 o                         
  -1  20   3        111.37        229.43       106.43 o                         
   0  20   3         59.95         59.51        19.74 o                         
   1  20   3       4850.59       4908.35       144.09 o                         
   2  20   3        346.59        342.65        30.50 o                         
   3  20   3       1108.52       1050.13        38.01 o                         
   4  20   3        480.97        523.01        26.45 o                         
   5  20   3        325.05        277.56        20.37 o                         
   6  20   3        477.39        562.58        33.30 o                         
   7  20   3        450.84        363.80        28.29 o                         
   8  20   3          1.96          0.00        21.10 o                         
   9  20   3         83.71        112.20        40.48 o                         
  -9  21   3         10.79          0.00        23.90 o                         
  -8  21   3         82.67         46.67        24.62 o                         
  -7  21   3        184.96        216.61        28.89 o                         
  -6  21   3         65.02         61.41        17.80 o                         
  -5  21   3         37.35         36.47        16.50 o                         
  -4  21   3        139.97        191.24        21.83 o                         
  -3  21   3        629.84        564.19        27.40 o                         
  -2  21   3        147.87        192.02        21.31 o                         
  -1  21   3         81.39         88.38        21.57 o                         
   0  21   3         10.79         37.86        19.36 o                         
   1  21   3       2326.23       2084.75        62.81 o                         
   2  21   3        589.84        565.08        33.38 o                         
   3  21   3         78.83         63.28        17.24 o                         
   4  21   3       2634.55       2383.30        69.29 o                         
   5  21   3        128.36        160.86        21.82 o                         
   6  21   3        102.35        138.06        38.48 o                         
   7  21   3        145.53        131.78        36.46 o                         
   8  21   3        239.06        258.33        35.02 o                         
   9  21   3         14.37          0.00        31.29 o                         
  -8  22   3          4.57          0.00        22.74 o                         
  -7  22   3        284.71        330.93        28.50 o                         
  -6  22   3         38.85         75.95        27.97 o                         
  -5  22   3          0.22          0.00        15.82 o                         
  -4  22   3        207.98        245.35        23.67 o                         
  -3  22   3         25.09         11.26        16.81 o                         
  -2  22   3         50.76         64.96        18.53 o                         
  -1  22   3         62.40         63.83        18.21 o                         
   0  22   3        640.16        596.36        28.48 o                         
   1  22   3          0.36          0.00        15.08 o                         
   2  22   3         23.48         42.36        27.52 o                         
   3  22   3          2.05          0.00        14.91 o                         
   4  22   3        237.90        257.80        21.88 o                         
   5  22   3        244.92        281.43        24.27 o                         
   6  22   3         30.65         71.90        23.56 o                         
   7  22   3          6.81          0.00        21.48 o                         
   8  22   3         10.52          6.69        21.12 o                         
  -8  23   3        285.14        291.62        45.68 o                         
  -7  23   3          9.23          0.00        22.09 o                         
  -6  23   3        327.51        312.09        28.18 o                         
  -5  23   3       1358.63       1512.67        50.68 o                         
  -4  23   3        602.63        504.06        27.64 o                         
  -3  23   3        154.14        205.02        27.76 o                         
  -2  23   3       1567.63       1494.55        55.01 o                         
  -1  23   3          2.02          0.00        15.42 o                         
   0  23   3        919.55        876.13        39.33 o                         
   1  23   3        561.95        551.95        28.29 o                         
   2  23   3         61.16         34.27        18.58 o                         
   3  23   3        115.57        101.09        20.45 o                         
   4  23   3        537.82        600.94        29.34 o                         
   5  23   3         75.48         76.45        24.07 o                         
   6  23   3        892.10        917.06        43.89 o                         
   7  23   3         21.35          0.00        21.98 o                         
  -7  24   3        836.03        860.19        44.41 o                         
  -6  24   3        545.25        590.24        36.38 o                         
  -5  24   3         29.92         31.65        19.68 o                         
  -4  24   3        237.15        288.57        25.70 o                         
  -3  24   3         28.97          4.78        18.58 o                         
  -2  24   3          0.61          0.00        16.94 o                         
  -1  24   3         80.59         92.96        20.20 o                         
   0  24   3       1165.39       1169.58        55.06 o                         
   1  24   3         84.23        112.30        21.52 o                         
   2  24   3        228.55        288.19        24.32 o                         
   3  24   3        438.64        458.30        27.36 o                         
   4  24   3        255.27        267.12        23.45 o                         
   5  24   3        601.49        586.42        36.07 o                         
   6  24   3        234.29        249.27        32.26 o                         
   7  24   3         82.80         71.48        26.90 o                         
  -6  25   3        521.54        488.84        34.23 o                         
  -5  25   3        578.14        580.98        30.51 o                         
  -4  25   3        342.89        366.96        25.66 o                         
  -3  25   3        176.95        179.72        33.19 o                         
  -2  25   3        333.34        382.99        52.22 o                         
  -1  25   3        199.62        234.61        25.89 o                         
   0  25   3         34.06         44.39        18.48 o                         
   1  25   3        486.97        491.98        27.68 o                         
   2  25   3          1.61          0.00        16.86 o                         
   3  25   3          8.97          0.00        21.71 o                         
   4  25   3        472.03        547.65        46.27 o                         
   5  25   3        225.68        260.97        29.63 o                         
   6  25   3         78.49        135.47        28.54 o                         
  -5  26   3         80.18        104.98        24.07 o                         
  -4  26   3          4.12          0.00        17.96 o                         
  -3  26   3         99.39        151.68        48.41 o                         
  -2  26   3        101.30        166.39        36.80 o                         
  -1  26   3        209.80        262.06        23.58 o                         
   0  26   3        368.22        415.23        26.53 o                         
   1  26   3         64.94         64.24        24.65 o                         
   2  26   3         90.44        113.70        22.78 o                         
   3  26   3        720.75        660.01        33.00 o                         
   4  26   3        291.49        341.96        29.23 o                         
  -3  27   3         48.51         22.48        20.79 o                         
  -2  27   3        843.84        921.42        39.39 o                         
  -1  27   3        182.26        266.57        27.42 o                         
   0  27   3          4.79          0.40        19.91 o                         
   1  27   3        226.74        244.29        29.74 o                         
   2  27   3         13.58          0.00        20.49 o                         
   3  27   3          1.33          0.00        20.15 o                         
 -14   0   4       2667.88       2584.37       115.69 o                         
 -13   0   4        704.85        739.36        59.53 o                         
 -12   0   4          0.72          0.00        27.52 o                         
 -11   0   4        907.49        865.99        52.45 o                         
 -10   0   4        622.44        821.57       227.83 o                         
  -9   0   4       4051.32       3944.62       149.60 o                         
  -8   0   4       3381.04       3483.00       119.36 o                         
  -7   0   4        964.68        843.68        30.65 o                         
  -6   0   4        726.10        909.13        31.92 o                         
  -5   0   4      10141.37      11265.01       311.48 o                         
  -4   0   4       2251.64       2426.95        70.79 o                         
  -3   0   4      14365.15      14550.28       398.30 o                         
  -2   0   4       1231.27        981.97        30.35 o                         
  -1   0   4     193900.95     219364.67      5972.25 o                         
   0   0   4      26334.28      27763.61       788.18 o                         
   1   0   4        161.05        129.38         9.64 o                         
   2   0   4       1753.49       1841.27        53.68 o                         
   3   0   4      48872.68      52286.00      1419.81 o                         
   4   0   4       8750.00       8514.19       234.89 o                         
   5   0   4       4028.54       3511.37       216.38 o                         
   6   0   4       5981.98       6645.44       235.37 o                         
   7   0   4      11959.42      10866.70       379.36 o                         
   8   0   4       2257.21       2302.96        93.88 o                         
   9   0   4       1397.10       1297.62        61.27 o                         
  10   0   4       1261.38       1093.27        56.39 o                         
  11   0   4         42.79         64.65        30.25 o                         
  12   0   4          3.32          0.00        30.25 o                         
  13   0   4         48.29          0.00        33.54 o                         
  14   0   4        413.41        464.68        64.11 o                         
 -14   1   4        322.62        445.89        33.39 o                         
 -13   1   4       1383.37       1376.47        64.12 o                         
 -12   1   4         98.38         86.72        25.11 o                         
 -11   1   4        935.21        904.06        38.03 o                         
 -10   1   4         74.93        124.73        20.26 o                         
  -9   1   4        207.96        227.42        20.26 o                         
  -8   1   4       1550.04       1566.63        36.52 o                         
  -7   1   4       1633.70       1557.85        35.53 o                         
  -6   1   4        397.62        376.98        13.21 o                         
  -5   1   4       6406.65       7137.36       140.77 o                         
  -4   1   4       3757.00       3872.37        77.78 o                         
  -3   1   4       8867.03       9096.36       177.07 o                         
  -2   1   4       1782.33       1911.80        39.24 o                         
  -1   1   4       5059.32       6589.79       128.86 o                         
   0   1   4         29.07         68.15         4.71 o                         
   1   1   4       2342.62       2153.28        43.58 o                         
   2   1   4      37732.55      42455.42       816.14 o                         
   3   1   4       1159.32       1455.49        31.03 o                         
   4   1   4       5086.34       4642.50       111.15 o                         
   5   1   4         25.28        101.07        12.28 o                         
   6   1   4       2670.80       2682.30        72.06 o                         
   7   1   4         49.66         68.25        13.67 o                         
   8   1   4        610.74        555.82        25.08 o                         
   9   1   4       1231.18       1052.01        64.08 o                         
  10   1   4        218.35        237.50        28.94 o                         
  11   1   4        150.62        150.49        28.63 o                         
  12   1   4        108.45         67.02        22.95 o                         
  13   1   4        864.46        757.04        37.20 o                         
  14   1   4         30.42         47.57        26.96 o                         
 -14   2   4       1122.03       1210.37        50.32 o                         
 -13   2   4        579.21        673.46        84.03 o                         
 -12   2   4        228.18        267.72        31.07 o                         
 -11   2   4        358.41        321.43        24.51 o                         
 -10   2   4          4.48          0.00        15.42 o                         
  -9   2   4        590.50        633.49        31.73 o                         
  -8   2   4       6061.00       5915.65       136.87 o                         
  -7   2   4       1774.43       1983.10        43.39 o                         
  -6   2   4          4.26         25.14         6.57 o                         
  -5   2   4       2341.33       2049.16        43.64 o                         
  -4   2   4       3982.16       3961.41        79.47 o                         
  -3   2   4       6159.76       6370.11       125.41 o                         
  -2   2   4      10038.74      11885.91       230.61 o                         
  -1   2   4       4180.91       4060.94        80.13 o                         
   0   2   4       2418.89       2109.25        42.34 o                         
   2   2   4        932.28       1111.51        24.38 o                         
   3   2   4      12760.10      13779.75       269.99 o                         
   4   2   4      15010.32      16110.52       345.02 o                         
   5   2   4      13981.32      13580.04       330.57 o                         
   6   2   4        533.98        455.54        23.11 o                         
   7   2   4       1625.25       1531.26        46.01 o                         
   8   2   4       2010.97       1719.39        52.26 o                         
   9   2   4       1099.55       1029.95        39.99 o                         
  10   2   4        886.87        804.28        33.64 o                         
  11   2   4        350.71        371.38        25.99 o                         
  12   2   4         44.74         40.48        23.51 o                         
  13   2   4         51.71         34.53        24.28 o                         
 -14   3   4         86.98         82.32        31.43 o                         
 -13   3   4        247.28        304.84        31.54 o                         
 -12   3   4        202.03        240.86        29.47 o                         
 -11   3   4        198.14        247.50        27.36 o                         
 -10   3   4         31.65         27.32        17.96 o                         
  -9   3   4        442.41        437.69        23.74 o                         
  -8   3   4         12.66         18.03         8.33 o                         
  -7   3   4       2698.94       2589.96        59.75 o                         
  -6   3   4       1023.44        894.18        22.69 o                         
  -5   3   4        672.19        678.60        18.06 o                         
  -4   3   4       8621.67       8074.23       158.54 o                         
  -3   3   4        134.82        123.12        11.19 o                         
  -2   3   4       9344.67      11091.92       215.23 o                         
  -1   3   4       2900.95       3006.85        59.94 o                         
   0   3   4       6312.46       7607.25       148.15 o                         
   1   3   4      12204.01      14358.82       277.89 o                         
   2   3   4        297.98        252.01        17.07 o                         
   3   3   4        511.09        446.80        18.43 o                         
   4   3   4      16257.84      15683.96       303.83 o                         
   5   3   4       2272.08       2301.49        54.04 o                         
   6   3   4       5118.24       4552.02       116.40 o                         
   7   3   4         11.78         28.43         8.52 o                         
   8   3   4        634.31        652.46        27.64 o                         
   9   3   4         39.25         39.59        16.45 o                         
  10   3   4        657.97        588.25        28.66 o                         
  11   3   4         58.23         58.45        21.17 o                         
  12   3   4        341.19        328.29        26.14 o                         
  13   3   4        259.52        313.17        28.02 o                         
 -14   4   4        225.53        201.31        33.14 o                         
 -13   4   4          1.08          0.00        27.17 o                         
 -12   4   4        136.37        105.56        26.57 o                         
 -11   4   4        230.86        275.21        26.69 o                         
 -10   4   4        974.92        860.36        34.59 o                         
  -9   4   4        204.17        245.03        22.21 o                         
  -8   4   4         24.63         28.74        10.35 o                         
  -7   4   4        815.50        832.91        22.11 o                         
  -6   4   4        538.74        563.44        20.82 o                         
  -5   4   4        746.56        811.97        20.85 o                         
  -4   4   4       2928.73       3118.52        63.60 o                         
  -3   4   4       3761.90       3663.56        73.58 o                         
  -2   4   4       2982.65       3005.99        60.52 o                         
  -1   4   4         18.57         58.70         5.13 o                         
   0   4   4         86.75        240.18        14.47 o                         
   1   4   4      34186.95      35827.54       690.40 o                         
   2   4   4        115.50        131.11         7.83 o                         
   3   4   4       3059.15       3652.02        73.25 o                         
   4   4   4       5956.63       6074.64       119.74 o                         
   5   4   4        131.06        165.86        12.46 o                         
   6   4   4       1763.57       1681.85        54.16 o                         
   7   4   4          1.52         13.69         8.93 o                         
   8   4   4        328.88        263.31        19.11 o                         
   9   4   4        246.82        250.54        21.46 o                         
  10   4   4          1.16         11.18        17.46 o                         
  11   4   4          0.21          0.00        18.10 o                         
  12   4   4        506.31        506.06        30.59 o                         
  13   4   4          2.07          0.00        22.68 o                         
 -14   5   4         30.59          0.00        27.36 o                         
 -13   5   4        302.12        342.77        37.00 o                         
 -12   5   4         30.41         67.69        24.42 o                         
 -11   5   4        101.74        137.24        24.77 o                         
 -10   5   4        626.80        628.87        29.43 o                         
  -9   5   4          0.03          7.23        14.14 o                         
  -8   5   4          1.99         24.75        10.40 o                         
  -7   5   4         31.06         13.44         7.36 o                         
  -6   5   4        346.27        365.33        13.32 o                         
  -5   5   4       6385.71       6997.28       138.74 o                         
  -4   5   4         30.95         48.15         7.52 o                         
  -3   5   4       1716.02       1771.59        37.63 o                         
  -2   5   4        591.04        726.98        17.64 o                         
  -1   5   4         79.31         96.96         6.23 o                         
   0   5   4        524.90        853.44        19.80 o                         
   1   5   4       1028.69       1042.75        23.46 o                         
   2   5   4        676.66        989.94        22.85 o                         
   3   5   4        919.00       1051.80        38.52 o                         
   4   5   4        413.71        462.75        13.99 o                         
   5   5   4        385.23        382.48        12.76 o                         
   6   5   4       3722.07       3664.48        87.33 o                         
   7   5   4         84.74         68.18        10.63 o                         
   8   5   4        628.73        606.99        63.85 o                         
   9   5   4       1095.49       1004.23        39.33 o                         
  10   5   4          0.78         21.07        17.24 o                         
  11   5   4        192.53        266.09        32.88 o                         
  12   5   4        124.71        193.66        49.30 o                         
  13   5   4        138.89         89.81        25.64 o                         
 -13   6   4        274.03        300.93        32.05 o                         
 -12   6   4        148.01        163.21        28.22 o                         
 -11   6   4        284.15        282.01        24.93 o                         
 -10   6   4        151.64        209.20        23.58 o                         
  -9   6   4        953.10        916.71        34.59 o                         
  -8   6   4       4608.21       4369.70       100.53 o                         
  -7   6   4        453.03        504.71        16.73 o                         
  -6   6   4       1233.54       1334.66        31.46 o                         
  -5   6   4        150.96        177.37        10.21 o                         
  -4   6   4       7695.63       8281.03       162.86 o                         
  -3   6   4         14.30         50.96         6.83 o                         
  -2   6   4        111.30        258.62        14.17 o                         
  -1   6   4        198.09        282.95         9.56 o                         
   0   6   4         95.59        133.09         7.48 o                         
   1   6   4       3719.97       4137.96        82.33 o                         
   2   6   4        357.93        349.47        21.21 o                         
   3   6   4       1067.94       1120.93        25.73 o                         
   4   6   4        360.52        347.06        12.06 o                         
   5   6   4        433.73        413.84        13.43 o                         
   6   6   4        428.42        420.44        17.31 o                         
   7   6   4        942.09        842.29        26.10 o                         
   8   6   4        833.72        812.92        52.57 o                         
   9   6   4       2940.06       2631.47        75.14 o                         
  10   6   4         50.99         72.71        20.00 o                         
  11   6   4         40.59         28.66        20.16 o                         
  12   6   4         81.88         93.26        24.51 o                         
  13   6   4          2.91          0.00        22.69 o                         
 -13   7   4         13.40          1.96        24.82 o                         
 -12   7   4        288.32        327.88        29.34 o                         
 -11   7   4         26.47         13.90        21.06 o                         
 -10   7   4        921.42        945.98        37.14 o                         
  -9   7   4        735.53        669.35        24.57 o                         
  -8   7   4       1029.38        980.42        34.01 o                         
  -7   7   4         94.10        100.95        10.39 o                         
  -6   7   4        198.75        161.00        10.48 o                         
  -5   7   4       4222.41       4321.17        87.70 o                         
  -4   7   4          3.34         26.34         6.49 o                         
  -3   7   4      15379.01      15847.96       307.92 o                         
  -2   7   4       3870.17       4235.05        86.36 o                         
  -1   7   4         45.89        129.23        10.21 o                         
   0   7   4       5150.55       5193.88       102.53 o                         
   1   7   4       2440.00       2287.94        47.42 o                         
   2   7   4       3163.32       3577.57        72.33 o                         
   3   7   4        196.48        179.55         9.81 o                         
   4   7   4       3691.48       3880.77        78.79 o                         
   5   7   4        586.85        582.60        18.41 o                         
   6   7   4       1337.83       1209.52        28.81 o                         
   7   7   4        893.75        911.07        28.37 o                         
   8   7   4         17.93         37.80        15.03 o                         
   9   7   4         21.99         63.59        17.84 o                         
  10   7   4         59.21         86.60        20.37 o                         
  11   7   4          6.44          0.00        18.23 o                         
  12   7   4          9.77          0.00        21.31 o                         
  13   7   4         39.36          0.00        22.13 o                         
 -13   8   4        131.50         91.32        33.47 o                         
 -12   8   4        284.39        299.77        28.30 o                         
 -11   8   4        528.29        531.92        37.01 o                         
 -10   8   4          2.26          0.00        19.03 o                         
  -9   8   4       1617.84       1461.53        41.18 o                         
  -8   8   4       5270.78       5231.40       119.16 o                         
  -7   8   4         15.31          3.38         8.58 o                         
  -6   8   4        889.28        951.32        24.56 o                         
  -5   8   4        455.35        436.23        14.65 o                         
  -4   8   4       5564.64       5277.92       105.59 o                         
  -3   8   4          1.14          7.10         5.42 o                         
  -2   8   4       2097.80       1885.63        44.58 o                         
  -1   8   4       1563.09       2053.72        48.05 o                         
   0   8   4        333.62        423.57        12.43 o                         
   1   8   4       3804.46       4167.15        83.54 o                         
   2   8   4      10458.43      10721.14       227.11 o                         
   3   8   4       1534.62       1786.35        38.84 o                         
   4   8   4        715.70        582.55        27.12 o                         
   5   8   4          6.30         14.69         6.34 o                         
   6   8   4       1140.23       1144.05        28.11 o                         
   7   8   4        282.31        250.31        14.83 o                         
   8   8   4         42.38         41.32        15.46 o                         
   9   8   4        515.30        484.94        39.19 o                         
  10   8   4       1472.14       1344.36        47.04 o                         
  11   8   4        324.28        301.69        25.69 o                         
  12   8   4         24.10          5.24        22.00 o                         
  13   8   4          3.60          0.00        23.23 o                         
 -13   9   4        250.08        301.83        40.48 o                         
 -12   9   4         42.99          9.26        26.73 o                         
 -11   9   4        230.76        213.28        32.48 o                         
 -10   9   4        247.51        308.35        23.41 o                         
  -9   9   4       1143.10       1167.78        35.40 o                         
  -8   9   4        216.94        222.07        16.06 o                         
  -7   9   4       1451.46       1321.26        32.80 o                         
  -6   9   4        184.01        182.90        13.48 o                         
  -5   9   4       1401.54       1389.40        32.25 o                         
  -4   9   4       6258.12       6694.84       133.44 o                         
  -3   9   4       6734.35       5913.37       117.74 o                         
  -2   9   4        799.22        804.02        24.53 o                         
  -1   9   4       4726.50       4680.32       103.26 o                         
   0   9   4       3137.75       3177.77        64.53 o                         
   1   9   4       8963.84       9674.97       205.63 o                         
   2   9   4        308.26        296.61        11.39 o                         
   3   9   4       9084.01       8189.94       161.91 o                         
   4   9   4       1424.02       1125.48        26.92 o                         
   5   9   4       2824.12       2655.14        56.51 o                         
   6   9   4        156.80        183.27        13.82 o                         
   7   9   4        401.20        438.37        21.15 o                         
   8   9   4        789.25        813.80        26.75 o                         
   9   9   4       2069.64       2116.73        63.67 o                         
  10   9   4         30.41         85.37        21.19 o                         
  11   9   4        125.55        113.85        24.82 o                         
  12   9   4         15.58          0.00        22.80 o                         
  13   9   4        398.58        406.01        30.06 o                         
 -13  10   4         97.28        153.08        34.70 o                         
 -12  10   4         46.56         59.44        27.70 o                         
 -11  10   4        367.87        343.01        30.77 o                         
 -10  10   4        443.05        430.53        30.35 o                         
  -9  10   4       1428.36       1338.19        44.35 o                         
  -8  10   4       5897.76       5694.89       151.39 o                         
  -7  10   4        293.08        289.94        14.31 o                         
  -6  10   4         88.52        103.18        10.48 o                         
  -5  10   4          1.68         10.48         7.06 o                         
  -4  10   4       5770.26       6021.10       120.50 o                         
  -3  10   4       3840.03       3706.96        85.17 o                         
  -2  10   4       8057.57       7879.74       191.45 o                         
  -1  10   4         36.57        158.01        10.85 o                         
   0  10   4        226.43        165.12        11.03 o                         
   1  10   4      10879.31      11169.80       217.97 o                         
   2  10   4       4573.62       4535.22        91.60 o                         
   3  10   4       4435.21       4561.67        92.84 o                         
   4  10   4        441.81        403.50        14.08 o                         
   5  10   4        205.51        283.57        12.50 o                         
   6  10   4         41.75         75.67        11.52 o                         
   7  10   4       1486.02       1459.12        39.47 o                         
   8  10   4       1741.25       1699.89        45.17 o                         
   9  10   4        218.44        234.25        24.73 o                         
  10  10   4       2024.62       1761.95        56.67 o                         
  11  10   4         13.98          0.00        19.91 o                         
  12  10   4         37.28         71.33        24.67 o                         
  13  10   4         24.25         16.97        30.95 o                         
 -13  11   4       1565.77       1708.51        72.23 o                         
 -12  11   4         19.28          0.00        30.36 o                         
 -11  11   4        205.64        210.22        31.73 o                         
 -10  11   4        343.62        327.44        28.50 o                         
  -9  11   4       1741.40       1741.85        53.84 o                         
  -8  11   4          0.07         22.02        14.70 o                         
  -7  11   4       3101.23       3008.87        71.99 o                         
  -6  11   4        564.17        569.10        18.34 o                         
  -5  11   4          0.08          0.00         7.68 o                         
  -4  11   4      16540.78      16048.14       312.42 o                         
  -3  11   4      10708.20       9615.39       207.39 o                         
  -2  11   4       6626.89       7145.15       215.10 o                         
  -1  11   4       3289.65       3558.85        80.40 o                         
   0  11   4       1358.26       1697.79        41.48 o                         
   1  11   4      11348.72      12402.39       242.38 o                         
   2  11   4        347.73        358.02        12.74 o                         
   3  11   4       2438.26       2172.38        47.01 o                         
   4  11   4       1150.11       1051.94        26.30 o                         
   5  11   4        588.39        607.52        24.80 o                         
   6  11   4        233.01        225.65        13.77 o                         
   7  11   4         11.31          0.00        10.09 o                         
   8  11   4        216.18        244.21        19.84 o                         
   9  11   4        290.26        299.03        22.69 o                         
  10  11   4       1051.64       1028.22        39.84 o                         
  11  11   4          9.65          0.00        23.72 o                         
  12  11   4         13.58          0.00        41.53 o                         
 -12  12   4        727.78        745.47        43.17 o                         
 -11  12   4        218.65        304.88        33.91 o                         
 -10  12   4         13.32          0.00        20.51 o                         
  -9  12   4        346.53        365.72        53.69 o                         
  -8  12   4       1930.87       1793.74        54.67 o                         
  -7  12   4        107.55        199.77        15.77 o                         
  -6  12   4       1148.93       1100.46        31.81 o                         
  -5  12   4        646.52        625.77        21.73 o                         
  -4  12   4       2195.52       2373.99        57.58 o                         
  -3  12   4       2017.39       1828.02        45.17 o                         
  -2  12   4       1244.62       1016.63        28.40 o                         
  -1  12   4        936.13        945.10        26.47 o                         
   0  12   4        133.53         73.29        10.45 o                         
   1  12   4        858.17        854.25        21.70 o                         
   2  12   4       1209.18       1047.38        25.50 o                         
   3  12   4        591.41        539.42        16.53 o                         
   4  12   4        224.56        198.96        16.01 o                         
   5  12   4         37.90         32.99        10.39 o                         
   6  12   4         22.90          0.00         9.77 o                         
   7  12   4         56.09         75.11        13.85 o                         
   8  12   4       3259.18       3253.87        87.06 o                         
   9  12   4        364.56        368.98        24.35 o                         
  10  12   4        800.52        798.92        42.17 o                         
  11  12   4         32.78         35.90        26.79 o                         
  12  12   4         15.92          0.00        28.18 o                         
 -12  13   4        148.87        137.86        38.45 o                         
 -11  13   4        252.78        290.93        34.56 o                         
 -10  13   4        164.99        180.89        30.59 o                         
  -9  13   4         33.93         36.42        17.18 o                         
  -8  13   4         23.86         26.54        15.95 o                         
  -7  13   4        545.70        549.62        21.87 o                         
  -6  13   4        159.92        214.57        15.21 o                         
  -5  13   4       1473.76       1456.05        39.16 o                         
  -4  13   4       5519.92       5213.81       116.93 o                         
  -3  13   4       9435.87       8852.65       303.32 o                         
  -2  13   4       3194.21       3128.78        72.57 o                         
  -1  13   4         70.43         70.77         9.99 o                         
   0  13   4        987.99        998.66        29.57 o                         
   1  13   4        102.91         97.59         8.44 o                         
   2  13   4       1707.36       1641.26        36.90 o                         
   3  13   4       5190.18       4838.18        98.25 o                         
   4  13   4       2482.53       2264.86        49.97 o                         
   5  13   4        291.68        260.59        13.70 o                         
   6  13   4         43.93         34.13        11.75 o                         
   7  13   4         12.93         12.15        11.98 o                         
   8  13   4        691.74        732.96        40.32 o                         
   9  13   4       1882.94       2019.89       119.90 o                         
  10  13   4        548.59        505.03        35.13 o                         
  11  13   4          0.03          0.00        25.98 o                         
  12  13   4          6.87          0.00        30.17 o                         
 -12  14   4        330.80        459.03        53.69 o                         
 -11  14   4        359.33        420.69        34.70 o                         
 -10  14   4        603.70        562.98        36.07 o                         
  -9  14   4        836.13        827.76        36.67 o                         
  -8  14   4         29.69         41.55        17.85 o                         
  -7  14   4          0.24          0.00        12.38 o                         
  -6  14   4         96.18        110.13        14.16 o                         
  -5  14   4        736.83        671.44        23.59 o                         
  -4  14   4         51.79         72.28        11.93 o                         
  -3  14   4       2005.39       1910.80        65.14 o                         
  -2  14   4         91.29        139.76        12.45 o                         
  -1  14   4        784.02        718.97        23.23 o                         
   0  14   4         65.27        134.54        12.08 o                         
   1  14   4       2048.10       2124.20        46.51 o                         
   2  14   4          1.68         11.87         7.10 o                         
   3  14   4        145.03        188.13        11.38 o                         
   4  14   4         21.83         43.70        10.75 o                         
   5  14   4        146.71        178.24        14.94 o                         
   6  14   4       1211.88       1234.11        56.51 o                         
   7  14   4         66.89         71.98        41.25 o                         
   8  14   4        620.54        594.99        28.14 o                         
   9  14   4         99.56         96.99        28.06 o                         
  10  14   4         53.31         53.64        28.18 o                         
  11  14   4        254.93        269.93        36.46 o                         
  12  14   4         53.41         46.34        32.54 o                         
 -12  15   4        252.75        281.45        41.32 o                         
 -11  15   4         66.94        126.18        49.59 o                         
 -10  15   4         41.74         46.57        25.54 o                         
  -9  15   4        149.65        166.69        23.20 o                         
  -8  15   4         40.24         45.05        17.90 o                         
  -7  15   4          5.71         18.78        14.58 o                         
  -6  15   4        148.23        153.90        15.39 o                         
  -5  15   4       2029.79       2046.35        52.41 o                         
  -4  15   4       8446.23       8566.64       188.27 o                         
  -3  15   4       3793.05       3996.19        92.19 o                         
  -2  15   4       1313.13       1184.54        32.89 o                         
  -1  15   4         69.29         85.04        11.90 o                         
   0  15   4        842.98        853.47        25.89 o                         
   1  15   4         71.12         39.66         9.81 o                         
   2  15   4       1381.48       1499.82        34.82 o                         
   3  15   4        756.41        741.87        23.94 o                         
   4  15   4        614.53        692.37        27.85 o                         
   5  15   4        366.06        309.33        16.80 o                         
   6  15   4        724.33        710.04        34.70 o                         
   7  15   4         15.81         17.52        13.82 o                         
   8  15   4        282.07        274.76        32.38 o                         
   9  15   4        174.44        154.15        30.17 o                         
  10  15   4        135.21        137.70        32.09 o                         
  11  15   4          8.14          0.00        26.44 o                         
 -11  16   4        235.58        261.30        37.35 o                         
 -10  16   4          0.33         21.91        25.98 o                         
  -9  16   4         24.19         49.93        19.83 o                         
  -8  16   4        175.85        184.46        22.91 o                         
  -7  16   4         13.14         11.42        12.71 o                         
  -6  16   4        128.13        132.27        21.00 o                         
  -5  16   4       1105.95        990.57        30.97 o                         
  -4  16   4         17.30         26.11        11.11 o                         
  -3  16   4        118.15         88.66        12.70 o                         
  -2  16   4        566.51        616.59        22.04 o                         
  -1  16   4        100.03        153.26        15.58 o                         
   0  16   4        613.25        714.69        23.83 o                         
   1  16   4        901.84        936.74        32.55 o                         
   2  16   4        383.70        367.84        19.91 o                         
   3  16   4       4354.23       4293.96       111.09 o                         
   4  16   4        223.44        203.53        15.43 o                         
   5  16   4        155.16        195.63        16.05 o                         
   6  16   4          1.87          0.00        13.90 o                         
   7  16   4       1388.72       1472.26        73.69 o                         
   8  16   4         14.24          3.56        20.82 o                         
   9  16   4         84.62        113.90        29.25 o                         
  10  16   4         92.24        144.16        42.00 o                         
  11  16   4         26.13          0.00        30.22 o                         
 -11  17   4         45.24        102.71        39.44 o                         
 -10  17   4        477.54        503.96        36.56 o                         
  -9  17   4        135.40        169.83        24.89 o                         
  -8  17   4          0.10          4.07        17.61 o                         
  -7  17   4       1578.12       1549.42        50.13 o                         
  -6  17   4        923.63        917.45        33.96 o                         
  -5  17   4        373.08        366.94        19.00 o                         
  -4  17   4       1219.51       1174.82        36.24 o                         
  -3  17   4        236.21        222.65        15.32 o                         
  -2  17   4          0.15          0.00         9.95 o                         
  -1  17   4         56.07         48.77        13.67 o                         
   0  17   4       1930.78       1837.79        54.20 o                         
   1  17   4        113.61         97.22        15.37 o                         
   2  17   4          0.91         15.40        12.44 o                         
   3  17   4        573.47        460.59        22.72 o                         
   4  17   4       1388.11       1304.81        41.90 o                         
   5  17   4         71.11         91.11        14.53 o                         
   6  17   4        769.46        712.79        30.18 o                         
   7  17   4        624.33        578.22        42.65 o                         
   8  17   4          0.42          0.00        15.84 o                         
   9  17   4        535.29        656.70       105.13 o                         
  10  17   4        166.07        242.40        45.25 o                         
  11  17   4          1.76          3.37        31.27 o                         
 -10  18   4        110.61        124.83        43.44 o                         
  -9  18   4         42.90         41.46        22.21 o                         
  -8  18   4        809.13        754.84        33.87 o                         
  -7  18   4         11.32        141.38        84.77 o                         
  -6  18   4        279.63        276.20        18.98 o                         
  -5  18   4          2.09          0.00        11.17 o                         
  -4  18   4        992.86        975.58        30.86 o                         
  -3  18   4         82.00        114.32        16.57 o                         
  -2  18   4         97.31        102.73        14.16 o                         
  -1  18   4        365.99        340.80        20.26 o                         
   0  18   4        114.52        112.65        16.52 o                         
   1  18   4       1094.36       1079.84        37.04 o                         
   2  18   4        386.56        411.06        21.57 o                         
   3  18   4       2658.14       2424.82        68.75 o                         
   4  18   4       1883.85       1805.52        54.12 o                         
   5  18   4        274.25        289.29        20.51 o                         
   6  18   4        128.28        116.16        21.84 o                         
   7  18   4        125.50        160.45        30.26 o                         
   8  18   4        653.65        681.57        48.91 o                         
   9  18   4        236.48        327.32        35.50 o                         
  10  18   4          4.32          0.00        29.02 o                         
 -10  19   4         49.21         34.35        30.41 o                         
  -9  19   4        818.53        845.88        41.69 o                         
  -8  19   4        145.04        186.21        24.63 o                         
  -7  19   4         27.17          9.52        16.69 o                         
  -6  19   4        720.98        709.71        26.93 o                         
  -5  19   4       1460.66       1379.06        56.03 o                         
  -4  19   4         93.85        115.59        18.01 o                         
  -3  19   4       2526.64       2433.33       156.65 o                         
  -2  19   4         18.56          0.00        13.67 o                         
  -1  19   4        383.40        331.92        47.57 o                         
   0  19   4        431.24        415.93        24.13 o                         
   1  19   4        401.13        338.13        20.79 o                         
   2  19   4        227.19        224.71        20.06 o                         
   3  19   4       4089.32       4029.11       115.67 o                         
   4  19   4        963.47       1003.59        36.44 o                         
   5  19   4       1895.58       1712.26        67.90 o                         
   6  19   4          1.87          0.00        17.83 o                         
   7  19   4          0.55          0.00        19.13 o                         
   8  19   4         32.11         26.99        21.76 o                         
   9  19   4        483.05        433.43        50.37 o                         
  10  19   4        144.89        151.33        43.97 o                         
  -9  20   4          8.89          0.00        20.65 o                         
  -8  20   4       1670.36       1809.78        82.56 o                         
  -7  20   4        286.90        301.35        23.25 o                         
  -6  20   4        115.94        140.46        19.89 o                         
  -5  20   4        182.37        244.56        21.98 o                         
  -4  20   4       2174.33       2089.64        67.42 o                         
  -3  20   4       1659.43       1630.54        62.54 o                         
  -2  20   4       2921.62       2898.11        93.20 o                         
  -1  20   4        940.59        951.51        41.23 o                         
   0  20   4        851.26        714.90        35.05 o                         
   1  20   4         15.22          7.40        14.75 o                         
   2  20   4        325.82        362.05        22.50 o                         
   3  20   4          1.93          0.48        14.66 o                         
   4  20   4       2450.87       2328.95        77.35 o                         
   5  20   4        424.11        442.14        24.77 o                         
   6  20   4        108.45         92.11        22.86 o                         
   7  20   4          1.01          0.00        19.45 o                         
   8  20   4       1053.82        943.51        44.44 o                         
   9  20   4        322.17        346.34        51.52 o                         
  -9  21   4       1342.37       1435.13        70.82 o                         
  -8  21   4        145.50        311.93        65.97 o                         
  -7  21   4        340.09        356.06        29.71 o                         
  -6  21   4        122.52        101.22        18.71 o                         
  -5  21   4        120.61        130.43        20.41 o                         
  -4  21   4         59.70         92.25        19.00 o                         
  -3  21   4       1855.32       1845.17        75.68 o                         
  -2  21   4         17.06         10.30        16.03 o                         
  -1  21   4       1380.25       1304.11        44.02 o                         
   0  21   4       2753.14       2846.54       119.64 o                         
   1  21   4         96.17         85.85        18.26 o                         
   2  21   4       2762.34       2594.28        74.49 o                         
   3  21   4        881.42        906.81        41.97 o                         
   4  21   4         49.52         22.80        19.59 o                         
   5  21   4         18.15          9.48        16.69 o                         
   6  21   4          8.06         12.43        20.51 o                         
   7  21   4        318.29        295.03        27.28 o                         
   8  21   4          6.76          0.00        31.10 o                         
   9  21   4        711.00        600.94        50.98 o                         
  -8  22   4        465.14        486.83        40.27 o                         
  -7  22   4         14.53         14.53        21.71 o                         
  -6  22   4          0.26          0.00        15.58 o                         
  -5  22   4         13.92          0.00        16.71 o                         
  -4  22   4        100.25        127.25        20.29 o                         
  -3  22   4       1653.28       1593.61        51.90 o                         
  -2  22   4       4435.05       4370.41       116.82 o                         
  -1  22   4        286.81        268.31        25.91 o                         
   0  22   4         84.96        129.61        19.83 o                         
   1  22   4        438.43        398.09        24.24 o                         
   2  22   4       5761.06       5423.88       152.81 o                         
   3  22   4        319.59        325.20        22.72 o                         
   4  22   4        588.05        594.35        33.17 o                         
   5  22   4          4.20          9.01        26.41 o                         
   6  22   4        515.24        488.35        32.48 o                         
   7  22   4        521.95        508.59        40.09 o                         
   8  22   4        494.30        470.28        29.73 o                         
  -8  23   4         95.74         63.18        30.54 o                         
  -7  23   4        320.20        322.59        29.39 o                         
  -6  23   4          1.47          0.00        20.86 o                         
  -5  23   4          0.80          0.00        17.02 o                         
  -4  23   4        229.84        272.04        24.55 o                         
  -3  23   4        780.56        805.50        71.25 o                         
  -2  23   4        655.89        596.95        29.37 o                         
  -1  23   4       1575.27       1520.22        95.80 o                         
   0  23   4         73.54         98.97        21.15 o                         
   1  23   4        319.70        304.00        22.46 o                         
   2  23   4         14.01         29.66        21.07 o                         
   3  23   4       2305.98       2238.04        67.56 o                         
   4  23   4       2016.62       1958.49        60.75 o                         
   5  23   4         56.64         80.47        24.21 o                         
   6  23   4         26.77          9.30        26.68 o                         
   7  23   4         33.94         31.06        24.21 o                         
  -7  24   4          2.93          0.00        23.33 o                         
  -6  24   4          3.72          0.00        21.48 o                         
  -5  24   4        190.11        213.15        24.99 o                         
  -4  24   4        253.29        263.43        26.69 o                         
  -3  24   4        251.95        239.97        25.38 o                         
  -2  24   4         84.69         93.48        20.56 o                         
  -1  24   4          0.44          0.00        17.44 o                         
   0  24   4        251.47        270.72        24.14 o                         
   1  24   4        311.78        278.60        23.32 o                         
   2  24   4       3464.49       3424.79        95.97 o                         
   3  24   4        369.20        342.78        28.50 o                         
   4  24   4          0.59          0.00        17.33 o                         
   5  24   4        261.91        267.53        41.21 o                         
   6  24   4          2.50          0.00        22.86 o                         
  -6  25   4         69.12         96.35        31.88 o                         
  -5  25   4         35.14         38.33        20.13 o                         
  -4  25   4        366.85        361.91        40.03 o                         
  -3  25   4         39.36         21.92        18.96 o                         
  -2  25   4        104.20        122.64        22.80 o                         
  -1  25   4        167.35        209.46        26.44 o                         
   0  25   4        254.55        292.81        25.76 o                         
   1  25   4        143.92        260.39        75.41 o                         
   2  25   4         28.85         70.28        24.07 o                         
   3  25   4        471.17        452.62        27.96 o                         
   4  25   4        267.18        267.38        26.86 o                         
   5  25   4         83.71         47.93        25.56 o                         
  -4  26   4          0.01          0.00        20.44 o                         
  -3  26   4         81.94         87.49        22.33 o                         
  -2  26   4        251.81        292.08        24.56 o                         
  -1  26   4         38.80         28.32        19.83 o                         
   0  26   4        238.35        285.01        24.51 o                         
   1  26   4        105.16        113.81        22.55 o                         
   2  26   4        104.84        138.45        28.06 o                         
   3  26   4          2.87          0.00        18.62 o                         
   4  26   4         65.01         47.19        21.40 o                         
  -3  27   4         18.33          0.87        20.26 o                         
  -2  27   4         76.23         83.40        22.85 o                         
  -1  27   4          7.48          0.00        18.86 o                         
   0  27   4          0.33          0.00        18.86 o                         
   1  27   4        461.92        526.70        30.49 o                         
   2  27   4         10.47         13.68        24.13 o                         
 -14   1   5         16.45          8.07        27.96 o                         
 -13   1   5          4.41          0.00        23.58 o                         
 -12   1   5         64.36         92.66        32.04 o                         
 -11   1   5       1428.00       1385.72        48.92 o                         
 -10   1   5          5.10          0.00        15.30 o                         
  -9   1   5        461.40        464.72        23.74 o                         
  -8   1   5         57.20        128.99        10.94 o                         
  -7   1   5        580.15        582.25        19.92 o                         
  -6   1   5        344.18        317.16        12.48 o                         
  -5   1   5        420.55        437.48        13.82 o                         
  -4   1   5       1853.95       2172.80        45.59 o                         
  -3   1   5       3415.22       3281.90        65.99 o                         
  -2   1   5       4507.07       3889.30        77.05 o                         
  -1   1   5        505.99        602.05        16.53 o                         
   0   1   5        310.34        347.84         9.97 o                         
   1   1   5       1566.77       1856.44        38.13 o                         
   2   1   5       1480.67       1838.56        38.39 o                         
   3   1   5      22317.85      22912.59       441.88 o                         
   4   1   5       1430.81       1453.42        31.97 o                         
   5   1   5        294.03        274.87        12.91 o                         
   6   1   5         89.38        100.45         8.71 o                         
   7   1   5          2.46         14.49        12.20 o                         
   8   1   5        232.23        250.12        20.30 o                         
   9   1   5        293.23        266.08        24.51 o                         
  10   1   5         44.66         54.10        19.05 o                         
  11   1   5        399.64        364.89        26.02 o                         
  12   1   5        183.62        178.11        27.30 o                         
  13   1   5         13.82          0.00        24.79 o                         
 -14   2   5          6.44         21.39        28.23 o                         
 -13   2   5         18.17          0.00        35.62 o                         
 -12   2   5       1949.35       1965.77        64.33 o                         
 -11   2   5        315.61        407.72        34.74 o                         
 -10   2   5        255.78        239.14        20.56 o                         
  -9   2   5       1131.79       1110.87        38.90 o                         
  -8   2   5        671.64        610.65        20.31 o                         
  -7   2   5         11.65          9.20         8.51 o                         
  -6   2   5       1676.39       1543.67        35.73 o                         
  -5   2   5         61.35         87.10         7.91 o                         
  -4   2   5       3293.26       3345.33        68.13 o                         
  -3   2   5        887.49        726.61        18.03 o                         
  -2   2   5       2402.32       2823.50        56.66 o                         
  -1   2   5      10114.01      10819.36       228.75 o                         
   0   2   5      30461.46      35761.51       689.98 o                         
   1   2   5      10811.07      10456.31       202.15 o                         
   2   2   5       3703.91       3610.60        72.04 o                         
   3   2   5         98.85        172.85         8.50 o                         
   4   2   5      22025.35      21676.73       462.05 o                         
   5   2   5        342.44        466.05        16.77 o                         
   6   2   5       4357.87       3794.94        86.17 o                         
   7   2   5       2371.96       2314.27        64.87 o                         
   8   2   5       3023.44       2645.45        74.57 o                         
   9   2   5        594.61        540.78        26.74 o                         
  10   2   5         21.22          4.16        17.19 o                         
  11   2   5        283.39        312.69        27.76 o                         
  12   2   5        646.41        614.90        32.90 o                         
  13   2   5        820.73        894.18        45.95 o                         
 -14   3   5         78.47         75.58        29.94 o                         
 -13   3   5        137.11         92.40        31.15 o                         
 -12   3   5        455.01        461.59        30.88 o                         
 -11   3   5       2577.86       2471.25        74.08 o                         
 -10   3   5       1604.26       1517.69        49.79 o                         
  -9   3   5        756.95        732.84        30.26 o                         
  -8   3   5       3656.15       3736.63        87.03 o                         
  -7   3   5          0.55          0.00         8.24 o                         
  -6   3   5        285.83        248.01        11.03 o                         
  -5   3   5      15695.20      15691.58       304.78 o                         
  -4   3   5       9902.16      10065.05       196.96 o                         
  -3   3   5        300.39        343.96        12.24 o                         
  -2   3   5        476.61        396.73        11.43 o                         
  -1   3   5      13836.93      15255.22       295.62 o                         
   0   3   5      19103.46      22705.75       438.45 o                         
   1   3   5       8081.57       8363.53       162.62 o                         
   2   3   5      15529.65      17045.67       329.84 o                         
   3   3   5         25.86         56.04         6.12 o                         
   4   3   5       3780.75       3591.73        72.40 o                         
   5   3   5      12405.96      11516.95       248.47 o                         
   6   3   5      15060.00      14556.80       312.68 o                         
   7   3   5          9.31         95.57        11.22 o                         
   8   3   5       2010.25       1881.68        56.27 o                         
   9   3   5        749.81        691.67        30.26 o                         
  10   3   5         51.54         36.16        19.03 o                         
  11   3   5        296.83        277.72        23.95 o                         
  12   3   5        614.46        635.00        33.80 o                         
  13   3   5          2.20          0.00        22.34 o                         
 -14   4   5         25.22          4.62        28.29 o                         
 -13   4   5         18.56          0.00        23.70 o                         
 -12   4   5       1847.80       1807.42        63.78 o                         
 -11   4   5         66.69         89.15        22.30 o                         
 -10   4   5        848.70        794.95        33.76 o                         
  -9   4   5       1798.75       1633.73        51.19 o                         
  -8   4   5         44.81         45.61         9.47 o                         
  -7   4   5        273.75        265.65        12.34 o                         
  -6   4   5       7428.19       7396.58       146.68 o                         
  -5   4   5        330.46        370.95        13.25 o                         
  -4   4   5         65.13        138.58         9.01 o                         
  -3   4   5      10313.78      11077.89       215.82 o                         
  -2   4   5       3134.90       3492.80        69.89 o                         
  -1   4   5       9618.82      10591.18       205.87 o                         
   0   4   5        113.76        112.40         6.84 o                         
   1   4   5      32254.29      33875.00       652.75 o                         
   2   4   5      10798.84      12080.28       234.78 o                         
   3   4   5        104.62        205.67         9.50 o                         
   4   4   5       1161.37       1144.99        26.57 o                         
   5   4   5       4932.51       5195.96       115.52 o                         
   6   4   5       5437.51       5131.75       114.61 o                         
   7   4   5       6861.20       6069.15       154.40 o                         
   8   4   5        561.55        520.94        25.08 o                         
   9   4   5        724.05        717.99        30.99 o                         
  10   4   5        770.86        580.03        29.04 o                         
  11   4   5        566.06        507.25        32.39 o                         
  12   4   5       1235.01       1117.50        52.92 o                         
  13   4   5        693.79        703.04        36.21 o                         
 -14   5   5         15.49          0.00        26.85 o                         
 -13   5   5        314.70        360.23        34.32 o                         
 -12   5   5        522.39        560.65        32.59 o                         
 -11   5   5       2750.10       2808.31        97.82 o                         
 -10   5   5        346.88        338.59        23.84 o                         
  -9   5   5        369.87        355.10        23.37 o                         
  -8   5   5          3.98          3.43         8.04 o                         
  -7   5   5       1135.29        967.98        24.95 o                         
  -6   5   5        509.69        576.64        17.31 o                         
  -5   5   5      10692.32      10337.73       202.87 o                         
  -4   5   5      18444.96      18469.29       394.97 o                         
  -3   5   5       3924.56       4912.72        97.86 o                         
  -2   5   5       4523.76       4819.57        95.39 o                         
  -1   5   5      15783.63      16842.88       326.14 o                         
   0   5   5        496.75        524.21        13.96 o                         
   1   5   5      12747.22      12666.80       245.70 o                         
   2   5   5      30575.84      29175.56       562.78 o                         
   3   5   5       4114.22       4241.47        85.21 o                         
   4   5   5       9831.91      10166.49       199.23 o                         
   5   5   5       4260.17       3955.70        80.61 o                         
   6   5   5       2121.34       2043.73        53.22 o                         
   7   5   5        384.90        439.44        21.05 o                         
   8   5   5       6416.61       5829.14       210.52 o                         
   9   5   5        382.69        367.97        33.05 o                         
  10   5   5        231.82        240.22        26.10 o                         
  11   5   5        245.04        297.46        29.23 o                         
  12   5   5       1106.94        967.45        40.98 o                         
  13   5   5          4.61          0.00        26.44 o                         
 -13   6   5         36.81         57.80        25.42 o                         
 -12   6   5       3064.06       3082.64        90.41 o                         
 -11   6   5        203.42        285.68        29.11 o                         
 -10   6   5       2041.08       1921.04        59.82 o                         
  -9   6   5       3588.82       3479.86        83.09 o                         
  -8   6   5         32.37         44.20        11.74 o                         
  -7   6   5        124.83        122.47        10.87 o                         
  -6   6   5       3479.88       3490.62        72.58 o                         
  -5   6   5        334.12        244.79        12.48 o                         
  -4   6   5        267.52        307.56        11.81 o                         
  -3   6   5        430.94        426.07        13.02 o                         
  -2   6   5        865.38        862.78        20.62 o                         
  -1   6   5        614.47        442.36        14.34 o                         
   0   6   5      17436.03      18125.31       351.03 o                         
   1   6   5      11851.50      11276.94       219.55 o                         
   2   6   5        504.77        578.90        24.29 o                         
   3   6   5         54.36        137.34         8.87 o                         
   4   6   5       5646.93       6074.06       120.81 o                         
   5   6   5       2539.85       2657.80        55.83 o                         
   6   6   5       6257.42       5520.50       123.24 o                         
   7   6   5       6129.40       5516.58       123.39 o                         
   8   6   5        152.06        208.89        20.51 o                         
   9   6   5         69.62         87.34        18.76 o                         
  10   6   5        288.25        282.42        23.80 o                         
  11   6   5       1064.89        963.34        39.60 o                         
  12   6   5          1.81          0.00        21.30 o                         
  13   6   5        886.38        846.21        39.53 o                         
 -13   7   5        188.50        248.73        36.88 o                         
 -12   7   5        147.38        218.93        34.37 o                         
 -11   7   5       2701.75       2790.24        81.80 o                         
 -10   7   5        303.65        333.94        23.04 o                         
  -9   7   5        574.06        703.11        62.10 o                         
  -8   7   5        134.48        146.90        14.54 o                         
  -7   7   5       1471.01       1278.17        31.27 o                         
  -6   7   5        297.14        250.20        11.91 o                         
  -5   7   5       4738.67       4703.25        95.33 o                         
  -4   7   5       3757.57       3443.42        70.73 o                         
  -3   7   5       3586.76       3975.99        80.41 o                         
  -2   7   5         72.48         68.66         6.20 o                         
  -1   7   5       7604.61       7567.53       148.46 o                         
   0   7   5       4366.86       4179.96        83.56 o                         
   1   7   5       3611.00       3459.80        70.02 o                         
   2   7   5      11250.76      10876.37       212.23 o                         
   3   7   5       4123.35       3959.15        79.94 o                         
   4   7   5       7124.21       7459.90       147.57 o                         
   5   7   5      10821.31      10363.43       203.44 o                         
   6   7   5       2305.81       2252.50        54.86 o                         
   7   7   5        309.14        277.82        15.88 o                         
   8   7   5        689.21        528.64        25.22 o                         
   9   7   5        250.81        260.13        21.61 o                         
  10   7   5        113.92        133.96        22.43 o                         
  11   7   5        614.41        545.10        29.93 o                         
  12   7   5        523.64        565.52        31.95 o                         
  13   7   5          0.80          0.00        22.86 o                         
 -13   8   5          1.33          0.00        34.00 o                         
 -12   8   5        827.34        774.95        54.81 o                         
 -11   8   5          1.34          0.53        20.61 o                         
 -10   8   5        634.75        800.50        77.33 o                         
  -9   8   5       1564.51       1458.91        40.75 o                         
  -8   8   5          4.90          2.89        11.22 o                         
  -7   8   5        390.31        445.86        19.38 o                         
  -6   8   5       1412.30       1261.20        30.33 o                         
  -5   8   5         31.84         19.56         7.01 o                         
  -4   8   5       3529.83       3739.74        76.37 o                         
  -3   8   5        260.39        356.58        12.26 o                         
  -2   8   5        585.65        443.51        13.09 o                         
  -1   8   5       5225.64       6417.05       126.79 o                         
   0   8   5        486.80        616.63        16.22 o                         
   1   8   5      14289.73      14796.00       287.71 o                         
   2   8   5       5576.56       5294.64       105.30 o                         
   3   8   5        885.10        895.25        23.72 o                         
   4   8   5       5493.81       5499.04       110.40 o                         
   5   8   5       1206.80       1106.08        25.27 o                         
   6   8   5       1564.59       1486.44        38.66 o                         
   7   8   5       1526.25       1377.58        44.57 o                         
   8   8   5        379.89        300.84        20.15 o                         
   9   8   5         87.17        113.84        20.26 o                         
  10   8   5        865.23        731.63        32.93 o                         
  11   8   5        107.25        150.94        24.83 o                         
  12   8   5         90.00         94.01        25.33 o                         
  13   8   5         20.54          0.00        23.48 o                         
 -13   9   5         39.56         51.97        31.21 o                         
 -12   9   5         96.70        150.73        33.17 o                         
 -11   9   5        704.94        679.65        38.57 o                         
 -10   9   5          6.28          0.00        16.64 o                         
  -9   9   5        316.85        281.85        17.75 o                         
  -8   9   5       1030.44       1012.97        31.16 o                         
  -7   9   5       3205.98       3015.96        64.60 o                         
  -6   9   5         35.08         75.63         9.18 o                         
  -5   9   5       2673.21       2450.32        52.66 o                         
  -4   9   5       2789.22       2726.29        60.24 o                         
  -3   9   5        425.62        611.27        16.87 o                         
  -2   9   5        404.21        467.68        16.35 o                         
  -1   9   5        398.10        472.21        16.19 o                         
   0   9   5       1337.39       1450.23        32.00 o                         
   1   9   5       1525.13       1711.73        37.30 o                         
   2   9   5        277.95        433.92        14.10 o                         
   3   9   5        291.23        240.99        12.38 o                         
   4   9   5       3947.53       4106.21        83.79 o                         
   5   9   5       2121.61       2125.31        46.31 o                         
   6   9   5       4254.20       3946.06       115.54 o                         
   7   9   5        162.19        138.92        15.31 o                         
   8   9   5          6.72          0.00        14.28 o                         
   9   9   5        463.60        467.61        30.07 o                         
  10   9   5         48.03         42.05        21.81 o                         
  11   9   5         56.71         34.59        23.07 o                         
  12   9   5        292.10        310.99        28.49 o                         
  13   9   5         36.70         30.59        29.79 o                         
 -13  10   5         54.74         59.42        31.67 o                         
 -12  10   5         73.99         27.13        37.16 o                         
 -11  10   5         20.62          9.00        31.34 o                         
 -10  10   5         31.36         19.99        21.93 o                         
  -9  10   5         11.51          0.00        14.17 o                         
  -8  10   5        982.12        889.16        30.99 o                         
  -7  10   5        533.32        496.74        17.94 o                         
  -6  10   5        549.63        510.50        19.61 o                         
  -5  10   5        287.60        361.22        13.70 o                         
  -4  10   5        908.55        764.49        20.49 o                         
  -3  10   5       4983.57       5461.30       120.85 o                         
  -2  10   5         14.14         30.57         8.11 o                         
  -1  10   5       1352.40       1577.35        39.03 o                         
   0  10   5        186.01        176.27        18.43 o                         
   1  10   5      11322.17      12666.93       268.66 o                         
   2  10   5        162.06        191.78        10.03 o                         
   3  10   5        658.76        693.29        19.30 o                         
   4  10   5       2862.96       2929.85        61.81 o                         
   5  10   5       1083.77       1032.99        29.63 o                         
   6  10   5        995.51        907.98        27.59 o                         
   7  10   5        220.89        231.74        16.67 o                         
   8  10   5         87.45         55.60        21.15 o                         
   9  10   5        905.59        819.04        33.74 o                         
  10  10   5         11.42          0.46        18.95 o                         
  11  10   5         53.64         57.44        22.99 o                         
  12  10   5        331.85        323.97        31.67 o                         
 -13  11   5         32.92         35.11        33.05 o                         
 -12  11   5         37.99         72.42        30.42 o                         
 -11  11   5        126.54        139.10        29.50 o                         
 -10  11   5        868.43        836.55        51.08 o                         
  -9  11   5         19.65         34.10        17.83 o                         
  -8  11   5        248.31        243.23        22.14 o                         
  -7  11   5        414.69        377.53        17.96 o                         
  -6  11   5        200.05        220.42        14.94 o                         
  -5  11   5        161.88        181.79        12.32 o                         
  -4  11   5        385.47        336.74        17.56 o                         
  -3  11   5       1233.84       1295.91        34.32 o                         
  -2  11   5       3325.22       3486.23        79.74 o                         
  -1  11   5         98.76        162.13        11.46 o                         
   0  11   5       1870.79       2207.70        47.22 o                         
   1  11   5       1243.61       1545.82        34.58 o                         
   2  11   5        393.91        378.58        28.67 o                         
   3  11   5        229.27        228.03        12.49 o                         
   4  11   5        526.19        570.83        17.56 o                         
   5  11   5       2855.84       2761.98        59.30 o                         
   6  11   5        583.81        578.87        23.60 o                         
   7  11   5        227.21        216.16        16.70 o                         
   8  11   5        925.48        948.01        30.66 o                         
   9  11   5        557.36        578.44        28.51 o                         
  10  11   5          0.31          0.00        19.05 o                         
  11  11   5         52.70         49.37        26.40 o                         
  12  11   5         41.68          3.73        29.94 o                         
 -12  12   5          4.77          0.00        26.37 o                         
 -11  12   5        173.61        333.40       120.68 o                         
 -10  12   5        673.37        654.69        37.35 o                         
  -9  12   5        882.21        865.14        34.37 o                         
  -8  12   5        460.50        465.63        24.08 o                         
  -7  12   5        161.22        163.22        15.62 o                         
  -6  12   5       1113.06       1064.80        34.81 o                         
  -5  12   5        981.11        944.20        31.91 o                         
  -4  12   5       2962.42       2887.19        68.26 o                         
  -3  12   5       1117.45        961.17        27.74 o                         
  -2  12   5         26.22         26.26         8.42 o                         
  -1  12   5         31.95         49.49         9.15 o                         
   0  12   5       5078.35       5021.15       112.04 o                         
   1  12   5        712.43        716.69        19.32 o                         
   2  12   5       3001.15       2952.13        75.77 o                         
   3  12   5        865.24        931.16        23.99 o                         
   4  12   5        712.00        842.48        33.24 o                         
   5  12   5        749.95        826.00        29.44 o                         
   6  12   5       2435.91       2346.17        58.05 o                         
   7  12   5        380.51        380.62        18.48 o                         
   8  12   5        282.10        313.30        18.27 o                         
   9  12   5         98.00        125.08        27.30 o                         
  10  12   5         39.19         44.33        25.84 o                         
  11  12   5         51.09         47.76        39.32 o                         
  12  12   5         25.61          0.00        27.70 o                         
 -12  13   5        307.58        362.26        34.21 o                         
 -11  13   5       3076.15       2974.31       103.10 o                         
 -10  13   5       1993.62       1955.47        73.53 o                         
  -9  13   5        236.60        268.09        24.51 o                         
  -8  13   5        192.53        232.06        22.09 o                         
  -7  13   5        209.96        244.73        17.19 o                         
  -6  13   5        577.84        606.86        22.32 o                         
  -5  13   5       6732.13       6260.18       139.40 o                         
  -4  13   5       3831.77       3484.08        80.76 o                         
  -3  13   5        537.36        519.54        19.15 o                         
  -2  13   5        435.60        344.68        17.12 o                         
  -1  13   5        653.64        624.59        44.73 o                         
   0  13   5         34.51        118.26        20.59 o                         
   2  13   5       2968.69       2783.17        59.07 o                         
   3  13   5         41.85         74.32         9.39 o                         
   4  13   5       1853.42       1871.38        56.49 o                         
   5  13   5       3572.12       3407.30        87.04 o                         
   6  13   5        161.17        215.55        17.43 o                         
   7  13   5        177.69        203.59        16.59 o                         
   8  13   5       2842.48       2923.81       100.80 o                         
   9  13   5         92.69         66.83        24.89 o                         
  10  13   5         66.77         84.93        28.62 o                         
  11  13   5        653.97        664.42        40.94 o                         
  12  13   5        277.72        298.70        40.94 o                         
 -12  14   5        196.60        249.37        37.79 o                         
 -11  14   5          1.05          0.00        26.37 o                         
 -10  14   5       2273.47       2129.38       113.86 o                         
  -9  14   5       2612.32       2489.87        72.77 o                         
  -8  14   5        303.28        256.37        22.04 o                         
  -7  14   5          0.41          0.00        11.98 o                         
  -6  14   5        887.73        920.47        29.12 o                         
  -5  14   5       1457.39       1439.65        39.38 o                         
  -4  14   5         74.30         48.43        11.45 o                         
  -3  14   5       2099.59       2043.25        50.98 o                         
  -2  14   5        114.37        159.31        13.04 o                         
  -1  14   5        992.73        974.97        32.84 o                         
   0  14   5       3130.70       3243.41        75.59 o                         
   1  14   5       2260.42       2043.42        45.25 o                         
   2  14   5        444.61        524.27        16.74 o                         
   3  14   5       1433.13       1366.20        33.02 o                         
   4  14   5        588.58        567.29        18.58 o                         
   5  14   5        408.83        405.83        16.46 o                         
   6  14   5        811.56        806.09        31.14 o                         
   7  14   5       6138.48       6003.28       153.62 o                         
   8  14   5        667.41        630.29        32.57 o                         
   9  14   5        150.08        141.67        31.91 o                         
  10  14   5        448.99        490.86        35.13 o                         
  11  14   5          1.88          0.00        32.38 o                         
 -11  15   5       2568.85       2587.32       107.41 o                         
 -10  15   5        681.65        641.23        39.03 o                         
  -9  15   5         96.53        106.27        21.40 o                         
  -8  15   5          2.38          0.00        15.04 o                         
  -7  15   5        487.16        447.46        20.97 o                         
  -6  15   5          1.86         16.64        13.53 o                         
  -5  15   5       6276.62       6159.59       153.66 o                         
  -4  15   5       6550.38       6199.83       138.44 o                         
  -3  15   5       2957.45       2909.79        69.49 o                         
  -2  15   5        234.52        256.60        20.85 o                         
  -1  15   5        241.91        199.66        13.75 o                         
   0  15   5         17.66         21.29         9.69 o                         
   1  15   5       3241.76       3070.13        73.99 o                         
   2  15   5       3441.78       3370.01        78.43 o                         
   3  15   5         79.80         77.14        10.43 o                         
   4  15   5        613.88        532.37        20.75 o                         
   5  15   5        491.43        440.34        20.22 o                         
   6  15   5       1495.78       1431.64        46.13 o                         
   7  15   5         36.14         85.19        17.22 o                         
   8  15   5        174.37        182.05        21.93 o                         
   9  15   5        213.88        327.97        36.46 o                         
  10  15   5         29.22         45.99        28.39 o                         
  11  15   5        523.94        558.85        40.30 o                         
 -11  16   5          6.95          0.00        27.24 o                         
 -10  16   5       1673.02       1617.73        88.76 o                         
  -9  16   5          2.62         31.77        21.71 o                         
  -8  16   5        677.54        602.07        30.41 o                         
  -7  16   5         93.09        105.68        16.32 o                         
  -6  16   5       1342.75       1378.50        39.38 o                         
  -5  16   5       1792.16       1660.32        57.83 o                         
  -4  16   5        459.73        421.06        18.90 o                         
  -3  16   5        362.21        375.85        19.50 o                         
  -2  16   5       1757.32       1819.42        46.76 o                         
  -1  16   5       3255.79       3445.25        80.94 o                         
   0  16   5       9046.70       9134.07       255.58 o                         
   1  16   5       5546.86       5669.35       157.08 o                         
   2  16   5       1068.01       1070.57        31.88 o                         
   3  16   5         77.55         76.86        14.42 o                         
   4  16   5        543.10        503.74        20.33 o                         
   5  16   5        593.10        530.28        39.75 o                         
   6  16   5        192.57        213.95        20.01 o                         
   7  16   5       1097.48        993.83        49.93 o                         
   8  16   5        128.78        192.25        22.70 o                         
   9  16   5        465.24        346.51        31.57 o                         
  10  16   5        690.48        786.33        44.41 o                         
  11  16   5        173.33        198.63        43.58 o                         
 -11  17   5        493.64        636.66        41.36 o                         
 -10  17   5         28.20         15.84        26.86 o                         
  -9  17   5        177.48        210.77        25.20 o                         
  -8  17   5         84.01         96.13        21.31 o                         
  -7  17   5       1091.17        988.33        44.63 o                         
  -6  17   5        957.96        762.26        30.70 o                         
  -5  17   5       1618.20       1559.18        50.59 o                         
  -4  17   5       1514.01       1375.36        50.00 o                         
  -3  17   5        419.53        382.85        17.93 o                         
  -2  17   5        244.34        212.72        15.08 o                         
  -1  17   5        266.97        285.58        16.13 o                         
   0  17   5         19.43         28.21        13.07 o                         
   1  17   5       2493.30       2575.33        71.71 o                         
   2  17   5       1284.34       1214.24        39.95 o                         
   3  17   5         84.50        121.58        16.71 o                         
   4  17   5          1.75          0.00        12.77 o                         
   5  17   5        114.95        152.92        18.58 o                         
   6  17   5        180.51        251.40        22.13 o                         
   7  17   5        329.15        416.41        34.70 o                         
   8  17   5       1017.61        965.92        37.71 o                         
   9  17   5         67.04         47.89        28.06 o                         
  10  17   5        452.18        459.65        50.59 o                         
 -10  18   5        195.63        316.62        33.72 o                         
  -9  18   5        218.25        316.28        26.96 o                         
  -8  18   5        158.35        166.89        29.02 o                         
  -7  18   5          4.81          0.00        16.03 o                         
  -6  18   5       1658.83       1621.60        45.48 o                         
  -5  18   5        434.10        453.11        20.62 o                         
  -4  18   5        788.29        808.43        27.74 o                         
  -3  18   5        260.72        248.15        17.65 o                         
  -2  18   5        300.65        308.48        19.32 o                         
  -1  18   5        458.53        416.17        22.26 o                         
   0  18   5       1678.01       1755.61        84.10 o                         
   1  18   5        963.91       1032.79        36.50 o                         
   2  18   5       1089.17        982.55        34.80 o                         
   3  18   5         16.30          6.67        13.87 o                         
   4  18   5        873.87        801.19        31.05 o                         
   5  18   5        209.19        191.80        20.37 o                         
   6  18   5       1921.24       1773.09        64.41 o                         
   7  18   5       2369.01       2371.54        90.53 o                         
   8  18   5         14.75          0.00        19.62 o                         
   9  18   5         69.65         67.56        29.82 o                         
  10  18   5        249.88        322.35        38.00 o                         
 -10  19   5        123.83        119.28        42.00 o                         
  -9  19   5        320.91        349.21        26.73 o                         
  -8  19   5        146.23        224.48        31.15 o                         
  -7  19   5        154.89        174.94        22.78 o                         
  -6  19   5          0.04          0.00        12.77 o                         
  -5  19   5        880.34        852.42        29.34 o                         
  -4  19   5        226.61        213.41        21.81 o                         
  -3  19   5         85.89        112.76        17.20 o                         
  -2  19   5         26.78         26.49        14.00 o                         
  -1  19   5        287.12        286.53        17.60 o                         
   0  19   5          1.41          0.00        13.55 o                         
   1  19   5          0.89         15.75        14.28 o                         
   2  19   5          4.96          0.00        12.28 o                         
   3  19   5         79.23         76.88        16.81 o                         
   4  19   5        625.35        566.35        27.10 o                         
   5  19   5          5.08          0.00        13.69 o                         
   6  19   5       1152.17       1019.70        44.66 o                         
   7  19   5         18.66         36.01        21.87 o                         
   8  19   5        388.89        415.38        47.72 o                         
   9  19   5        267.60        303.64        37.82 o                         
  -9  20   5        151.06        185.44        31.15 o                         
  -8  20   5         20.36         73.06        71.66 o                         
  -7  20   5        106.67        167.22        20.36 o                         
  -6  20   5        144.13        207.39        21.65 o                         
  -5  20   5          8.63          0.00        14.20 o                         
  -4  20   5         36.93         37.04        15.66 o                         
  -3  20   5          3.99          3.61        14.82 o                         
  -2  20   5         16.47         14.33        14.66 o                         
  -1  20   5          2.59          0.00        13.42 o                         
   0  20   5        470.06        473.89        30.38 o                         
   1  20   5        830.08        757.54        37.16 o                         
   2  20   5        796.59        717.72        33.38 o                         
   3  20   5         44.09         52.85        17.12 o                         
   4  20   5         35.34         36.23        16.64 o                         
   5  20   5         54.25         39.27        17.69 o                         
   6  20   5         24.82         68.81        29.92 o                         
   7  20   5        396.16        304.15        26.90 o                         
   8  20   5          2.33          0.00        21.65 o                         
   9  20   5          2.48          0.75        34.56 o                         
  -9  21   5          3.97          0.00        29.63 o                         
  -8  21   5        123.40        123.12        36.57 o                         
  -7  21   5          2.80          2.24        20.08 o                         
  -6  21   5        212.64        208.08        22.72 o                         
  -5  21   5        115.70        127.98        19.71 o                         
  -4  21   5       1883.14       1842.77        57.07 o                         
  -3  21   5        185.32        261.80        24.73 o                         
  -2  21   5         14.62          0.00        15.37 o                         
  -1  21   5        131.49        193.77        21.66 o                         
   0  21   5        409.72        376.13        23.12 o                         
   1  21   5        411.89        379.31        23.12 o                         
   2  21   5        859.64        879.05        34.85 o                         
   3  21   5        397.25        421.52        24.24 o                         
   4  21   5        102.56        145.04        20.99 o                         
   5  21   5        267.06        284.47        35.51 o                         
   6  21   5        220.08        211.82        28.54 o                         
   7  21   5          2.01          0.00        19.40 o                         
   8  21   5          0.03          0.00        21.65 o                         
  -8  22   5          1.28          0.00        48.08 o                         
  -7  22   5          8.93          0.00        21.23 o                         
  -6  22   5        294.72        299.18        22.50 o                         
  -5  22   5       1247.26       1209.35        65.88 o                         
  -4  22   5          2.91          7.28        16.21 o                         
  -3  22   5        670.52        689.01        31.32 o                         
  -2  22   5        158.07        183.13        25.10 o                         
  -1  22   5         19.50         17.70        16.23 o                         
   0  22   5       1508.26       1463.99        49.09 o                         
   1  22   5       1606.86       1386.26        47.12 o                         
   2  22   5        177.45        153.03        22.10 o                         
   3  22   5        617.36        618.94        29.34 o                         
   4  22   5         11.99          0.00        18.41 o                         
   5  22   5         35.31         10.82        26.38 o                         
   6  22   5        214.00        215.23        35.76 o                         
   7  22   5          4.07          0.00        24.13 o                         
   8  22   5          9.82          0.00        20.59 o                         
  -7  23   5          0.95          0.00        24.13 o                         
  -6  23   5        410.75        404.15        25.99 o                         
  -5  23   5        672.60        731.02        47.26 o                         
  -4  23   5       2649.21       2557.19       134.84 o                         
  -3  23   5        305.43        339.40        24.00 o                         
  -2  23   5        291.87        292.80        22.98 o                         
  -1  23   5         30.01          8.01        17.17 o                         
   0  23   5        494.50        570.60        28.59 o                         
   1  23   5        443.71        422.81        25.38 o                         
   2  23   5        587.41        550.66        28.48 o                         
   3  23   5         16.13          0.00        16.81 o                         
   4  23   5         56.43         74.82        20.65 o                         
   5  23   5        278.13        276.84        26.73 o                         
   6  23   5        115.65        118.43        25.84 o                         
   7  23   5         67.11         68.46        30.07 o                         
  -7  24   5         61.34         90.70        34.64 o                         
  -6  24   5        385.57        376.87        38.02 o                         
  -5  24   5        757.39        796.99        49.90 o                         
  -4  24   5         95.53         95.30        25.20 o                         
  -3  24   5        566.06        572.05        29.94 o                         
  -2  24   5          5.27          0.00        16.50 o                         
  -1  24   5         28.27          0.00        16.45 o                         
   0  24   5       1626.64       1558.35        52.24 o                         
   1  24   5        803.03        771.58        33.99 o                         
   2  24   5        427.23        397.75        29.60 o                         
   3  24   5         61.90         25.94        18.43 o                         
   4  24   5        207.87        200.97        26.77 o                         
   5  24   5         63.42         46.71        24.92 o                         
   6  24   5        451.92        507.02        34.93 o                         
  -6  25   5         11.29          3.73        28.30 o                         
  -5  25   5        417.15        441.54        32.04 o                         
  -4  25   5        861.59        997.75        57.34 o                         
  -3  25   5        278.86        358.62        36.11 o                         
  -2  25   5         10.52          0.00        17.33 o                         
  -1  25   5        558.66        519.44        40.32 o                         
   0  25   5        142.26        145.04        23.12 o                         
   1  25   5        338.79        438.69        87.64 o                         
   2  25   5        469.20        484.07        32.48 o                         
   3  25   5         49.13         56.52        20.68 o                         
   4  25   5         27.21         27.51        20.15 o                         
   5  25   5        538.65        539.37        69.38 o                         
  -4  26   5        158.84        142.10        28.18 o                         
  -3  26   5        225.46        296.89        28.10 o                         
  -2  26   5        237.39        306.20        26.14 o                         
  -1  26   5          5.66          0.00        18.43 o                         
   0  26   5        149.78        175.43        24.65 o                         
   1  26   5        606.87        599.00        30.75 o                         
   2  26   5          2.90          0.00        17.84 o                         
   3  26   5         11.47         15.87        19.68 o                         
   4  26   5          8.51          0.00        19.51 o                         
  -2  27   5         31.76         18.17        38.35 o                         
  -1  27   5        793.37        915.60        57.51 o                         
   0  27   5        162.85        134.61        25.08 o                         
   1  27   5        213.99        297.12        29.93 o                         
   2  27   5        109.38        171.21        29.63 o                         
 -14   0   6        439.84        528.51        58.39 o                         
 -13   0   6        697.67        774.33        90.44 o                         
 -12   0   6        875.13        944.23        57.46 o                         
 -11   0   6       3206.81       2941.07       120.61 o                         
 -10   0   6         49.55         89.70        32.06 o                         
  -9   0   6         14.48         10.57        20.86 o                         
  -8   0   6       4733.43       4770.92       138.02 o                         
  -7   0   6      16297.64      16075.78       443.12 o                         
  -6   0   6        659.18        812.27        30.22 o                         
  -5   0   6        660.55        644.02        24.97 o                         
  -4   0   6       2613.04       3422.18        98.59 o                         
  -3   0   6       1275.72       1120.44        35.64 o                         
  -2   0   6        969.87        784.71        25.91 o                         
  -1   0   6      33599.56      36316.53       990.58 o                         
   0   0   6       3094.49       3450.92        97.34 o                         
   1   0   6      29358.89      30978.46       844.99 o                         
   2   0   6       5097.58       5939.97       165.47 o                         
   3   0   6       2654.19       2598.06        75.57 o                         
   4   0   6       3651.69       3880.59       109.90 o                         
   5   0   6       2075.29       1579.61        49.41 o                         
   6   0   6         16.17         31.18        18.32 o                         
   7   0   6        373.59        329.86        27.38 o                         
   8   0   6       2202.91       1732.93       122.50 o                         
   9   0   6        213.22        263.43        31.76 o                         
  10   0   6         38.77        137.04        32.26 o                         
  11   0   6        662.45        546.60        50.37 o                         
  12   0   6        291.85        280.04        39.39 o                         
  13   0   6        107.76        190.40        42.70 o                         
 -14   1   6       1406.21       1340.76        53.72 o                         
 -13   1   6        197.72        237.92        36.12 o                         
 -12   1   6       2931.27       3054.58        89.82 o                         
 -11   1   6        957.27       1052.11        41.49 o                         
 -10   1   6        144.94        204.53        23.13 o                         
  -9   1   6       1066.79        970.45        35.46 o                         
  -8   1   6       1356.13       1328.99        32.45 o                         
  -7   1   6          5.63         70.71        11.39 o                         
  -6   1   6       6677.04       5991.02       120.06 o                         
  -5   1   6         42.17        143.28        16.44 o                         
  -4   1   6        825.48        870.30        21.13 o                         
  -3   1   6       7139.72       7490.59       147.28 o                         
  -2   1   6       1138.67        915.23        21.00 o                         
  -1   1   6        176.20        282.98        11.35 o                         
   0   1   6      15349.55      15814.97       306.08 o                         
   1   1   6       7095.68       7949.92       155.00 o                         
   2   1   6      25713.29      26384.46       508.82 o                         
   3   1   6       1345.34       1494.42        32.30 o                         
   4   1   6        430.73        733.10        18.44 o                         
   5   1   6        568.54        591.82        16.38 o                         
   6   1   6         74.93         82.08        15.99 o                         
   7   1   6         96.64         93.19        15.42 o                         
   8   1   6        133.36        197.86        25.12 o                         
   9   1   6       3702.08       3239.91        89.73 o                         
  10   1   6       2746.44       2505.26        74.24 o                         
  11   1   6        207.78        267.94        26.14 o                         
  12   1   6          1.62          0.00        23.50 o                         
  13   1   6        127.77        133.40        33.64 o                         
 -14   2   6         48.58         45.94        28.36 o                         
 -13   2   6        331.89        423.59        61.82 o                         
 -12   2   6        738.56        736.18        36.34 o                         
 -11   2   6        565.10        619.32        31.73 o                         
 -10   2   6         18.68          3.01        15.97 o                         
  -9   2   6          0.83          0.00        13.42 o                         
  -8   2   6        145.62        195.29        12.57 o                         
  -7   2   6      15737.56      16075.02       313.30 o                         
  -6   2   6         72.14        128.05         9.92 o                         
  -5   2   6      16249.62      16945.54       329.40 o                         
  -4   2   6         86.74        108.57         7.90 o                         
  -3   2   6       1207.41       1314.35        30.04 o                         
  -2   2   6        469.25        554.95        14.72 o                         
  -1   2   6      16497.85      17522.52       368.70 o                         
   0   2   6       7981.25       8028.33       170.45 o                         
   1   2   6      13563.48      14366.16       277.61 o                         
   2   2   6       7395.18       8178.17       159.51 o                         
   3   2   6         31.18        120.96         7.73 o                         
   4   2   6        605.78        580.38        16.20 o                         
   5   2   6        926.25        608.53        17.12 o                         
   6   2   6       9114.30       8104.42       177.62 o                         
   7   2   6        203.96        239.86        19.16 o                         
   8   2   6        654.39        661.76        28.25 o                         
   9   2   6        313.83        297.10        21.94 o                         
  10   2   6         35.13         82.61        20.47 o                         
  11   2   6        319.52        301.00        24.04 o                         
  12   2   6         30.55         44.11        22.79 o                         
  13   2   6        138.55        163.75        35.03 o                         
 -14   3   6         79.98         82.35        29.02 o                         
 -13   3   6        111.50        103.11        27.82 o                         
 -12   3   6       1124.39       1092.19        43.95 o                         
 -11   3   6        677.92        662.58        36.97 o                         
 -10   3   6         91.33        131.57        21.71 o                         
  -9   3   6         14.25          8.77        11.52 o                         
  -8   3   6       4257.29       4104.65        84.84 o                         
  -7   3   6         68.79         97.67        10.41 o                         
  -6   3   6       1289.04       1238.77        29.75 o                         
  -5   3   6        550.93        430.39        14.35 o                         
  -4   3   6       2024.83       2151.30        45.43 o                         
  -3   3   6       4910.02       5153.73       102.09 o                         
  -2   3   6      22545.61      25586.72       493.75 o                         
  -1   3   6       8934.44       9517.38       201.96 o                         
   0   3   6        834.30        768.03        18.03 o                         
   1   3   6       6794.30       7405.44       144.73 o                         
   2   3   6        842.52        959.12        22.21 o                         
   3   3   6        718.49        718.21        17.93 o                         
   4   3   6        863.27        606.98        16.54 o                         
   5   3   6       3379.99       3257.39        74.56 o                         
   6   3   6       3494.43       3295.41        76.54 o                         
   7   3   6       8294.06       7633.41       191.33 o                         
   8   3   6          0.65          8.07        15.08 o                         
   9   3   6        155.08        145.84        20.83 o                         
  10   3   6        968.95        942.39        52.88 o                         
  11   3   6        649.62        651.53        32.37 o                         
  12   3   6          3.38          0.00        20.83 o                         
  13   3   6         21.01          0.00        24.65 o                         
 -14   4   6        126.25        105.71        31.64 o                         
 -13   4   6        248.54        262.05        32.33 o                         
 -12   4   6       1761.17       1602.70        55.75 o                         
 -11   4   6        602.10        657.96        32.55 o                         
 -10   4   6        567.83        534.53        31.67 o                         
  -9   4   6        224.97        214.84        16.58 o                         
  -8   4   6       1014.79       1077.68        27.94 o                         
  -7   4   6         93.21        115.88        10.18 o                         
  -6   4   6        302.64        423.10        14.69 o                         
  -5   4   6        894.45        909.94        22.93 o                         
  -4   4   6       8089.51       8230.99       162.14 o                         
  -3   4   6       1686.14       1857.56        39.22 o                         
  -2   4   6       1392.35       1456.31        31.43 o                         
  -1   4   6       1724.99       1647.51        34.87 o                         
   0   4   6       1249.36       1344.13        29.11 o                         
   1   4   6       5411.43       6027.93       118.75 o                         
   2   4   6       2433.18       2622.91        53.68 o                         
   3   4   6        181.59        222.90        10.00 o                         
   4   4   6        307.23        346.07        12.17 o                         
   5   4   6       2162.83       1805.67        39.16 o                         
   6   4   6       1345.93       1354.08        35.61 o                         
   7   4   6        330.81        337.99        24.18 o                         
   8   4   6       1789.56       1702.85        52.55 o                         
   9   4   6         21.77          1.00        16.45 o                         
  10   4   6         50.64         42.45        19.51 o                         
  11   4   6         66.95         70.87        22.21 o                         
  12   4   6         37.28          9.49        24.13 o                         
  13   4   6         68.58         88.93        26.91 o                         
 -13   5   6         56.50         74.12        26.03 o                         
 -12   5   6        172.43        220.40        33.88 o                         
 -11   5   6        132.27        146.60        24.93 o                         
 -10   5   6        548.31        545.67        28.03 o                         
  -9   5   6         57.02         49.63        18.24 o                         
  -8   5   6        313.12        422.07        27.71 o                         
  -7   5   6        299.30        252.45        12.49 o                         
  -6   5   6        338.53        395.13        14.35 o                         
  -5   5   6       2517.71       2708.08        71.41 o                         
  -4   5   6       2747.42       3077.61        63.50 o                         
  -3   5   6       2513.73       2579.77        53.54 o                         
  -2   5   6       1851.32       1976.05        41.53 o                         
  -1   5   6       1097.36       1112.32        24.86 o                         
   0   5   6       3350.44       3412.65        68.79 o                         
   1   5   6        207.40        295.92        17.15 o                         
   2   5   6         70.28        116.37         8.61 o                         
   3   5   6       8475.07       8433.66       165.70 o                         
   4   5   6       1250.32       1133.37        26.44 o                         
   5   5   6       4397.41       4150.39        84.36 o                         
   6   5   6       5059.43       4749.42       107.03 o                         
   7   5   6        197.03        236.04        20.13 o                         
   8   5   6       1334.34       1173.88        40.53 o                         
   9   5   6          0.18          0.00        15.35 o                         
  10   5   6        533.75        522.50        71.19 o                         
  11   5   6        665.55        585.82        31.14 o                         
  12   5   6        123.08        110.24        25.56 o                         
  13   5   6          1.24          0.00        23.93 o                         
 -13   6   6        216.02        273.09        32.72 o                         
 -12   6   6        130.21        112.09        30.76 o                         
 -11   6   6          1.41          0.00        18.14 o                         
 -10   6   6         35.40         15.60        20.49 o                         
  -9   6   6        238.86        235.85        16.75 o                         
  -8   6   6         30.29         26.17         9.31 o                         
  -7   6   6        198.00        211.00        12.08 o                         
  -6   6   6        230.50        230.45        11.60 o                         
  -5   6   6        625.25        549.33        16.85 o                         
  -4   6   6          3.11         38.04         6.92 o                         
  -3   6   6          6.61         14.15         5.74 o                         
  -2   6   6        692.02        962.93        22.53 o                         
  -1   6   6       1317.43       1177.01        26.27 o                         
   0   6   6       7483.78       7908.74       154.68 o                         
   1   6   6       1166.67       1235.12        27.66 o                         
   2   6   6       2568.39       2698.13        55.67 o                         
   3   6   6        406.71        430.52        13.99 o                         
   4   6   6        377.22        374.31        21.15 o                         
   5   6   6          0.43         55.50         9.22 o                         
   6   6   6         53.11        110.63        12.03 o                         
   7   6   6          3.99          0.00         9.15 o                         
   8   6   6        146.48        218.95        21.16 o                         
   9   6   6        483.26        437.97        24.51 o                         
  10   6   6          0.02          0.00        18.05 o                         
  11   6   6       1810.64       1640.64        88.59 o                         
  12   6   6          1.88          0.00        20.91 o                         
  13   6   6         90.07        103.35        27.29 o                         
 -13   7   6         71.82         46.95        31.21 o                         
 -12   7   6          1.19          0.00        21.75 o                         
 -11   7   6        952.46        814.27        36.05 o                         
 -10   7   6        112.37        129.90        21.40 o                         
  -9   7   6         17.08         22.52        16.52 o                         
  -8   7   6        165.77        207.45        12.84 o                         
  -7   7   6         26.99         56.79         9.42 o                         
  -6   7   6        206.39        169.07        10.81 o                         
  -5   7   6        408.70        509.34        16.01 o                         
  -4   7   6          0.62          9.89         6.07 o                         
  -3   7   6          7.67         22.67         6.23 o                         
  -2   7   6          5.94         15.29         5.20 o                         
  -1   7   6        210.47        226.38         9.11 o                         
   0   7   6        233.31        268.96         9.97 o                         
   1   7   6        368.87        220.51         9.58 o                         
   2   7   6         24.17         46.64         6.74 o                         
   3   7   6       4968.78       4645.83        93.48 o                         
   4   7   6         53.89         61.65         7.94 o                         
   5   7   6       3094.84       3021.02        63.20 o                         
   6   7   6         53.07         44.97        10.16 o                         
   7   7   6        115.28        112.29        13.24 o                         
   8   7   6        215.39        178.02        20.51 o                         
   9   7   6        168.91        217.29        23.58 o                         
  10   7   6         75.74         97.93        21.62 o                         
  11   7   6          2.54         71.20        22.79 o                         
  12   7   6         17.83          8.62        22.94 o                         
  13   7   6          7.00          0.00        25.06 o                         
 -13   8   6        115.69         64.01        31.67 o                         
 -12   8   6          1.12          0.00        25.23 o                         
 -11   8   6        130.34        116.80        24.51 o                         
 -10   8   6        497.96        494.14        40.53 o                         
  -9   8   6        194.42        211.11        18.08 o                         
  -8   8   6       1812.83       1725.11        40.72 o                         
  -7   8   6       1665.24       1600.51        37.54 o                         
  -6   8   6       1112.55       1101.53        27.60 o                         
  -5   8   6        521.40        537.60        24.50 o                         
  -4   8   6       5503.07       6227.75       124.18 o                         
  -3   8   6       2467.50       2992.38        61.76 o                         
  -2   8   6       1087.90        809.05        19.83 o                         
  -1   8   6         12.03         10.51         5.41 o                         
   0   8   6       8075.55       8449.05       166.02 o                         
   1   8   6       4912.31       5915.44       117.47 o                         
   2   8   6        769.20        734.78        19.36 o                         
   3   8   6        542.29        499.09        15.62 o                         
   4   8   6       4779.84       4616.23        93.43 o                         
   5   8   6       4652.39       4363.18        89.04 o                         
   6   8   6        322.46        244.24        13.98 o                         
   7   8   6        921.66        850.53        26.77 o                         
   8   8   6        343.74        322.89        21.18 o                         
   9   8   6          9.46         10.59        16.64 o                         
  10   8   6         32.36         18.96        19.06 o                         
  11   8   6       1992.11       1701.63        56.78 o                         
  12   8   6         67.39         61.54        25.52 o                         
  13   8   6          0.86          0.00        25.09 o                         
 -13   9   6          1.22          0.00        28.62 o                         
 -12   9   6        845.90        840.16        44.95 o                         
 -11   9   6         10.67          0.00        23.34 o                         
 -10   9   6        135.99        129.16        24.89 o                         
  -9   9   6         13.88          8.17        12.29 o                         
  -8   9   6         14.21          0.00        11.35 o                         
  -7   9   6       2289.91       2201.16        49.38 o                         
  -6   9   6       1688.63       1629.13        37.65 o                         
  -5   9   6       1483.38       1378.32        34.47 o                         
  -4   9   6        116.77        135.38         9.61 o                         
  -3   9   6       5963.06       5200.06       115.14 o                         
  -2   9   6       1038.54       1552.18        34.11 o                         
  -1   9   6       7544.69       8394.09       165.25 o                         
   0   9   6       2496.79       3289.65        72.02 o                         
   1   9   6        604.85        823.96        20.74 o                         
   2   9   6       7094.51       7545.08       148.90 o                         
   3   9   6        175.89        165.26        10.17 o                         
   4   9   6       1418.29       1235.90        33.03 o                         
   5   9   6       1127.35       1074.65        26.85 o                         
   6   9   6        506.97        409.97        17.59 o                         
   7   9   6         97.79        100.48        13.31 o                         
   8   9   6        670.77        579.25        30.39 o                         
   9   9   6        106.71         99.33        22.22 o                         
  10   9   6       1269.32       1243.16        44.98 o                         
  11   9   6        169.83        241.45        27.07 o                         
  12   9   6         92.81         71.03        24.67 o                         
 -13  10   6        726.20        711.81        50.66 o                         
 -12  10   6         15.04          0.00        25.54 o                         
 -11  10   6        415.20        400.43        31.67 o                         
 -10  10   6          5.11          0.00        19.06 o                         
  -9  10   6         53.20         81.03        16.79 o                         
  -8  10   6        382.94        373.16        20.88 o                         
  -7  10   6       2969.53       2929.95        63.38 o                         
  -6  10   6         19.84         26.00         8.65 o                         
  -5  10   6        114.87        151.07        10.49 o                         
  -4  10   6         92.39         90.24         8.85 o                         
  -3  10   6         41.24         65.47         7.65 o                         
  -2  10   6       9374.72       9365.92       202.47 o                         
  -1  10   6      24128.69      25371.95       539.27 o                         
   0  10   6        429.74        305.25        11.60 o                         
   1  10   6       1470.20       1600.29        35.75 o                         
   2  10   6          0.41         13.01         6.48 o                         
   3  10   6        436.84        422.40        14.71 o                         
   4  10   6        693.72        680.31        22.92 o                         
   5  10   6       4901.60       4481.85        91.69 o                         
   6  10   6        319.88        296.85        15.99 o                         
   7  10   6       2508.66       2317.08        58.02 o                         
   8  10   6        405.95        327.76        23.46 o                         
   9  10   6        479.94        515.66        26.67 o                         
  10  10   6        563.44        527.69        29.23 o                         
  11  10   6        948.08        938.53        39.22 o                         
  12  10   6         61.92         50.21        29.25 o                         
 -12  11   6       1159.20       1166.99        72.68 o                         
 -11  11   6         89.81        132.12        36.00 o                         
 -10  11   6         16.42         18.35        21.84 o                         
  -9  11   6          0.86          0.00        14.87 o                         
  -8  11   6         94.83        151.15        29.41 o                         
  -7  11   6        947.81        824.81        26.52 o                         
  -6  11   6       3336.10       3180.02        74.95 o                         
  -5  11   6        137.26        145.33        12.33 o                         
  -4  11   6        301.15        277.68        13.23 o                         
  -3  11   6       2667.14       2490.54        59.10 o                         
  -2  11   6      15445.81      15609.24       412.57 o                         
  -1  11   6        242.57        302.25        15.34 o                         
   0  11   6       1573.19       1492.88        33.67 o                         
   1  11   6        286.89        210.72        10.64 o                         
   2  11   6       1504.97       1302.82        30.56 o                         
   3  11   6        786.50        629.56        20.02 o                         
   4  11   6       1671.71       1431.20        33.64 o                         
   5  11   6       1788.90       1740.95        40.32 o                         
   6  11   6          6.51          0.00         9.34 o                         
   7  11   6       1619.30       1542.29        42.12 o                         
   8  11   6        614.82        513.61        26.14 o                         
   9  11   6        836.25        756.87        32.90 o                         
  10  11   6       3062.26       2797.28        81.95 o                         
  11  11   6        402.32        440.94        32.72 o                         
  12  11   6         20.35          0.00        28.39 o                         
 -12  12   6         11.33          0.00        27.28 o                         
 -11  12   6        586.75        641.53        38.19 o                         
 -10  12   6        480.18        407.74        31.15 o                         
  -9  12   6         42.74         39.63        16.72 o                         
  -8  12   6        495.11        487.76        24.99 o                         
  -7  12   6       1142.53       1202.27        34.97 o                         
  -6  12   6          7.16          0.00        11.82 o                         
  -5  12   6        676.31        578.15        21.11 o                         
  -4  12   6        241.10        286.38        14.89 o                         
  -3  12   6         68.80         59.06        12.64 o                         
  -2  12   6       4196.53       4139.61        93.29 o                         
  -1  12   6       4325.16       4007.56        90.81 o                         
   0  12   6        924.44        803.81        21.05 o                         
   1  12   6       3310.86       3708.60        86.25 o                         
   2  12   6        503.73        542.55        29.92 o                         
   3  12   6       1696.86       1447.01        34.00 o                         
   4  12   6        234.21        278.88        14.98 o                         
   5  12   6       5162.00       4816.38        98.83 o                         
   6  12   6       1481.19       1383.73        38.40 o                         
   7  12   6       1436.43       1280.42        41.53 o                         
   8  12   6          4.94          0.87        15.82 o                         
   9  12   6       1395.23       1278.75        44.98 o                         
  10  12   6         56.72        121.85        23.50 o                         
  11  12   6        401.22        419.40        33.00 o                         
  12  12   6          3.40          0.00        26.76 o                         
 -12  13   6        783.24        825.72        45.74 o                         
 -11  13   6        746.34        731.63        41.85 o                         
 -10  13   6         46.95         43.99        23.90 o                         
  -9  13   6        244.32        254.84        22.44 o                         
  -8  13   6         67.88         93.48        18.13 o                         
  -7  13   6       1066.20        981.71        43.56 o                         
  -6  13   6        141.46        201.32        15.99 o                         
  -5  13   6          0.69          0.00         9.46 o                         
  -4  13   6       3119.16       3294.05        77.30 o                         
  -3  13   6        588.66        500.19        23.48 o                         
  -2  13   6       4204.28       4071.67        92.27 o                         
  -1  13   6        321.98        346.49        29.84 o                         
   0  13   6        433.39        382.39        15.87 o                         
   1  13   6       1061.32       1016.11        25.45 o                         
   2  13   6        413.50        454.60        15.59 o                         
   3  13   6         32.88         49.60         9.69 o                         
   4  13   6       5953.04       5751.36       127.88 o                         
   5  13   6       1104.21       1010.29        27.19 o                         
   6  13   6        277.96        242.49        16.11 o                         
   7  13   6          0.36          0.00        13.57 o                         
   8  13   6        655.63        615.59        39.58 o                         
   9  13   6        151.95        224.09        48.08 o                         
  10  13   6       1544.79       1416.13        59.27 o                         
  11  13   6         56.69         80.64        31.21 o                         
  12  13   6         75.14         82.10        39.44 o                         
 -12  14   6        549.56        544.74        51.52 o                         
 -11  14   6        281.72        362.60        42.91 o                         
 -10  14   6         30.67         57.60        26.23 o                         
  -9  14   6        247.34        305.18        24.75 o                         
  -8  14   6        683.54        707.56        30.49 o                         
  -7  14   6          5.55          8.76        12.20 o                         
  -6  14   6        243.57        238.14        16.48 o                         
  -5  14   6        832.30        789.45        26.26 o                         
  -4  14   6        567.89        567.19        21.05 o                         
  -3  14   6        578.08        531.05        20.02 o                         
  -2  14   6        229.93        214.50        13.60 o                         
  -1  14   6       1961.61       1997.94        83.94 o                         
   0  14   6         14.78         18.50         9.28 o                         
   1  14   6          2.73          0.00         8.76 o                         
   2  14   6        618.45        554.73        19.51 o                         
   3  14   6         14.97         19.02         8.74 o                         
   4  14   6         93.00        107.55        11.84 o                         
   5  14   6       3170.86       3143.84        85.50 o                         
   6  14   6        285.70        269.71        17.12 o                         
   7  14   6        411.02        463.51        25.45 o                         
   8  14   6        146.66        213.57        22.74 o                         
   9  14   6        792.73        755.18        41.23 o                         
  10  14   6         51.22         25.71        35.51 o                         
  11  14   6        161.20        190.54        35.05 o                         
 -11  15   6         46.94         38.34        27.70 o                         
 -10  15   6          0.23          0.00        23.23 o                         
  -9  15   6        157.45        239.88        25.22 o                         
  -8  15   6        117.25        158.18        24.07 o                         
  -7  15   6         61.04         74.06        15.34 o                         
  -6  15   6        101.04         95.78        16.21 o                         
  -5  15   6        158.73        210.14        16.76 o                         
  -4  15   6       2037.99       2025.66        51.75 o                         
  -3  15   6       1620.93       1426.76        38.98 o                         
  -2  15   6        655.62        669.40        22.87 o                         
  -1  15   6         41.10         37.98        10.57 o                         
   0  15   6        283.68        262.12        15.21 o                         
   1  15   6          0.06          8.55         9.60 o                         
   2  15   6       1902.11       1894.79        48.16 o                         
   3  15   6       1393.35       1505.96        36.46 o                         
   4  15   6       1102.44       1127.60        29.72 o                         
   5  15   6          4.26          0.00        10.70 o                         
   6  15   6          9.38          0.00        17.41 o                         
   7  15   6        138.18        161.28        25.74 o                         
   8  15   6        446.11        412.41        24.85 o                         
   9  15   6         39.39         32.97        26.56 o                         
  10  15   6          3.52          9.56        26.58 o                         
  11  15   6         16.06          0.00        28.69 o                         
 -11  16   6         39.21         30.53        36.40 o                         
 -10  16   6         23.32         27.02        26.37 o                         
  -9  16   6         33.50         18.08        19.00 o                         
  -8  16   6        507.86        475.39        30.48 o                         
  -7  16   6         96.82        163.05        28.09 o                         
  -6  16   6         84.95        102.35        18.03 o                         
  -5  16   6        877.50        699.07        24.79 o                         
  -4  16   6        782.78        753.50        25.91 o                         
  -3  16   6        706.72        633.27        22.82 o                         
  -2  16   6       1212.18       1120.39        35.19 o                         
  -1  16   6        248.14        263.17        19.25 o                         
   0  16   6        302.59        342.46        38.63 o                         
   1  16   6        728.71        740.64        43.38 o                         
   2  16   6        375.40        405.22        18.05 o                         
   3  16   6        728.93        697.99        27.68 o                         
   4  16   6        890.06        719.12        28.40 o                         
   5  16   6         45.52         45.16        12.73 o                         
   6  16   6       1447.98       1265.50        67.09 o                         
   7  16   6        281.32        333.50        31.73 o                         
   8  16   6         15.69          0.00        18.29 o                         
   9  16   6          0.55          0.00        23.05 o                         
  10  16   6          7.53          0.00        26.58 o                         
  11  16   6        444.98        479.47        38.67 o                         
 -11  17   6         21.68          6.87        37.24 o                         
 -10  17   6         11.36         25.47        25.14 o                         
  -9  17   6        120.85         96.48        31.92 o                         
  -8  17   6        217.83        213.22        24.41 o                         
  -7  17   6        459.01        440.93        22.57 o                         
  -6  17   6        779.55        738.92        26.77 o                         
  -5  17   6        177.38        211.12        19.71 o                         
  -4  17   6          1.63          0.92        11.39 o                         
  -3  17   6        344.56        285.78        16.53 o                         
  -2  17   6         12.11          0.00        10.31 o                         
  -1  17   6        488.79        461.04        19.59 o                         
   0  17   6        104.61        114.45        16.23 o                         
   1  17   6        188.57        226.24        19.78 o                         
   2  17   6       1149.10       1144.03        38.47 o                         
   3  17   6       5314.91       4794.32       123.95 o                         
   4  17   6       2571.18       2461.41        69.24 o                         
   5  17   6          0.11          0.00        13.20 o                         
   6  17   6          5.92          0.00        17.08 o                         
   7  17   6         87.68         97.43        19.54 o                         
   8  17   6        120.94        148.57        22.57 o                         
   9  17   6        134.57        154.40        31.83 o                         
  10  17   6         50.01         48.93        31.21 o                         
 -10  18   6         64.44         51.62        26.59 o                         
  -9  18   6          0.04          0.00        20.77 o                         
  -8  18   6        331.71        303.36        23.96 o                         
  -7  18   6        180.62        256.76        23.93 o                         
  -6  18   6         40.77         19.42        13.40 o                         
  -5  18   6        379.29        299.80        17.73 o                         
  -4  18   6         16.77         12.34        11.76 o                         
  -3  18   6        870.06        720.99        25.75 o                         
  -2  18   6         21.89         34.52        12.47 o                         
  -1  18   6          2.47          7.93        12.20 o                         
   0  18   6          6.89          0.00        14.70 o                         
   1  18   6        837.61        881.27        38.59 o                         
   2  18   6        267.93        225.02        17.96 o                         
   3  18   6        460.63        421.59        26.37 o                         
   4  18   6        268.84        262.73        20.67 o                         
   5  18   6          4.78          6.88        14.21 o                         
   6  18   6        383.63        413.05        28.06 o                         
   7  18   6         44.22         49.64        21.48 o                         
   8  18   6          6.29          0.00        20.77 o                         
   9  18   6          4.63          0.00        31.54 o                         
  10  18   6         21.25          0.00        30.57 o                         
 -10  19   6         21.93         17.15        26.59 o                         
  -9  19   6        120.32        122.22        29.30 o                         
  -8  19   6        940.17        958.28        62.32 o                         
  -7  19   6       1045.43       1080.82        40.12 o                         
  -6  19   6         74.25         61.33        19.51 o                         
  -5  19   6         37.29         20.61        14.70 o                         
  -4  19   6          9.77          0.10        11.93 o                         
  -3  19   6        686.53        668.92        28.52 o                         
  -2  19   6        741.47        839.33        32.50 o                         
  -1  19   6        253.21        252.60        18.58 o                         
   0  19   6        285.38        261.55        19.11 o                         
   1  19   6        616.93        566.83        28.49 o                         
   2  19   6         10.33          3.43        13.60 o                         
   3  19   6        226.70        270.64        48.68 o                         
   4  19   6       3161.11       2893.58        80.73 o                         
   5  19   6       1372.74       1310.68        51.85 o                         
   6  19   6        104.70        129.99        24.49 o                         
   7  19   6        111.94         86.90        22.70 o                         
   8  19   6         13.28          0.00        19.82 o                         
   9  19   6        120.24        166.10        41.72 o                         
  -9  20   6         54.01         32.66        26.59 o                         
  -8  20   6         90.21         78.36        26.58 o                         
  -7  20   6       1368.21       1491.38        73.58 o                         
  -6  20   6        246.13        264.87        20.56 o                         
  -5  20   6        143.17        166.03        20.67 o                         
  -4  20   6         26.56         19.45        14.82 o                         
  -3  20   6       1804.67       1715.45        77.00 o                         
  -2  20   6        503.74        497.04        24.85 o                         
  -1  20   6       1366.98       1280.49        43.12 o                         
   0  20   6        480.05        458.75        24.14 o                         
   1  20   6        989.71        936.66        41.97 o                         
   2  20   6        626.03        566.06        27.04 o                         
   3  20   6         11.40          0.00        15.86 o                         
   4  20   6         11.66         31.96        16.03 o                         
   5  20   6       2116.59       1995.09        71.53 o                         
   6  20   6       1702.98       1636.01       203.20 o                         
   7  20   6        234.15        234.97        30.97 o                         
   8  20   6         54.19         47.98        25.93 o                         
   9  20   6        387.38        330.04        46.94 o                         
  -9  21   6         17.97          0.00        32.06 o                         
  -8  21   6        537.53        527.80        43.62 o                         
  -7  21   6        384.57        360.25        39.61 o                         
  -6  21   6          9.22          1.10        15.91 o                         
  -5  21   6         27.05          7.07        13.77 o                         
  -4  21   6        211.19        287.02        21.89 o                         
  -3  21   6         10.52          0.00        14.51 o                         
  -2  21   6       3180.94       3269.51        89.47 o                         
  -1  21   6        101.68         85.95        18.81 o                         
   0  21   6       1960.14       1920.41        59.02 o                         
   1  21   6        574.63        517.49        28.75 o                         
   2  21   6         62.15         83.74        18.17 o                         
   3  21   6       1432.59       1406.47        46.73 o                         
   4  21   6       3349.88       3198.62        89.24 o                         
   5  21   6       1712.23       1525.46        59.37 o                         
   6  21   6        115.97        378.36       140.45 o                         
   7  21   6          1.87          0.00        20.82 o                         
   8  21   6         23.16          7.67        27.38 o                         
  -8  22   6       1080.52        954.81        87.01 o                         
  -7  22   6        689.92        674.93        51.52 o                         
  -6  22   6        409.96        430.59        32.35 o                         
  -5  22   6          0.96          0.00        16.03 o                         
  -4  22   6        157.20        146.14        21.71 o                         
  -3  22   6       1426.63       1428.99        85.27 o                         
  -2  22   6         80.06        115.68        20.61 o                         
  -1  22   6       1969.86       1821.74        57.40 o                         
   0  22   6        427.75        403.58        38.01 o                         
   1  22   6         69.81         95.96        19.83 o                         
   2  22   6          6.16          0.57        16.18 o                         
   3  22   6        262.70        280.14        23.29 o                         
   4  22   6        126.68        146.93        25.84 o                         
   5  22   6       1872.26       1688.23        70.33 o                         
   6  22   6         38.15         47.89        22.74 o                         
   7  22   6         42.81         15.15        27.86 o                         
   8  22   6         13.35          0.00        19.59 o                         
  -7  23   6        679.87        545.07        65.26 o                         
  -6  23   6        627.44        570.08        65.26 o                         
  -5  23   6        544.07        531.70        38.20 o                         
  -4  23   6        102.55         90.71        20.74 o                         
  -3  23   6          9.83          0.00        16.23 o                         
  -2  23   6        922.51        916.46        45.11 o                         
  -1  23   6         35.08         54.46        19.16 o                         
   0  23   6        575.13        527.85        28.19 o                         
   1  23   6        186.11        237.20        23.17 o                         
   2  23   6         17.12          0.00        16.64 o                         
   3  23   6          5.78          0.00        17.44 o                         
   4  23   6        414.08        431.66        25.95 o                         
   5  23   6        430.82        350.71        28.84 o                         
   6  23   6        243.98        301.73        30.39 o                         
   7  23   6         13.45          4.81        31.90 o                         
  -6  24   6         49.19        105.43        25.84 o                         
  -5  24   6        156.15        180.43        28.69 o                         
  -4  24   6          1.68          0.00        20.60 o                         
  -3  24   6        493.70        446.94        29.41 o                         
  -2  24   6         63.32         44.65        19.46 o                         
  -1  24   6       1571.31       1582.22        54.85 o                         
   0  24   6        602.43        540.12        45.94 o                         
   1  24   6          2.24          0.00        16.57 o                         
   2  24   6        209.80        258.36        28.98 o                         
   3  24   6        479.64        454.41        26.95 o                         
   4  24   6        367.61        294.82        23.93 o                         
   5  24   6        729.50        688.51        39.53 o                         
   6  24   6        865.78        923.19        45.93 o                         
  -5  25   6        382.06        355.00        30.57 o                         
  -4  25   6          2.41          0.00        20.51 o                         
  -3  25   6        243.00        220.19        29.50 o                         
  -2  25   6         83.71        139.42        31.99 o                         
  -1  25   6          3.16          5.34        21.15 o                         
   0  25   6        290.93        329.59        25.28 o                         
   1  25   6        308.40        345.58        24.51 o                         
   2  25   6        102.88        111.58        21.82 o                         
   3  25   6        304.42        320.55        28.50 o                         
   4  25   6        152.91        167.54        24.64 o                         
   5  25   6        375.19        346.06        32.39 o                         
  -4  26   6          3.84          0.00        21.07 o                         
  -3  26   6         22.83         28.97        23.33 o                         
  -2  26   6          5.33          0.00        20.60 o                         
  -1  26   6         76.74         82.70        22.21 o                         
   0  26   6         15.27          3.23        19.30 o                         
   1  26   6          4.65          0.00        18.10 o                         
   2  26   6          1.23          0.00        18.62 o                         
   3  26   6          9.01          7.37        20.17 o                         
   4  26   6        297.32        289.45        35.67 o                         
  -2  27   6         43.82          7.02        32.96 o                         
  -1  27   6         11.54         10.86        23.50 o                         
   0  27   6         20.95          7.05        23.56 o                         
   1  27   6          8.14         15.89        29.45 o                         
 -14   1   7         12.49          0.00        27.44 o                         
 -13   1   7         32.85         14.62        24.78 o                         
 -12   1   7         30.49         36.03        23.80 o                         
 -11   1   7        179.94        199.53        25.71 o                         
 -10   1   7          2.84          0.00        15.42 o                         
  -9   1   7        143.37        173.77        19.91 o                         
  -8   1   7       1517.88       1397.37        33.74 o                         
  -7   1   7        567.16        538.47        17.47 o                         
  -6   1   7       1418.95       1530.49        35.07 o                         
  -5   1   7       3931.42       4121.24        83.70 o                         
  -4   1   7       2524.62       3150.49        64.75 o                         
  -3   1   7        561.02        642.88        17.97 o                         
  -2   1   7       3647.77       3980.44        79.55 o                         
  -1   1   7       2025.21       1861.49        42.78 o                         
   0   1   7       4397.99       4566.97        90.29 o                         
   1   1   7         45.64        108.60         7.45 o                         
   2   1   7        537.50        673.52        16.92 o                         
   3   1   7       2161.97       2703.71        55.97 o                         
   4   1   7          5.95          9.69         5.84 o                         
   5   1   7       2121.98       2100.73        45.01 o                         
   6   1   7         13.08         23.11         7.13 o                         
   7   1   7        391.43        382.99        31.07 o                         
   8   1   7         24.29          0.00        14.82 o                         
   9   1   7        112.21        100.62        20.01 o                         
  10   1   7        298.14        326.75        25.58 o                         
  11   1   7        202.64        217.60        27.10 o                         
  12   1   7          2.72          0.00        25.14 o                         
  13   1   7         52.34         32.51        26.44 o                         
 -14   2   7        115.93        180.99        32.87 o                         
 -13   2   7         25.36          7.19        28.62 o                         
 -12   2   7         93.07        118.00        26.57 o                         
 -11   2   7       1581.11       1613.88        54.07 o                         
 -10   2   7        283.42        293.33        23.30 o                         
  -9   2   7        634.21        592.83        22.69 o                         
  -8   2   7       1522.40       1575.63        37.02 o                         
  -7   2   7       1117.44       1169.24        28.82 o                         
  -6   2   7       2048.69       1910.82        42.43 o                         
  -5   2   7       1414.15       1414.78        32.47 o                         
  -4   2   7        993.33       1169.60        27.08 o                         
  -3   2   7        246.34        207.44         9.44 o                         
  -2   2   7         61.73         94.64         7.88 o                         
  -1   2   7       4481.06       5048.06       108.68 o                         
   0   2   7       9678.14      10660.34       225.71 o                         
   1   2   7       7727.46       7676.88       150.18 o                         
   2   2   7         10.51         10.02         5.53 o                         
   3   2   7       2167.99       2106.34        44.44 o                         
   4   2   7        484.72        381.78        12.82 o                         
   5   2   7       1344.43       1222.06        28.79 o                         
   6   2   7        912.91        870.27        26.33 o                         
   7   2   7       5766.18       5206.29       134.12 o                         
   8   2   7        781.43        731.06        39.33 o                         
   9   2   7        859.29        745.91        31.97 o                         
  10   2   7        300.80        288.76        29.06 o                         
  11   2   7         79.44        106.75        24.19 o                         
  12   2   7        151.52        172.08        28.40 o                         
  13   2   7         21.13          2.60        24.35 o                         
 -14   3   7        176.87        183.94        32.37 o                         
 -13   3   7        774.45        755.07        37.71 o                         
 -12   3   7         38.89         17.11        22.55 o                         
 -11   3   7        675.43        736.93        34.32 o                         
 -10   3   7       1344.18       1264.10        44.07 o                         
  -9   3   7        619.05        645.18        23.89 o                         
  -8   3   7        870.53        878.56        24.49 o                         
  -7   3   7       4436.59       4535.53        92.99 o                         
  -6   3   7         17.10         34.15         7.80 o                         
  -5   3   7       1079.09       1107.42        29.38 o                         
  -4   3   7       5624.70       5906.02       117.36 o                         
  -3   3   7       2049.80       2206.06        46.07 o                         
  -2   3   7       1350.32       1280.67        31.12 o                         
  -1   3   7       4672.80       5090.22       116.11 o                         
   0   3   7        575.86        581.95        20.41 o                         
   1   3   7      12321.95      12793.49       248.39 o                         
   2   3   7      10907.88      10680.98       208.35 o                         
   3   3   7         70.96        150.27         9.26 o                         
   4   3   7       1041.73       1196.36        27.75 o                         
   5   3   7      10679.00      10511.07       227.41 o                         
   6   3   7       4480.64       4007.35        91.30 o                         
   7   3   7       3196.35       3005.99        82.07 o                         
   8   3   7       2951.18       2581.60        73.78 o                         
   9   3   7       2125.46       2009.24        61.18 o                         
  10   3   7        213.90        275.88        26.71 o                         
  11   3   7         56.62         42.07        22.34 o                         
  12   3   7        584.93        456.18        29.43 o                         
  13   3   7        335.27        357.89        29.66 o                         
 -13   4   7          7.90          0.00        22.81 o                         
 -12   4   7          1.49          0.00        19.97 o                         
 -11   4   7        738.78        834.96        75.79 o                         
 -10   4   7        529.48        618.65        29.73 o                         
  -9   4   7        202.38        204.10        15.93 o                         
  -8   4   7       3807.48       3686.43        86.24 o                         
  -7   4   7        209.37        190.03        12.08 o                         
  -6   4   7       1226.16       1399.23        32.61 o                         
  -5   4   7       4253.75       4178.21        85.11 o                         
  -4   4   7        318.49        334.30        12.37 o                         
  -3   4   7       4957.69       4724.49        94.32 o                         
  -2   4   7      14841.46      15505.64       300.82 o                         
  -1   4   7       1449.55       1485.59        35.40 o                         
   0   4   7       4034.68       4379.04        87.17 o                         
   1   4   7      13972.62      13809.64       267.82 o                         
   2   4   7        537.15        565.06        25.79 o                         
   3   4   7       5345.43       5387.71       107.17 o                         
   4   4   7       1591.58       1356.10        30.82 o                         
   5   4   7        775.70        752.42        19.88 o                         
   6   4   7        477.92        524.35        19.37 o                         
   7   4   7      12811.26      11381.99       281.38 o                         
   8   4   7      11291.95      10439.12       260.23 o                         
   9   4   7        133.87        248.68        22.95 o                         
  10   4   7       2008.85       1871.72        76.34 o                         
  11   4   7        345.50        294.01        26.01 o                         
  12   4   7        133.17        143.19        27.12 o                         
  13   4   7         27.36         20.12        25.44 o                         
 -13   5   7        159.16        239.99        31.12 o                         
 -12   5   7          5.84          0.00        20.82 o                         
 -11   5   7       1377.62       1359.44        76.79 o                         
 -10   5   7       3442.77       3160.89        88.66 o                         
  -9   5   7       1256.30       1176.53        34.77 o                         
  -8   5   7       2684.45       2635.10        67.02 o                         
  -7   5   7       3350.29       3226.71        68.08 o                         
  -6   5   7         41.98         33.64         7.83 o                         
  -5   5   7        438.62        316.47        12.65 o                         
  -4   5   7      12390.16      11543.81       225.96 o                         
  -3   5   7      10844.69      11105.23       217.25 o                         
  -2   5   7        269.65        306.27        10.64 o                         
  -1   5   7       1644.45       1902.57        40.15 o                         
   0   5   7        585.73        508.94        14.28 o                         
   1   5   7       1046.62       1247.30        27.69 o                         
   2   5   7      25091.89      24153.84       466.97 o                         
   3   5   7       2099.60       1519.17        33.87 o                         
   4   5   7       6841.70       7097.83       140.57 o                         
   5   5   7          1.05          5.10         6.60 o                         
   6   5   7       4095.15       3893.20        89.25 o                         
   7   5   7        841.45       1025.56        34.83 o                         
   8   5   7       1600.97       1630.68        51.17 o                         
   9   5   7       3773.60       3517.63        96.60 o                         
  10   5   7         47.46         33.97        19.83 o                         
  11   5   7        502.24        479.60        39.96 o                         
  12   5   7         63.86         18.10        23.20 o                         
  13   5   7        462.66        502.77        32.42 o                         
 -13   6   7        567.91        573.06        34.02 o                         
 -12   6   7          7.04          0.00        20.68 o                         
 -11   6   7       1853.23       1743.20        72.83 o                         
 -10   6   7        198.82        274.07        24.63 o                         
  -9   6   7         73.90         93.84        14.43 o                         
  -8   6   7        423.70        354.13        16.32 o                         
  -7   6   7        293.43        303.00        13.70 o                         
  -6   6   7       1036.56        904.80        28.38 o                         
  -5   6   7        244.80        146.01        10.04 o                         
  -4   6   7         97.57         75.91         9.21 o                         
  -3   6   7        773.83        576.75        14.98 o                         
  -2   6   7       5732.11       5893.90       116.74 o                         
  -1   6   7       2949.91       2877.15        58.83 o                         
   0   6   7         10.93         12.50         5.34 o                         
   1   6   7      10820.96      10796.26       210.55 o                         
   2   6   7       2485.29       2369.98        49.91 o                         
   3   6   7         31.94         88.90         8.93 o                         
   4   6   7        329.08        295.52        11.95 o                         
   5   6   7         25.88         19.69         7.06 o                         
   6   6   7        141.71        196.27        13.55 o                         
   7   6   7      11328.40      10419.48       227.54 o                         
   8   6   7       1938.76       1753.32        59.49 o                         
   9   6   7         84.79        129.77        21.48 o                         
  10   6   7         97.91        151.00        23.40 o                         
  11   6   7        476.70        390.61        27.30 o                         
  12   6   7        548.45        498.59        37.24 o                         
  13   6   7         62.76         18.18        26.03 o                         
 -13   7   7        705.13        726.61        43.58 o                         
 -12   7   7         13.80          0.00        21.15 o                         
 -11   7   7        504.95        546.28        29.73 o                         
 -10   7   7       5431.45       5427.97       142.46 o                         
  -9   7   7       3251.72       3073.83        74.95 o                         
  -8   7   7        651.20        666.49        21.08 o                         
  -7   7   7       1316.49       1271.28        31.65 o                         
  -6   7   7        118.77        136.17        14.75 o                         
  -5   7   7        336.88        341.10        13.44 o                         
  -4   7   7       2554.99       2037.22        43.86 o                         
  -3   7   7       3275.92       3114.89        64.12 o                         
  -2   7   7          3.35         27.19         6.09 o                         
  -1   7   7       3295.47       3233.41        66.11 o                         
   0   7   7         22.89         60.42         6.84 o                         
   1   7   7        467.15        562.77        15.53 o                         
   2   7   7      12970.05      11720.86       248.60 o                         
   3   7   7      12761.25      12045.52       235.39 o                         
   4   7   7       2196.53       2227.88        48.14 o                         
   5   7   7        148.13        150.99        10.19 o                         
   6   7   7       2006.84       1730.53        44.29 o                         
   7   7   7        138.27        200.89        14.99 o                         
   8   7   7       1527.33       1381.48        45.28 o                         
   9   7   7       1158.81       1194.73        60.67 o                         
  10   7   7          6.55          0.00        17.61 o                         
  11   7   7          1.91          9.25        20.97 o                         
  12   7   7         61.38         50.66        25.58 o                         
  13   7   7        168.26        230.72        32.37 o                         
 -13   8   7        143.21        210.62        37.70 o                         
 -12   8   7          7.40          9.63        25.98 o                         
 -11   8   7        535.50        470.19        33.47 o                         
 -10   8   7        684.33        648.79        35.64 o                         
  -9   8   7        697.64        722.83        26.26 o                         
  -8   8   7        861.34        845.01        24.49 o                         
  -7   8   7       4031.59       4068.64        92.14 o                         
  -6   8   7       1651.86       1859.49        42.04 o                         
  -5   8   7        426.42        546.98        16.85 o                         
  -4   8   7        165.10        235.27        14.76 o                         
  -3   8   7       4751.43       4146.86        84.34 o                         
  -2   8   7       3599.58       3307.06        67.69 o                         
  -1   8   7       5351.34       6166.57       122.46 o                         
   0   8   7        167.89        143.53         8.74 o                         
   1   8   7       6032.09       5923.77       117.79 o                         
   2   8   7        446.51        301.49        12.46 o                         
   3   8   7         38.48        135.91         9.69 o                         
   4   8   7         10.08         33.93         7.48 o                         
   5   8   7        252.73        208.54        11.17 o                         
   6   8   7        420.93        417.76        20.00 o                         
   7   8   7       5472.09       5180.45       117.68 o                         
   8   8   7       1304.20       1169.57        40.20 o                         
   9   8   7         12.52          2.02        16.48 o                         
  10   8   7         76.05        118.53        22.72 o                         
  11   8   7        442.97        451.96        28.91 o                         
  12   8   7        219.27        250.68        34.74 o                         
 -13   9   7        107.41        114.61        32.39 o                         
 -12   9   7         34.39         39.54        26.17 o                         
 -11   9   7        960.33        893.41        44.05 o                         
 -10   9   7       1850.02       1682.88        63.43 o                         
  -9   9   7         15.85          0.00        13.29 o                         
  -8   9   7       1005.68        965.92        27.00 o                         
  -7   9   7        896.94        850.56        24.23 o                         
  -6   9   7       1267.87       1250.18        30.97 o                         
  -5   9   7        170.56        200.14        11.43 o                         
  -4   9   7        115.89        100.16         9.21 o                         
  -3   9   7       2662.42       2648.22        55.85 o                         
  -2   9   7        879.88        732.15        19.05 o                         
  -1   9   7          0.74         16.83         6.50 o                         
   0   9   7        872.67       1146.97        40.93 o                         
   1   9   7         11.97         29.87         6.99 o                         
   2   9   7       3379.50       3246.05        67.04 o                         
   3   9   7       5036.90       4507.43        91.62 o                         
   4   9   7       1416.96       1336.13        31.48 o                         
   5   9   7        582.01        598.16        18.94 o                         
   6   9   7        108.64        138.54        14.16 o                         
   7   9   7        153.55        158.57        15.52 o                         
   8   9   7         29.72          1.86        18.74 o                         
   9   9   7        352.25        272.48        20.94 o                         
  10   9   7         73.84         77.29        22.80 o                         
  11   9   7          3.83          0.00        21.06 o                         
  12   9   7        206.83        182.04        35.35 o                         
 -13  10   7         58.90         88.47        40.38 o                         
 -12  10   7         67.61         42.30        33.88 o                         
 -11  10   7         67.66         59.73        25.98 o                         
 -10  10   7        121.30        179.16        34.41 o                         
  -9  10   7         25.58         31.08        15.07 o                         
  -8  10   7        257.90        288.20        24.29 o                         
  -7  10   7       1660.71       1538.41        41.09 o                         
  -6  10   7       1762.83       1797.58        41.42 o                         
  -5  10   7         14.59         17.30         8.32 o                         
  -4  10   7         15.82         32.72        10.00 o                         
  -3  10   7       4092.30       4038.61        82.46 o                         
  -2  10   7       1594.09       1687.35        37.23 o                         
  -1  10   7        589.38        602.25        16.97 o                         
   0  10   7       1098.58       1451.10        32.74 o                         
   1  10   7        583.44        616.01        17.54 o                         
   2  10   7       1141.78       1289.41        30.15 o                         
   3  10   7        452.98        494.47        16.13 o                         
   4  10   7        722.06        831.45        25.81 o                         
   5  10   7        261.40        235.44        12.74 o                         
   6  10   7        536.50        414.51        18.42 o                         
   7  10   7          3.49         21.68        11.97 o                         
   8  10   7        256.57        235.33        20.88 o                         
   9  10   7        310.05        294.19        22.32 o                         
  10  10   7         11.88         30.95        20.42 o                         
  11  10   7         15.25          0.00        21.57 o                         
  12  10   7         31.42         24.85        24.35 o                         
 -12  11   7        121.03        180.45        33.00 o                         
 -11  11   7         31.89         18.84        24.84 o                         
 -10  11   7          4.95          0.00        21.21 o                         
  -9  11   7          9.68          0.00        15.04 o                         
  -8  11   7        621.61        671.40        43.96 o                         
  -7  11   7          0.70          0.00        10.16 o                         
  -6  11   7        376.99        378.32        17.38 o                         
  -5  11   7        120.52        113.22        12.40 o                         
  -4  11   7        306.20        372.59        13.74 o                         
  -3  11   7        145.53        158.34         9.48 o                         
  -2  11   7         77.46         95.52        10.38 o                         
  -1  11   7        239.71        203.63        13.14 o                         
   0  11   7          0.23          1.53         6.29 o                         
   1  11   7        903.13       1037.89        25.44 o                         
   2  11   7       1418.02       1355.19        31.68 o                         
   3  11   7         17.93         25.93        10.92 o                         
   4  11   7        601.32        502.89        18.53 o                         
   5  11   7       1876.67       1853.72        42.35 o                         
   6  11   7        533.46        495.47        19.98 o                         
   7  11   7          1.15          0.00        11.63 o                         
   8  11   7        157.95        168.04        20.94 o                         
   9  11   7        159.61        196.32        23.84 o                         
  10  11   7        163.33        246.66        27.19 o                         
  11  11   7        329.23        353.46        27.95 o                         
  12  11   7          8.89          0.00        29.63 o                         
 -12  12   7         30.05          1.53        33.88 o                         
 -11  12   7        616.16        698.67       101.54 o                         
 -10  12   7         11.79          0.00        20.82 o                         
  -9  12   7        122.65        149.44        23.79 o                         
  -8  12   7       2914.42       2942.86        81.99 o                         
  -7  12   7        747.25        722.23        25.34 o                         
  -6  12   7         20.44         26.65        10.77 o                         
  -5  12   7         40.64         50.95        11.29 o                         
  -4  12   7        630.72        623.46        21.42 o                         
  -3  12   7        621.65        575.52        19.78 o                         
  -2  12   7       1972.37       2355.61        56.47 o                         
  -1  12   7        851.75        915.48        26.56 o                         
   0  12   7        408.77        395.40        13.88 o                         
   1  12   7       1324.07       1311.84        33.77 o                         
   2  12   7        301.65        332.04        15.02 o                         
   3  12   7       1833.50       1744.29        39.62 o                         
   4  12   7          0.65          8.73         8.36 o                         
   5  12   7        677.54        682.10        21.29 o                         
   6  12   7         40.84        118.28        37.09 o                         
   7  12   7        207.68        217.51        17.91 o                         
   8  12   7        424.06        428.81        24.38 o                         
   9  12   7        128.49        111.27        25.41 o                         
  10  12   7         29.26         23.56        21.16 o                         
  11  12   7         12.59          0.00        27.24 o                         
  12  12   7        104.32        181.38        36.15 o                         
 -12  13   7         53.06         60.10        41.21 o                         
 -11  13   7        109.04         77.15        68.69 o                         
 -10  13   7       1771.53       1766.42        68.16 o                         
  -9  13   7       1135.80       1240.78        43.28 o                         
  -8  13   7        324.98        296.27        21.61 o                         
  -7  13   7       1291.56       1201.87        35.45 o                         
  -6  13   7        360.40        330.10        17.14 o                         
  -5  13   7         17.06          5.02        10.39 o                         
  -4  13   7       3625.72       3399.60        79.38 o                         
  -3  13   7       2612.69       2483.25        59.93 o                         
  -2  13   7        126.57        137.21        12.33 o                         
  -1  13   7       2099.82       2011.97        50.05 o                         
   0  13   7        642.67        715.03        19.72 o                         
   1  13   7        358.37        333.42        20.52 o                         
   2  13   7       4019.87       4029.58       121.13 o                         
   3  13   7       3936.06       3810.43        93.69 o                         
   4  13   7        729.12        700.50        21.10 o                         
   5  13   7        254.90        229.93        13.83 o                         
   6  13   7       1807.66       1805.52       104.99 o                         
   7  13   7         29.25         14.77        12.75 o                         
   8  13   7        319.05        410.88        74.00 o                         
   9  13   7       2120.17       1990.60       127.57 o                         
  10  13   7         83.94         70.96        28.54 o                         
  11  13   7         71.18         68.07        30.35 o                         
 -12  14   7        129.45        176.23        46.62 o                         
 -11  14   7        278.94        346.48        44.56 o                         
 -10  14   7        377.82        372.18        34.84 o                         
  -9  14   7       1139.18       1114.44        49.57 o                         
  -8  14   7       3308.05       3098.15        86.01 o                         
  -7  14   7         74.52        151.98        16.82 o                         
  -6  14   7         59.21         57.07        18.20 o                         
  -5  14   7        278.29        278.99        16.24 o                         
  -4  14   7       1629.25       1695.00        44.58 o                         
  -3  14   7        354.48        298.75        15.67 o                         
  -2  14   7       4382.20       4174.58        95.11 o                         
  -1  14   7        365.06        283.03        14.98 o                         
   0  14   7         28.33         90.80        11.46 o                         
   1  14   7        393.83        319.81        15.91 o                         
   2  14   7        526.06        603.06        18.81 o                         
   3  14   7         47.08         79.47        10.84 o                         
   4  14   7        300.60        263.64        14.36 o                         
   5  14   7        373.79        361.56        16.03 o                         
   6  14   7       1514.17       1412.33        39.73 o                         
   7  14   7        175.11        200.00        20.59 o                         
   8  14   7       1173.10       1199.68        50.52 o                         
   9  14   7         69.59        140.07        29.50 o                         
  10  14   7          0.85          0.00        27.17 o                         
  11  14   7       1003.47        963.27        49.30 o                         
 -11  15   7        195.41        243.68        46.12 o                         
 -10  15   7       1608.57       1858.61       114.56 o                         
  -9  15   7        141.54        217.52        25.12 o                         
  -8  15   7         90.85        107.07        19.95 o                         
  -7  15   7       1071.57       1080.11        35.66 o                         
  -6  15   7        536.52        509.40        21.76 o                         
  -5  15   7        182.57        203.93        15.57 o                         
  -4  15   7       1848.31       1757.35        46.04 o                         
  -3  15   7      10218.22       9989.22       218.63 o                         
  -2  15   7       2769.15       2645.81        63.81 o                         
  -1  15   7         51.71         66.32        11.74 o                         
   0  15   7       3014.24       3267.05        77.06 o                         
   1  15   7        172.05        207.19        14.40 o                         
   2  15   7       5645.70       5674.15       127.79 o                         
   3  15   7       7921.68       7888.27       158.18 o                         
   4  15   7        697.52        726.56        25.83 o                         
   5  15   7         75.46         90.50        18.43 o                         
   6  15   7        878.56        980.74        64.66 o                         
   7  15   7         34.78         44.16        15.10 o                         
   8  15   7       2074.86       2162.23        64.52 o                         
   9  15   7       1241.30       1163.29        52.58 o                         
  10  15   7        222.10        279.48        34.81 o                         
  11  15   7         12.06          0.00        30.59 o                         
 -11  16   7         40.31         30.86        37.13 o                         
 -10  16   7        330.44        336.86        30.59 o                         
  -9  16   7        882.59        854.08        44.79 o                         
  -8  16   7         13.31          7.08        16.43 o                         
  -7  16   7        115.33        197.50        76.18 o                         
  -6  16   7        133.37        143.73        18.68 o                         
  -5  16   7         11.37          3.38        11.00 o                         
  -4  16   7       1096.01       1032.08        38.18 o                         
  -3  16   7          3.00          0.00        10.18 o                         
  -2  16   7       2151.24       2113.56        53.54 o                         
  -1  16   7       2152.47       1965.60        50.08 o                         
   0  16   7        322.59        254.58        15.21 o                         
   1  16   7        130.47        176.07        15.15 o                         
   2  16   7        432.24        444.03        19.29 o                         
   3  16   7          2.92         33.65        13.69 o                         
   4  16   7        588.15        610.81        32.35 o                         
   5  16   7        321.20        375.68        23.64 o                         
   6  16   7        582.82        607.53        27.82 o                         
   7  16   7        707.74        704.24        30.62 o                         
   8  16   7        315.45        381.88        25.33 o                         
   9  16   7        107.25        220.42        61.13 o                         
  10  16   7        305.04        361.80        33.17 o                         
 -11  17   7          3.09          0.00        34.56 o                         
 -10  17   7        271.24        307.01        31.06 o                         
  -9  17   7         89.90        103.99        26.23 o                         
  -8  17   7       2048.84       2270.79       148.02 o                         
  -7  17   7        393.49        403.51        20.99 o                         
  -6  17   7        118.06        201.37        17.64 o                         
  -5  17   7         61.92         65.86        16.23 o                         
  -4  17   7        110.70        162.39        17.17 o                         
  -3  17   7       4180.65       3952.50        92.45 o                         
  -2  17   7         76.60         88.66        13.71 o                         
  -1  17   7         36.37         44.32        14.11 o                         
   0  17   7          0.56          0.00        10.12 o                         
   1  17   7        284.97        326.79        20.20 o                         
   2  17   7       1279.34       1340.71        43.12 o                         
   3  17   7       2734.63       2557.27        90.88 o                         
   4  17   7        737.64        813.75        92.14 o                         
   5  17   7        740.09        726.14        30.49 o                         
   6  17   7        409.02        419.23        27.06 o                         
   7  17   7         15.83         17.41        20.51 o                         
   8  17   7       1204.69       1195.20        43.00 o                         
   9  17   7       1123.57       1135.62        52.36 o                         
  10  17   7         82.83        119.22        35.04 o                         
 -10  18   7         13.46          0.00        35.30 o                         
  -9  18   7        717.78        824.18        42.35 o                         
  -8  18   7        257.27        274.69        27.70 o                         
  -7  18   7          6.55          0.00        16.12 o                         
  -6  18   7        205.14        227.70        19.11 o                         
  -5  18   7        257.98        269.17        20.28 o                         
  -4  18   7        587.58        537.24        22.28 o                         
  -3  18   7       2759.71       2579.61        64.39 o                         
  -2  18   7       1745.33       1737.91        49.23 o                         
  -1  18   7        494.90        465.72        23.09 o                         
   0  18   7        882.11        866.94        32.71 o                         
   1  18   7       1184.49       1163.54        48.36 o                         
   2  18   7       1696.46       1741.18        53.35 o                         
   3  18   7         51.13         96.95        16.69 o                         
   4  18   7       1370.68       1207.45        40.74 o                         
   5  18   7         90.05         75.46        19.87 o                         
   6  18   7        160.89        162.50        25.92 o                         
   7  18   7       1280.93       1187.78        53.56 o                         
   8  18   7        200.78        260.90        29.04 o                         
   9  18   7        657.54        627.33        88.15 o                         
  10  18   7        124.38        201.49        64.11 o                         
 -10  19   7        111.06        115.59        31.30 o                         
  -9  19   7         60.30        196.19        99.13 o                         
  -8  19   7        595.31        645.39        36.38 o                         
  -7  19   7        577.85        632.85        29.38 o                         
  -6  19   7         12.44          0.00        13.89 o                         
  -5  19   7       1115.71        949.13        31.63 o                         
  -4  19   7          1.60          0.00        19.17 o                         
  -3  19   7        552.49        508.65        25.38 o                         
  -2  19   7        684.19        643.17        27.90 o                         
  -1  19   7         74.80        103.06        17.33 o                         
   0  19   7        538.09        538.25        25.28 o                         
   1  19   7        139.14        130.12        18.48 o                         
   2  19   7        221.84        296.15        20.17 o                         
   3  19   7       5627.69       5397.88       139.37 o                         
   4  19   7          0.56          0.00        13.70 o                         
   5  19   7        349.39        328.74        26.73 o                         
   6  19   7        456.79        501.51        49.67 o                         
   7  19   7         95.56         83.57        27.95 o                         
   8  19   7        181.90        163.80        27.20 o                         
   9  19   7        174.86        256.45        70.98 o                         
  -9  20   7        526.33        626.68        38.15 o                         
  -8  20   7         33.89         47.57        24.51 o                         
  -7  20   7         46.82         75.42        27.02 o                         
  -6  20   7         52.37         49.47        22.34 o                         
  -5  20   7        353.35        260.54        20.99 o                         
  -4  20   7         38.07         29.37        15.97 o                         
  -3  20   7        120.29        168.76        19.97 o                         
  -2  20   7       1734.07       1557.39        50.00 o                         
  -1  20   7          1.34          0.00        13.13 o                         
   0  20   7          4.21          0.00        13.36 o                         
   1  20   7          0.68          0.00        13.53 o                         
   2  20   7         78.72        142.86        19.91 o                         
   3  20   7        158.57        207.80        25.12 o                         
   4  20   7          3.21          0.00        14.20 o                         
   5  20   7        305.54        313.54        29.52 o                         
   6  20   7         15.06          7.68        21.10 o                         
   7  20   7         81.25        102.78        40.00 o                         
   8  20   7          0.72          0.00        20.40 o                         
   9  20   7         48.97         56.69        36.82 o                         
  -8  21   7         29.04          1.72        29.01 o                         
  -7  21   7        257.91        253.99        32.93 o                         
  -6  21   7        478.46        400.47        28.39 o                         
  -5  21   7          4.87          0.00        18.25 o                         
  -4  21   7        448.09        379.80        27.58 o                         
  -3  21   7        182.82        197.75        21.82 o                         
  -2  21   7          0.17          0.00        14.82 o                         
  -1  21   7        110.87        118.06        19.52 o                         
   0  21   7         37.07         46.26        15.22 o                         
   1  21   7        509.84        494.24        34.27 o                         
   2  21   7         31.21         33.62        17.02 o                         
   3  21   7        346.48        314.30        21.94 o                         
   4  21   7        194.59        241.66        24.13 o                         
   5  21   7         16.57         34.35        21.98 o                         
   6  21   7         32.51         29.31        22.40 o                         
   7  21   7         53.50         51.11        23.90 o                         
   8  21   7        324.31        382.80        31.51 o                         
  -8  22   7        535.78       1103.64        96.17 o                         
  -7  22   7        238.06        249.41        39.44 o                         
  -6  22   7         74.79        120.60        21.60 o                         
  -5  22   7        551.49        522.48        35.18 o                         
  -4  22   7       1191.95       1111.14        47.68 o                         
  -3  22   7        175.87        226.46        22.98 o                         
  -2  22   7         11.47         14.10        15.72 o                         
  -1  22   7         60.49         82.90        20.63 o                         
   0  22   7          0.35          0.00        15.58 o                         
   1  22   7       1200.60       1181.80        59.16 o                         
   2  22   7         80.28        107.52        20.26 o                         
   3  22   7         19.09          0.00        15.48 o                         
   4  22   7         18.51         18.72        17.83 o                         
   5  22   7        378.29        387.78        29.39 o                         
   6  22   7        255.43        284.49        30.42 o                         
   7  22   7          7.44         15.89        23.56 o                         
  -7  23   7        287.48        372.69        64.11 o                         
  -6  23   7          0.09          0.00        33.20 o                         
  -5  23   7         52.69        140.01       105.86 o                         
  -4  23   7       1043.03        950.85        43.97 o                         
  -3  23   7        427.52        439.80        34.04 o                         
  -2  23   7        155.50        182.49        23.36 o                         
  -1  23   7         17.08         32.78        18.36 o                         
   0  23   7        218.78        269.46        24.60 o                         
   1  23   7        112.65        168.44        33.38 o                         
   2  23   7        914.58        901.70        40.65 o                         
   3  23   7        244.01        250.63        21.94 o                         
   4  23   7         45.21         33.52        20.16 o                         
   5  23   7         18.49          8.89        22.16 o                         
   6  23   7          0.26          0.00        21.84 o                         
   7  23   7        138.34        123.85        28.97 o                         
  -6  24   7         14.98         14.12        22.40 o                         
  -5  24   7        329.38        413.56        32.74 o                         
  -4  24   7        230.21        197.59        35.18 o                         
  -3  24   7        299.29        244.90        28.12 o                         
  -2  24   7        179.66        243.39        27.59 o                         
  -1  24   7         40.98         64.81        29.01 o                         
   0  24   7        211.10        219.74        24.67 o                         
   1  24   7        916.92        791.74        34.26 o                         
   2  24   7        105.53        149.40        22.88 o                         
   3  24   7        285.24        281.76        24.27 o                         
   4  24   7        340.06        301.75        28.82 o                         
   5  24   7          4.44          0.00        22.01 o                         
   6  24   7        118.86        129.63        30.43 o                         
  -5  25   7         73.87         83.83        26.73 o                         
  -4  25   7        693.63        674.83        37.70 o                         
  -3  25   7        669.84        601.68        36.12 o                         
  -2  25   7         44.10         11.69        21.48 o                         
  -1  25   7        316.31        297.54        37.82 o                         
   0  25   7        260.09        335.82        28.50 o                         
   1  25   7        317.05        331.61        24.42 o                         
   2  25   7        676.56        667.56        32.10 o                         
   3  25   7        899.36        996.34        48.91 o                         
   4  25   7         14.76         18.75        24.84 o                         
   5  25   7         43.71         45.32        26.76 o                         
  -4  26   7        123.95        119.70        27.62 o                         
  -3  26   7        512.11        499.91        34.32 o                         
  -2  26   7        109.35        189.58        29.44 o                         
  -1  26   7         62.07         79.07        25.05 o                         
   0  26   7        327.48        339.16        29.44 o                         
   1  26   7        279.04        332.96        30.65 o                         
   2  26   7        224.27        244.18        30.65 o                         
   3  26   7        221.19        278.58        28.57 o                         
   0  27   7        165.47        322.34        35.50 o                         
 -13   0   8         45.95          6.34        34.78 o                         
 -12   0   8       2613.33       2395.90       160.28 o                         
 -11   0   8        204.89        235.65        37.13 o                         
 -10   0   8       1002.21       1034.88        54.22 o                         
  -9   0   8       1043.38       1013.16        38.37 o                         
  -8   0   8       1114.44       1078.93        39.71 o                         
  -7   0   8      10987.55      11012.22       307.16 o                         
  -6   0   8      12548.45      12688.72       351.63 o                         
  -5   0   8        298.93        284.81        17.08 o                         
  -4   0   8        441.38        373.74        17.95 o                         
  -3   0   8      22113.44      25347.29       693.19 o                         
  -2   0   8        323.66        296.64        14.81 o                         
  -1   0   8      15525.65      15850.27       434.91 o                         
   0   0   8      22743.44      22512.11       616.22 o                         
   1   0   8         55.36        133.35        15.78 o                         
   2   0   8      13162.31      13654.77       375.41 o                         
   3   0   8       1292.94       1291.14        41.76 o                         
   4   0   8       3833.47       3998.08       114.81 o                         
   5   0   8         68.79        173.22        15.19 o                         
   6   0   8         44.81         19.46         9.35 o                         
   7   0   8         95.05        173.22        27.52 o                         
   8   0   8         69.40         28.07        21.81 o                         
   9   0   8        244.21        237.65        35.62 o                         
  10   0   8         63.40         74.42        37.78 o                         
  11   0   8        124.47        122.42        34.78 o                         
  12   0   8       1173.59       1089.24        63.57 o                         
  13   0   8        634.65        699.98        60.68 o                         
 -13   1   8          4.75          0.00        25.40 o                         
 -12   1   8        385.99        397.26        27.71 o                         
 -11   1   8        699.25        657.21        56.53 o                         
 -10   1   8          0.18          0.00        16.23 o                         
  -9   1   8         45.68         47.96        12.75 o                         
  -8   1   8        263.66        325.73        14.39 o                         
  -7   1   8       1735.68       1415.78        35.16 o                         
  -6   1   8       1069.07       1006.96        25.59 o                         
  -5   1   8       5110.58       5006.83       100.69 o                         
  -4   1   8        750.74        662.74        17.55 o                         
  -3   1   8        520.14        597.43        16.13 o                         
  -2   1   8         71.64         65.87         6.20 o                         
  -1   1   8        263.68        240.41        10.67 o                         
   0   1   8         86.62        174.98        12.69 o                         
   1   1   8      24066.79      24579.90       474.91 o                         
   2   1   8         99.43        195.83        10.92 o                         
   3   1   8        587.16        555.81        15.75 o                         
   4   1   8        156.32        115.10        10.78 o                         
   5   1   8       8479.21       8252.78       162.97 o                         
   6   1   8         20.78         27.00        12.51 o                         
   7   1   8       4619.25       4344.80       113.84 o                         
   8   1   8        656.64        566.41        27.10 o                         
   9   1   8        564.00        508.54        30.07 o                         
  10   1   8       1102.38        996.64        39.10 o                         
  11   1   8       1144.35       1076.70        42.81 o                         
  12   1   8        585.68        668.73        37.01 o                         
  13   1   8         54.42         65.38        27.75 o                         
 -13   2   8         11.68          0.00        23.09 o                         
 -12   2   8        886.75        872.86        38.87 o                         
 -11   2   8        429.87        425.72        29.74 o                         
 -10   2   8       2396.08       2183.94        65.52 o                         
  -9   2   8       3437.45       3197.00        76.97 o                         
  -8   2   8        495.46        490.95        17.49 o                         
  -7   2   8       3153.47       3015.44        64.04 o                         
  -6   2   8      12686.92      12312.88       241.50 o                         
  -5   2   8       1006.11       1206.37        28.72 o                         
  -4   2   8         58.99        146.48         9.56 o                         
  -3   2   8        299.57        327.00        11.19 o                         
  -2   2   8        994.89       1287.79        31.51 o                         
  -1   2   8      10709.98      11565.17       245.57 o                         
   0   2   8      20058.39      20779.02       437.46 o                         
   1   2   8        271.15        255.21        10.91 o                         
   2   2   8       1495.74       1474.94        32.34 o                         
   3   2   8       2312.60       2364.78        54.71 o                         
   4   2   8       7735.98       7847.95       154.93 o                         
   5   2   8       2160.27       2125.60        45.89 o                         
   6   2   8       6610.79       6176.37       137.15 o                         
   7   2   8        472.64        452.58        23.74 o                         
   8   2   8       1577.40       1442.49        47.20 o                         
   9   2   8         20.55          0.00        16.45 o                         
  10   2   8        546.52        510.12        28.19 o                         
  11   2   8        199.91        237.14        28.82 o                         
  12   2   8       1413.68       1475.23        57.17 o                         
  13   2   8        291.10        375.76        34.29 o                         
 -13   3   8         52.61         46.66        26.38 o                         
 -12   3   8        296.04        307.26        29.10 o                         
 -11   3   8        348.28        325.63        25.11 o                         
 -10   3   8        110.63        133.53        21.33 o                         
  -9   3   8          2.45          0.00        11.40 o                         
  -8   3   8         13.71         26.94         9.33 o                         
  -7   3   8        234.03        250.30        12.84 o                         
  -6   3   8       2440.24       2429.81        52.72 o                         
  -5   3   8       2742.14       2222.26        48.04 o                         
  -4   3   8        421.89        535.83        15.81 o                         
  -3   3   8         53.40         56.40         6.55 o                         
  -2   3   8        973.88       1044.52        26.82 o                         
  -1   3   8      19199.79      20574.42       433.37 o                         
   0   3   8        114.39        224.34        10.91 o                         
   1   3   8       1829.02       1665.27        35.66 o                         
   2   3   8       3298.45       3029.21        62.09 o                         
   3   3   8        893.38        897.16        22.21 o                         
   4   3   8        577.26        654.11        18.19 o                         
   5   3   8       2261.02       2115.98        45.75 o                         
   6   3   8       1234.08       1245.04        33.94 o                         
   7   3   8       5246.13       4801.19       124.73 o                         
   8   3   8       2053.71       1887.43        57.47 o                         
   9   3   8        167.11        189.98        23.04 o                         
  10   3   8        758.56        708.97        32.81 o                         
  11   3   8       1787.68       1728.93        70.06 o                         
  12   3   8        278.54        368.59        30.72 o                         
  13   3   8        218.33        263.02        32.93 o                         
 -13   4   8        560.81        613.88        38.41 o                         
 -12   4   8          2.75          0.00        20.83 o                         
 -11   4   8        151.20        188.50        35.36 o                         
 -10   4   8        764.65        762.95        32.87 o                         
  -9   4   8       2184.52       2105.39        54.24 o                         
  -8   4   8       3132.74       3061.87        65.98 o                         
  -7   4   8        294.38        325.68        13.96 o                         
  -6   4   8          2.28         15.24         7.88 o                         
  -5   4   8         57.67         81.28        11.79 o                         
  -4   4   8        546.41        752.85        19.71 o                         
  -3   4   8       1956.69       2453.28        51.38 o                         
  -2   4   8       1809.29       1695.45        40.53 o                         
  -1   4   8       1360.66       1426.69        34.78 o                         
   0   4   8       1735.51       1799.41        38.14 o                         
   1   4   8        601.92        531.76        14.93 o                         
   2   4   8       5871.92       6203.99       122.79 o                         
   3   4   8        358.95        393.76        12.09 o                         
   4   4   8        988.76        928.68        23.17 o                         
   5   4   8          7.54         22.83         7.30 o                         
   6   4   8       1693.24       1472.79        38.72 o                         
   7   4   8       1796.64       1794.53        71.39 o                         
   8   4   8        299.35        335.65        23.04 o                         
   9   4   8        516.82        498.24        26.50 o                         
  10   4   8        106.20         96.26        22.13 o                         
  11   4   8         25.91         48.05        22.51 o                         
  12   4   8        264.04        276.49        31.47 o                         
  13   4   8         13.37          0.00        25.44 o                         
 -13   5   8         23.44         23.68        29.33 o                         
 -12   5   8        240.53        340.38        28.38 o                         
 -11   5   8         15.06          0.00        19.38 o                         
 -10   5   8       1307.37       1242.61        54.53 o                         
  -9   5   8         67.61         59.49        14.95 o                         
  -8   5   8         48.02         88.71        12.02 o                         
  -7   5   8        440.38        548.84        18.02 o                         
  -6   5   8       1089.76       1108.58        27.63 o                         
  -5   5   8        315.96        320.29        12.60 o                         
  -4   5   8        873.66        954.84        23.60 o                         
  -3   5   8        239.84        318.19        11.33 o                         
  -2   5   8         23.44         45.02         5.88 o                         
  -1   5   8       4119.63       4315.42        94.73 o                         
   0   5   8       9560.36      10202.27       217.09 o                         
   1   5   8       5284.96       5507.38       109.42 o                         
   2   5   8        482.14        413.65        13.16 o                         
   3   5   8         72.49         59.60         8.29 o                         
   4   5   8         41.38         70.46         7.61 o                         
   5   5   8       1655.03       1640.62        44.37 o                         
   6   5   8         16.30         25.63         9.99 o                         
   7   5   8       2255.47       2025.06        59.22 o                         
   8   5   8        178.94        217.49        22.26 o                         
   9   5   8        346.79        340.48        23.93 o                         
  10   5   8          0.01          0.00        18.26 o                         
  11   5   8        335.08        356.84        50.79 o                         
  12   5   8        768.65        619.55        34.20 o                         
  13   5   8         11.84          0.00        24.11 o                         
 -13   6   8        254.62        441.85        63.45 o                         
 -12   6   8         14.81          0.00        21.16 o                         
 -11   6   8          5.87         15.71        22.14 o                         
 -10   6   8        319.20        296.23        22.76 o                         
  -9   6   8        145.57        193.37        17.31 o                         
  -8   6   8       1048.42        964.05        26.43 o                         
  -7   6   8         78.76        141.39        18.09 o                         
  -6   6   8         86.35        126.24        10.31 o                         
  -5   6   8        212.93        229.63        29.38 o                         
  -4   6   8       2927.63       2731.98        57.57 o                         
  -3   6   8       4007.41       4500.71        91.06 o                         
  -2   6   8        339.26        444.07        13.63 o                         
  -1   6   8       1520.75       1649.84        35.78 o                         
   0   6   8        788.85        799.37        19.99 o                         
   1   6   8       1213.98       1255.25        28.47 o                         
   2   6   8         69.39        129.44         9.13 o                         
   3   6   8          8.82         41.24         8.04 o                         
   4   6   8          1.36         10.01         7.03 o                         
   5   6   8         44.42        110.19        16.94 o                         
   6   6   8        135.92        181.30        14.38 o                         
   7   6   8        456.50        407.55        22.30 o                         
   8   6   8       2192.11       1939.96        58.88 o                         
   9   6   8         99.86        122.21        20.56 o                         
  10   6   8         47.65         55.39        20.46 o                         
  11   6   8          9.37          0.00        21.83 o                         
  12   6   8         61.12         84.49        26.14 o                         
  13   6   8        172.30        202.27        32.10 o                         
 -13   7   8          6.53          0.00        31.97 o                         
 -12   7   8        457.00        433.42        34.70 o                         
 -11   7   8        489.62        503.14        53.04 o                         
 -10   7   8         43.39         50.73        19.41 o                         
  -9   7   8         64.42         79.26        14.63 o                         
  -8   7   8         46.13         47.55        10.70 o                         
  -7   7   8        168.08        152.71        12.49 o                         
  -6   7   8         14.66          0.05         8.32 o                         
  -5   7   8         11.06         58.19        24.00 o                         
  -4   7   8       6006.82       5918.19       118.91 o                         
  -3   7   8         36.33         67.83         7.87 o                         
  -2   7   8         67.68        181.08        12.46 o                         
  -1   7   8       3483.33       4094.74        82.80 o                         
   0   7   8         84.43        150.24         9.11 o                         
   1   7   8       2002.41       1746.06        38.13 o                         
   2   7   8         14.13         47.45         7.36 o                         
   3   7   8       8443.23       8422.23       165.86 o                         
   4   7   8         74.79         61.65         8.49 o                         
   5   7   8       2686.77       2351.39        50.61 o                         
   6   7   8        312.98        321.58        15.93 o                         
   7   7   8        880.03        867.99        42.36 o                         
   8   7   8        368.25        339.25        22.68 o                         
   9   7   8        134.00        161.19        22.21 o                         
  10   7   8          2.05          0.00        18.26 o                         
  11   7   8          0.58          0.00        20.42 o                         
  12   7   8         14.82          0.00        23.25 o                         
 -13   8   8         18.04          0.00        33.16 o                         
 -12   8   8        173.50        203.35        34.32 o                         
 -11   8   8          3.74          7.34        24.14 o                         
 -10   8   8        552.88        586.84        54.67 o                         
  -9   8   8        347.89        340.71        18.67 o                         
  -8   8   8        242.15        236.69        14.76 o                         
  -7   8   8       1018.47        901.13        25.28 o                         
  -6   8   8         15.50          0.00         8.55 o                         
  -5   8   8         19.24         28.88         7.98 o                         
  -4   8   8        942.11        957.90        24.35 o                         
  -3   8   8       7093.48       7205.55       142.72 o                         
  -2   8   8          0.17         22.70         6.03 o                         
  -1   8   8        327.73        289.17        11.06 o                         
   0   8   8       3196.85       2688.35        56.03 o                         
   1   8   8       1821.82       1570.76        35.00 o                         
   2   8   8       1988.57       1579.56        35.49 o                         
   3   8   8       1669.27       1523.12        34.65 o                         
   4   8   8       2877.26       2829.86        59.94 o                         
   5   8   8         69.09        140.34        10.68 o                         
   6   8   8       1470.39       1205.54        33.82 o                         
   7   8   8        863.87        868.15        32.30 o                         
   8   8   8        752.84        660.29        29.00 o                         
   9   8   8         39.77         25.11        18.18 o                         
  10   8   8        171.77        145.18        23.86 o                         
  11   8   8        400.48        390.51        27.30 o                         
  12   8   8        117.98        111.56        27.97 o                         
 -13   9   8         82.94         43.41        38.02 o                         
 -12   9   8        137.24        197.05        41.07 o                         
 -11   9   8       1069.14        959.00        46.27 o                         
 -10   9   8        737.39        794.15        39.61 o                         
  -9   9   8        260.52        310.15        21.19 o                         
  -8   9   8        645.09        589.24        25.44 o                         
  -7   9   8        182.75        202.65        14.51 o                         
  -6   9   8        531.71        544.83        18.37 o                         
  -5   9   8       1115.78       1018.71        26.18 o                         
  -4   9   8       1667.10       1659.26        37.60 o                         
  -3   9   8         15.25         18.32         6.86 o                         
  -2   9   8        203.72        159.88         9.12 o                         
  -1   9   8         55.70         17.51         6.03 o                         
   0   9   8        213.06        297.43        11.81 o                         
   1   9   8      10642.93      10213.94       200.72 o                         
   2   9   8        429.51        347.49        14.60 o                         
   3   9   8        518.66        533.89        16.56 o                         
   4   9   8       3588.85       3432.62        71.97 o                         
   5   9   8       5425.40       4680.83        95.73 o                         
   6   9   8        114.44        179.15        14.94 o                         
   7   9   8       2148.69       2023.50        51.73 o                         
   8   9   8        357.23        409.35        23.58 o                         
   9   9   8         11.37          0.00        17.38 o                         
  10   9   8        249.24        307.16        25.72 o                         
  11   9   8        622.12        643.28        33.19 o                         
  12   9   8         59.19         38.86        24.85 o                         
 -12  10   8        652.01        575.63        48.57 o                         
 -11  10   8         17.79         28.99        25.54 o                         
 -10  10   8       1247.59       1192.94        51.52 o                         
  -9  10   8       1924.38       1903.51        57.38 o                         
  -8  10   8        226.01        285.24        16.81 o                         
  -7  10   8       2090.66       2069.14        52.23 o                         
  -6  10   8       1584.97       1429.67        38.56 o                         
  -5  10   8         56.74         40.74         9.60 o                         
  -4  10   8       5121.70       5316.24       107.68 o                         
  -3  10   8       2009.15       2112.16        45.71 o                         
  -2  10   8       1136.48       1099.48        26.33 o                         
  -1  10   8       1096.96        995.23        24.42 o                         
   0  10   8      12791.30      12497.14       244.16 o                         
   1  10   8        707.82        676.61        18.72 o                         
   2  10   8         30.59          7.21         6.71 o                         
   3  10   8       1263.79       1160.70        28.43 o                         
   4  10   8         21.55         27.89         8.77 o                         
   5  10   8       1242.96       1207.62        30.18 o                         
   6  10   8       4002.16       3717.33        86.87 o                         
   7  10   8        617.55        622.18        23.28 o                         
   8  10   8        254.58        265.35        20.30 o                         
   9  10   8        397.01        336.22        23.44 o                         
  10  10   8        740.60        731.90        33.76 o                         
  11  10   8        160.66        146.30        26.98 o                         
  12  10   8        139.80        188.40        40.32 o                         
 -12  11   8        223.66        216.87        42.70 o                         
 -11  11   8       1241.94       1263.81        81.28 o                         
 -10  11   8        312.38        315.42        28.18 o                         
  -9  11   8         18.21          5.91        18.01 o                         
  -8  11   8        783.53        772.87        26.71 o                         
  -7  11   8        503.62        516.93        21.30 o                         
  -6  11   8        699.18        686.57        23.74 o                         
  -5  11   8       3088.51       3031.57        71.78 o                         
  -4  11   8        667.23        614.48        18.42 o                         
  -3  11   8        994.96        943.67        23.92 o                         
  -2  11   8       7760.28       7991.99       158.57 o                         
  -1  11   8       8994.24       9001.27       177.69 o                         
   0  11   8        257.66        333.97        12.78 o                         
   1  11   8       6163.63       5888.09       117.94 o                         
   2  11   8        203.04        191.14        11.01 o                         
   3  11   8         33.96         49.21         9.21 o                         
   4  11   8        831.17        676.46        20.16 o                         
   5  11   8       4443.48       3942.09        82.37 o                         
   6  11   8          7.06         17.96        11.66 o                         
   7  11   8       2551.26       2276.72        57.42 o                         
   8  11   8        399.37        398.02        27.10 o                         
   9  11   8          9.91          6.21        18.71 o                         
  10  11   8          0.39          0.00        18.58 o                         
  11  11   8        472.48        493.17        30.06 o                         
  12  11   8        484.88        618.03        42.63 o
[truncated: 538,815 more chars]
