# Supplementary material for: Coordination variety of phenyl­tetra­zolato and di­methyl­amido ligands in dimeric Ti, Zr, and Ta com­plexes
Source: Acta Crystallogr C Struct Chem. 2024 Aug 23;80(Pt 9):576–83. doi: 10.1107/S2053229624007411 (PMC11371001; doi:10.1107/S2053229624007411)
Supplement: Supplementary file 3 [file c-80-00576-2sup3.hkl]

data_2                                                                          
_shelx_title ' GUZEI02GOOD_A.RES IN P-1'                                        
_shelx_refln_list_code          4                                               
_shelx_F_calc_maximum      495.66                                               
_exptl_crystal_F_000      2779.96                                               
_reflns_d_resolution_high  0.7992                                               
                                                                                
loop_                                                                           
 _space_group_symop_operation_xyz                                               
 'x, y, z'                                                                      
 '-x, -y, -z'                                                                   
                                                                                
_cell_length_a    13.9631                                                       
_cell_length_b    16.7619                                                       
_cell_length_c    27.3054                                                       
_cell_angle_alpha  86.902                                                       
_cell_angle_beta   81.154                                                       
_cell_angle_gamma  89.969                                                       
                                                                                
_shelx_F_squared_multiplier     1.000                                           
                                                                                
loop_                                                                           
 _refln_index_h                                                                 
 _refln_index_k                                                                 
 _refln_index_l                                                                 
 _refln_F_squared_calc                                                          
 _refln_F_squared_meas                                                          
 _refln_F_squared_sigma                                                         
 _refln_observed_status                                                         
   2   0   0        382.61        418.44        14.31 o                         
   3   0   0     164879.23     164962.56      3840.63 o                         
   4   0   0      98077.77     100021.53      2332.32 o                         
   5   0   0      38890.71      41074.27       962.44 o                         
   6   0   0      12053.95      11878.75       285.81 o                         
   7   0   0      59427.39      61589.79      1443.56 o                         
   8   0   0       7206.35       7012.33       176.69 o                         
   9   0   0          7.68         14.01        18.84 o                         
  10   0   0       1080.41       1153.64        46.79 o                         
  11   0   0       3516.51       3800.58       107.61 o                         
  12   0   0        866.09        875.61        42.48 o                         
  13   0   0        349.62        276.84        32.00 o                         
  14   0   0        465.36        350.05        40.59 o                         
  15   0   0         48.68         47.92        43.47 o                         
  16   0   0          1.65          5.33        44.38 o                         
  17   0   0         86.22        188.66        54.52 o                         
 -17   1   0        208.44        184.36        52.49 o                         
 -16   1   0       1236.71       1342.51        87.87 o                         
 -15   1   0       2631.77       2784.26       133.55 o                         
 -14   1   0        190.79        175.50        48.79 o                         
 -13   1   0       1774.08       1946.29        81.43 o                         
 -12   1   0      25394.00      27216.21       653.50 o                         
 -11   1   0      22206.42      22414.83       591.03 o                         
 -10   1   0       7641.16       7742.75       196.69 o                         
  -9   1   0       8454.75       8591.21       214.22 o                         
  -8   1   0      13310.59      12221.87       296.88 o                         
  -7   1   0       2384.37       1882.11       115.07 o                         
  -6   1   0       4189.17       3751.73        97.63 o                         
  -5   1   0          5.03         95.30        48.58 o                         
  -4   1   0       2166.73       1905.48        51.83 o                         
  -3   1   0      27547.22      31846.56       745.68 o                         
  -2   1   0       1693.86       2022.77        51.22 o                         
  -1   1   0         61.42         49.05        13.63 o                         
   1   1   0         14.08         37.87        16.30 o                         
   2   1   0      52524.47      56694.44      1323.73 o                         
   3   1   0     107321.74     111137.52      2590.23 o                         
   4   1   0      10771.37      10276.49       246.10 o                         
   5   1   0         58.09         75.59        19.84 o                         
   6   1   0      50222.45      52209.30      1223.93 o                         
   7   1   0      27974.46      28676.74       678.57 o                         
   8   1   0      14008.21      13573.95       422.18 o                         
   9   1   0        739.62        830.24        65.78 o                         
  10   1   0      15621.99      15190.87       370.20 o                         
  11   1   0      21235.04      21893.62       527.97 o                         
  12   1   0       1255.86       1256.20        51.08 o                         
  13   1   0         83.66         62.80        25.92 o                         
  14   1   0       5460.22       5771.72       206.32 o                         
  15   1   0       4878.45       5311.94       499.36 o                         
  16   1   0         12.24         50.47        85.85 o                         
  17   1   0       3154.88       3869.17       221.78 o                         
 -17   2   0         16.62         20.09        49.30 o                         
 -16   2   0          8.46         25.88        47.52 o                         
 -15   2   0         35.56         31.34        42.35 o                         
 -14   2   0         67.54         48.96        37.70 o                         
 -13   2   0        217.41        188.72        35.61 o                         
 -12   2   0       1315.71       1431.35        65.52 o                         
 -11   2   0        357.74        333.40        27.65 o                         
 -10   2   0       4937.12       4958.08       131.88 o                         
  -9   2   0       9330.43       8883.68       221.02 o                         
  -8   2   0       9699.42       9423.87       232.12 o                         
  -7   2   0       5351.34       5041.71       129.08 o                         
  -6   2   0      15706.61      17147.63       408.85 o                         
  -5   2   0      14715.09      14540.23       346.61 o                         
  -4   2   0      35998.42      37196.61       878.46 o                         
  -3   2   0      21079.16      24042.31       588.09 o                         
  -2   2   0       4291.97       6025.03       991.56 o                         
  -1   2   0      61910.19      69509.27      1622.06 o                         
   0   2   0     108723.27     111433.45      2602.38 o                         
   1   2   0       6137.70       7367.45       174.56 o                         
   2   2   0      67999.36      69164.30      2526.99 o                         
   3   2   0       1950.71       1954.48        73.11 o                         
   4   2   0      24773.68      25117.28       591.65 o                         
   5   2   0       7570.93       7883.90       192.09 o                         
   6   2   0       5185.55       5409.96       136.28 o                         
   7   2   0        747.70        368.79        26.95 o                         
   8   2   0       6044.17       6457.65       164.17 o                         
   9   2   0        898.14        690.02        32.53 o                         
  10   2   0       2497.60       2281.45        72.98 o                         
  11   2   0       6220.78       6273.10       164.52 o                         
  12   2   0        214.20        213.25        26.75 o                         
  13   2   0          0.49         18.90        27.99 o                         
  14   2   0        471.14        463.48        37.16 o                         
  15   2   0         16.05          4.29        42.49 o                         
  16   2   0          3.35         31.48        46.54 o                         
  17   2   0        237.05        334.81        82.99 o                         
 -17   3   0       1201.51       1458.87        97.75 o                         
 -16   3   0       6164.21       6749.86       268.06 o                         
 -15   3   0       2809.90       2960.26       139.23 o                         
 -14   3   0        157.57        159.90        37.03 o                         
 -13   3   0       7611.86       7817.26       238.39 o                         
 -12   3   0       7082.64       7291.86       221.87 o                         
 -11   3   0         44.42         33.04        21.55 o                         
 -10   3   0       7763.12       8329.01       228.29 o                         
  -9   3   0       9323.00       8874.95       221.36 o                         
  -8   3   0      23481.61      22817.41       543.69 o                         
  -7   3   0       1441.11       2003.45        67.91 o                         
  -6   3   0       6864.47       7082.00       174.88 o                         
  -5   3   0       7676.37       6952.48       170.24 o                         
  -4   3   0        124.10        209.69        15.64 o                         
  -3   3   0     157749.92     176680.00      4109.98 o                         
  -2   3   0         42.90          5.90        11.18 o                         
  -1   3   0       6035.74       7058.86       168.48 o                         
   0   3   0         35.86         21.73         8.88 o                         
   1   3   0       9841.74      12205.68       287.95 o                         
   2   3   0      25798.52      30236.05       708.26 o                         
   3   3   0         31.25         47.83        11.39 o                         
   4   3   0       7006.53       7157.54       173.82 o                         
   5   3   0       2110.89       1926.20        84.26 o                         
   6   3   0      22462.84      21660.05       514.74 o                         
   7   3   0      16280.63      15744.10       378.45 o                         
   8   3   0       4566.90       4727.59       123.71 o                         
   9   3   0        647.20        510.95        28.65 o                         
  10   3   0       6258.77       5853.00       153.77 o                         
  11   3   0       3292.44       3242.27        94.71 o                         
  12   3   0        258.63        248.42        28.19 o                         
  13   3   0      13464.75      13767.76       343.38 o                         
  14   3   0       6404.59       6840.75       184.20 o                         
  15   3   0       4621.13       4737.28       197.28 o                         
  17   3   0       1835.74       1922.75       160.25 o                         
 -16   4   0         11.52         49.96        50.10 o                         
 -15   4   0         16.28        -40.68        41.92 o                         
 -14   4   0          1.17         18.07        34.77 o                         
 -13   4   0       3472.22       3631.38       126.47 o                         
 -12   4   0       3340.20       3385.20       178.78 o                         
 -11   4   0          1.48         25.38        27.99 o                         
 -10   4   0       2847.43       2898.84        83.77 o                         
  -9   4   0       3139.78       3038.15        92.94 o                         
  -8   4   0       1020.37        894.20        38.81 o                         
  -7   4   0        634.46        657.60        28.35 o                         
  -6   4   0      20551.41      21785.96       516.87 o                         
  -5   4   0      34145.87      36789.94       864.07 o                         
  -4   4   0       1921.70       1600.93        45.99 o                         
  -3   4   0      20815.11      23527.27       554.08 o                         
  -2   4   0       9322.94      10369.26       246.81 o                         
  -1   4   0       7236.14       8245.38       196.74 o                         
   0   4   0       4998.67       5503.92       132.70 o                         
   1   4   0      27320.72      28778.94       674.99 o                         
   2   4   0      45798.02      48726.48      1139.15 o                         
   3   4   0      11534.71      12053.94       322.65 o                         
   4   4   0       1487.55       1540.70        44.88 o                         
   5   4   0       6090.12       5773.02       143.74 o                         
   6   4   0      10777.42      10535.03       255.75 o                         
   7   4   0      13803.00      13537.51       327.28 o                         
   8   4   0       5284.36       5488.27       141.60 o                         
   9   4   0       7915.83       7654.71       172.75 o                         
  10   4   0      10589.44      10890.42       241.59 o                         
  11   4   0       2198.22       2107.65        61.35 o                         
  12   4   0         13.86         33.60        23.10 o                         
  13   4   0        577.04        552.82        36.53 o                         
  14   4   0        459.53        475.51        41.53 o                         
  15   4   0        160.76        200.08       110.17 o                         
  16   4   0        554.39        583.78        94.43 o                         
 -16   5   0       3627.76       3901.97       200.32 o                         
 -15   5   0        338.47        363.94        54.19 o                         
 -14   5   0       2275.44       2513.86       122.46 o                         
 -13   5   0       8256.83       8395.42       255.44 o                         
 -12   5   0       1605.55       1595.13        69.28 o                         
 -11   5   0        897.10        925.97        49.34 o                         
 -10   5   0       5361.94       5161.95       160.71 o                         
  -9   5   0       2540.52       2451.14        75.30 o                         
  -8   5   0        138.56        182.52        20.26 o                         
  -7   5   0          8.35         12.61        16.25 o                         
  -6   5   0      15719.38      16108.49       390.85 o                         
  -5   5   0       5669.31       5098.60       145.72 o                         
  -4   5   0       1174.36       1392.76        42.44 o                         
  -3   5   0         42.83        129.55        16.36 o                         
  -2   5   0         65.51         78.10        12.76 o                         
  -1   5   0       5733.69       6416.30       155.60 o                         
   0   5   0      14675.97      15942.11       377.38 o                         
   1   5   0          2.86         21.72        11.61 o                         
   2   5   0        448.15        541.18        20.65 o                         
   3   5   0         94.81        109.06        12.84 o                         
   4   5   0        881.49       1133.58        35.94 o                         
   5   5   0      13328.47      12774.27       306.90 o                         
   6   5   0       7523.84       7043.20       174.89 o                         
   7   5   0      18075.74      19260.42       472.07 o                         
   8   5   0         94.50        155.73        19.82 o                         
   9   5   0      18701.27      18507.57       446.39 o                         
  10   5   0       8900.19       8185.94       207.74 o                         
  11   5   0       2074.14       1800.88        60.67 o                         
  12   5   0       4054.27       4002.49       114.31 o                         
  13   5   0      12177.65      12985.80       376.10 o                         
  14   5   0       3262.83       3448.90       132.67 o                         
  15   5   0         19.56         66.19        46.41 o                         
  16   5   0       3723.63       4203.49       269.00 o                         
 -16   6   0          1.42        -37.20        74.40 o                         
 -15   6   0         14.63         64.42        47.52 o                         
 -14   6   0        162.05        179.06        39.08 o                         
 -13   6   0       1176.17       1126.66        59.75 o                         
 -12   6   0       4027.76       4138.96       139.14 o                         
 -10   6   0       3515.70       3567.16       119.36 o                         
  -9   6   0       4614.44       4800.76       149.63 o                         
  -8   6   0       5182.87       5655.00       192.34 o                         
  -7   6   0        717.46        625.95        32.00 o                         
  -6   6   0      18132.45      18030.44       577.23 o                         
  -5   6   0      21146.79      22638.54       536.55 o                         
  -4   6   0       9311.20      10212.69       247.15 o                         
  -3   6   0       7653.26       7629.13       186.34 o                         
  -2   6   0      57308.66      60295.92      1410.29 o                         
  -1   6   0      19957.63      21165.31       499.72 o                         
   0   6   0      17678.19      18165.96       563.31 o                         
   1   6   0      65171.78      66999.33      1563.75 o                         
   2   6   0       9923.05       9269.18       222.81 o                         
   3   6   0       1291.99       1160.32        36.21 o                         
   4   6   0       5530.18       5621.36       140.14 o                         
   5   6   0      54586.35      55994.01      2237.58 o                         
   6   6   0      20987.04      21594.48       514.01 o                         
   7   6   0       2189.97       2330.51        68.15 o                         
   8   6   0        187.18        169.03        23.54 o                         
   9   6   0       4011.61       3814.09       105.30 o                         
  10   6   0         56.33         45.36        21.59 o                         
  11   6   0         24.41          0.00        26.76 o                         
  12   6   0        101.19        119.82        32.29 o                         
  13   6   0       3810.87       3886.14       133.68 o                         
  14   6   0        789.55        904.55        55.01 o                         
  15   6   0        109.43        171.89        58.66 o                         
  16   6   0         26.33         30.70        71.54 o                         
 -16   7   0        114.77         65.82        80.13 o                         
 -15   7   0       1791.93       1696.68       151.67 o                         
 -14   7   0       3364.74       3284.62       121.50 o                         
 -13   7   0       4435.54       4821.71       159.44 o                         
 -12   7   0          0.66         -7.70        35.96 o                         
 -11   7   0       9989.70       9226.83       273.55 o                         
 -10   7   0       4874.54       4805.15       152.44 o                         
  -9   7   0          5.50          0.65        24.83 o                         
  -8   7   0        720.40       1067.04        74.79 o                         
  -7   7   0        278.71        208.14        24.46 o                         
  -6   7   0       9345.87       9365.28       277.11 o                         
  -5   7   0         76.24         40.93        20.07 o                         
  -4   7   0       1147.23       1310.69        53.70 o                         
  -3   7   0         62.17         46.57        14.02 o                         
  -2   7   0       1119.31       1266.58        39.61 o                         
  -1   7   0         49.87          4.66        12.76 o                         
   0   7   0       1963.09       2277.83        62.20 o                         
   1   7   0        210.90        126.02        14.85 o                         
   2   7   0       1536.28       1762.23        62.37 o                         
   3   7   0       9659.80      10435.16       254.35 o                         
   4   7   0       1347.02       1883.81        54.46 o                         
   5   7   0          6.21         79.68        19.74 o                         
   6   7   0       6363.34       6373.10       268.66 o                         
   7   7   0       2017.72       1921.25        76.41 o                         
   8   7   0      18154.82      17876.32       430.63 o                         
   9   7   0       8941.58       8868.48       259.85 o                         
  10   7   0         26.76         44.56        24.99 o                         
  11   7   0       6304.60       5867.27       218.88 o                         
  12   7   0      11407.34      11392.90       334.74 o                         
  13   7   0      10808.92      11322.07       334.19 o                         
  14   7   0        658.99        636.48        49.16 o                         
  15   7   0       4905.28       5865.71       360.57 o                         
  16   7   0       2670.49       2841.49       175.99 o                         
 -15   8   0         46.19        103.02        77.26 o                         
 -14   8   0        328.46        396.14        57.01 o                         
 -13   8   0         50.29         76.29        44.38 o                         
 -12   8   0         10.05         -1.36        30.63 o                         
 -11   8   0       8820.57       9234.32       382.97 o                         
 -10   8   0        704.98        702.02        44.06 o                         
  -9   8   0          0.62         -3.41        24.67 o                         
  -8   8   0       2699.19       2628.60        91.78 o                         
  -7   8   0      14909.60      15352.85       637.70 o                         
  -6   8   0      19827.71      21588.42       559.18 o                         
  -5   8   0       3772.17       4237.64       110.77 o                         
  -4   8   0      11145.68      11342.45       275.40 o                         
  -3   8   0      21296.30      19956.71       474.66 o                         
  -2   8   0       7975.19       7829.33       192.43 o                         
  -1   8   0        528.93        387.67        22.44 o                         
   0   8   0     129215.54     137959.17      3217.65 o                         
   1   8   0      34069.14      33996.53      1163.60 o                         
   2   8   0       8567.04       9385.72       347.43 o                         
   3   8   0       1701.99       1481.07        45.32 o                         
   4   8   0      27308.07      27775.08       657.08 o                         
   5   8   0      28650.76      28345.66       670.68 o                         
   6   8   0        251.82        163.18        23.42 o                         
   7   8   0        945.12        773.06        41.05 o                         
   8   8   0       7073.62       6411.27       223.67 o                         
   9   8   0        826.63        800.73        45.37 o                         
  10   8   0          8.20         16.58        41.28 o                         
  11   8   0       4430.86       4476.41       197.81 o                         
  12   8   0       3486.47       3563.56       125.28 o                         
  13   8   0         12.25          6.71        47.66 o                         
  14   8   0         22.00         59.21        35.67 o                         
  15   8   0          6.84        -49.15        51.57 o                         
 -15   9   0       4207.94       4735.47       300.47 o                         
 -14   9   0       4270.86       4187.38       184.00 o                         
 -13   9   0       1062.13       1045.63        75.70 o                         
 -12   9   0       6931.66       6795.17       264.87 o                         
 -11   9   0      13744.77      13717.33       395.34 o                         
 -10   9   0       7560.82       7935.91       238.32 o                         
  -9   9   0        387.42        365.41        34.44 o                         
  -8   9   0      12562.06      13009.45       371.14 o                         
  -7   9   0      13002.85      13155.45       488.96 o                         
  -6   9   0       6279.87       6239.57       225.52 o                         
  -5   9   0         12.63         27.59        17.84 o                         
  -4   9   0        338.42        360.37        23.58 o                         
  -3   9   0          4.54         29.19        15.96 o                         
  -2   9   0       1414.35       1346.95        43.95 o                         
  -1   9   0       2964.52       2829.05        77.93 o                         
   0   9   0       1865.95       1947.61        57.15 o                         
   1   9   0          0.30         37.80        15.64 o                         
   2   9   0        113.46        145.33        26.26 o                         
   3   9   0       3145.01       3171.60       173.40 o                         
   4   9   0       4655.52       4349.39       123.49 o                         
   5   9   0       4664.75       4511.31       139.29 o                         
   6   9   0        204.38        162.54        25.50 o                         
   7   9   0      22564.55      22133.90       615.69 o                         
   8   9   0      21854.53      20510.46       573.27 o                         
   9   9   0       4167.41       4119.75       135.33 o                         
  10   9   0       8299.30       8181.67       268.70 o                         
  11   9   0      20641.14      19988.28       566.10 o                         
  12   9   0      18660.26      19745.16       559.99 o                         
  13   9   0       3304.45       3431.53       125.28 o                         
  14   9   0       3310.46       3564.68       185.64 o                         
  15   9   0       6748.30       7364.34       294.29 o                         
 -15  10   0        464.05        540.85       105.88 o                         
 -14  10   0        851.77        982.30        78.61 o                         
 -13  10   0        193.97        226.76        51.33 o                         
 -12  10   0         59.44          5.72        44.52 o                         
 -11  10   0       1225.59       1174.69        78.61 o                         
 -10  10   0        248.47        306.56        45.49 o                         
  -9  10   0         62.86         52.35        28.20 o                         
  -8  10   0       1052.85        967.98        49.34 o                         
  -7  10   0       2096.79       2068.80       116.04 o                         
  -6  10   0        155.49        213.10        22.76 o                         
  -5  10   0       8557.43       8796.94       308.13 o                         
  -4  10   0      38423.71      41198.12       982.96 o                         
  -3  10   0       9199.72       9598.26       236.77 o                         
  -2  10   0       1211.55       1266.58        43.91 o                         
  -1  10   0      15639.52      15010.11       361.98 o                         
   0  10   0      40282.61      41442.91       975.68 o                         
   1  10   0       5019.70       5100.55       167.28 o                         
   2  10   0       8233.57       8792.19       307.48 o                         
   3  10   0      20400.19      21208.10      1015.04 o                         
   4  10   0       8127.46       7394.04       248.91 o                         
   5  10   0        760.40        679.17        59.58 o                         
   6  10   0       1377.76       1341.23        57.64 o                         
   7  10   0       1143.84       1060.34        52.92 o                         
   8  10   0          9.57         11.31        24.30 o                         
   9  10   0       1589.66       1517.58        66.75 o                         
  10  10   0       2339.15       2082.56        84.33 o                         
  11  10   0       1004.99        952.86        55.91 o                         
  12  10   0          1.91          6.11        33.58 o                         
  13  10   0          6.77         22.76        34.93 o                         
  14  10   0        421.27        490.67        49.19 o                         
  15  10   0        844.39        978.20       124.48 o                         
 -14  11   0        957.95        994.53        80.86 o                         
 -13  11   0        151.25        101.15        49.30 o                         
 -12  11   0       4664.75       4505.69       238.81 o                         
 -11  11   0      10444.67      10373.45       382.38 o                         
 -10  11   0        345.63        272.32        45.23 o                         
  -9  11   0       3423.78       3430.49       186.01 o                         
  -8  11   0      37510.13      37307.96      1260.43 o                         
  -7  11   0        254.40        220.31        30.81 o                         
  -6  11   0       1611.49       1754.19        95.17 o                         
  -5  11   0         73.59         35.74        21.72 o                         
  -4  11   0       2567.72       3064.16       130.11 o                         
  -3  11   0        958.54       1029.25        45.87 o                         
  -2  11   0       1484.16       1306.06        45.69 o                         
  -1  11   0          1.74          4.42        18.59 o                         
   0  11   0         62.48        108.62        19.79 o                         
   1  11   0       1552.43       1633.29        83.31 o                         
   2  11   0       4889.47       5098.79       153.62 o                         
   3  11   0        160.83        222.21        44.28 o                         
   4  11   0        314.72        285.49        29.07 o                         
   5  11   0        182.13        168.83        25.30 o                         
   6  11   0        966.56        913.38        47.86 o                         
   7  11   0       6574.45       6187.47       190.46 o                         
   8  11   0       6545.44       6204.99       192.61 o                         
   9  11   0        608.36        522.53        41.68 o                         
  10  11   0        269.03        269.63        36.56 o                         
  11  11   0       4255.36       4206.28       144.52 o                         
  12  11   0       1710.14       1878.65        83.14 o                         
  13  11   0         49.61         50.23        34.37 o                         
  14  11   0       3192.21       3238.42       124.87 o                         
 -14  12   0        152.08        295.59        58.58 o                         
 -13  12   0        206.35        155.22        50.47 o                         
 -12  12   0        100.46        103.02        45.23 o                         
 -11  12   0        758.00        802.57        67.76 o                         
 -10  12   0        263.02        273.61        57.23 o                         
  -9  12   0        916.69        892.45        90.14 o                         
  -8  12   0       2050.99       1918.46        99.15 o                         
  -7  12   0       4083.20       3959.69       163.90 o                         
  -6  12   0       4341.14       4312.18       138.64 o                         
  -5  12   0      31153.46      33739.85      1376.80 o                         
  -4  12   0      16724.41      17895.85       577.81 o                         
  -3  12   0       4083.71       4269.61       115.81 o                         
  -2  12   0       2430.10       2434.09        73.18 o                         
  -1  12   0       9704.81       9498.46       237.12 o                         
   0  12   0      15705.44      16666.94       402.74 o                         
   1  12   0        968.46       1023.35        39.81 o                         
   2  12   0      18040.45      17260.39       483.54 o                         
   3  12   0      14524.32      13796.43       392.11 o                         
   4  12   0       2346.04       2061.95        77.09 o                         
   5  12   0         15.29        -15.04        22.43 o                         
   6  12   0       9526.81       9244.35       272.58 o                         
   7  12   0       9421.35       8754.15       260.95 o                         
   8  12   0        546.37        542.63        41.56 o                         
   9  12   0       3811.71       3569.20       124.90 o                         
  10  12   0       2997.40       3070.44       113.70 o                         
  11  12   0        282.32        306.30        40.71 o                         
  12  12   0        720.73        554.48        48.41 o                         
  13  12   0        922.77        961.98        60.61 o                         
  14  12   0         40.23         48.65        54.63 o                         
 -13  13   0        497.32        493.92        65.74 o                         
 -12  13   0       3686.87       3840.98       404.92 o                         
 -11  13   0       3231.91       3357.71       154.71 o                         
 -10  13   0          7.14         -1.32        39.42 o                         
  -9  13   0       2881.47       2909.75       135.53 o                         
  -8  13   0       5497.19       5265.47       211.45 o                         
  -7  13   0       2761.96       2852.37       128.48 o                         
  -6  13   0        390.35        377.74        65.82 o                         
  -5  13   0       1088.47       1228.26       105.88 o                         
  -4  13   0       2802.39       3229.63        93.57 o                         
  -3  13   0       2431.27       2635.70        85.80 o                         
  -2  13   0       2271.61       2418.89        73.97 o                         
  -1  13   0         50.57         82.53        21.77 o                         
   0  13   0        563.70        552.29        40.47 o                         
   1  13   0        247.40        189.44        29.65 o                         
   2  13   0       3402.36       3406.67       114.54 o                         
   3  13   0       1807.40       1643.52        67.17 o                         
   4  13   0       1560.77       1419.38        61.67 o                         
   5  13   0       4666.39       4610.38       149.20 o                         
   6  13   0       3540.40       3416.67       142.65 o                         
   7  13   0      12900.57      11899.71       348.03 o                         
   8  13   0        370.63        357.36        41.06 o                         
   9  13   0       8623.77       8403.76       257.12 o                         
  10  13   0      11303.92      10849.84       323.66 o                         
  11  13   0       3708.16       3610.93       164.62 o                         
  12  13   0         23.13         -0.37        34.93 o                         
  13  13   0       4765.60       5190.93       179.01 o                         
 -12  14   0         13.22        -25.75        54.37 o                         
 -11  14   0          1.29         51.45        48.44 o                         
 -10  14   0       2059.37       2005.97       109.21 o                         
  -9  14   0        663.50        638.15        88.71 o                         
  -8  14   0       3809.12       3874.34       167.95 o                         
  -7  14   0       1486.50       1602.69        90.03 o                         
  -6  14   0       1172.93       1363.41        78.84 o                         
  -5  14   0       8151.00       8114.35       317.64 o                         
  -4  14   0       3742.86       3896.66       248.96 o                         
  -3  14   0       1603.77       1715.37        71.86 o                         
  -2  14   0      21778.69      22434.52       625.60 o                         
  -1  14   0      24501.41      26105.89       724.20 o                         
   0  14   0      16686.52      17311.24       515.98 o                         
   1  14   0        385.98        398.67        36.05 o                         
   2  14   0       2821.78       2753.17       163.36 o                         
   3  14   0      11530.05      11001.51       320.51 o                         
   4  14   0         56.35         83.80        56.18 o                         
   5  14   0       7037.38       7082.11       300.10 o                         
   6  14   0      11184.31      10762.11       316.07 o                         
   7  14   0       7686.82       7286.74       273.53 o                         
   8  14   0        255.95        230.67        37.71 o                         
   9  14   0       1955.33       1613.88        75.68 o                         
  10  14   0       1583.10       1700.49        81.19 o                         
  11  14   0        588.46        479.58        49.59 o                         
  12  14   0          4.11         -2.98        38.88 o                         
 -12  15   0       2261.89       2511.07       354.85 o                         
 -11  15   0        150.25        157.66        53.37 o                         
 -10  15   0       1058.81       1176.25        83.81 o                         
  -9  15   0        222.74        253.42        51.51 o                         
  -8  15   0        284.94        300.87        51.33 o                         
  -7  15   0        822.12        829.88        68.68 o                         
  -6  15   0       4001.73       4191.85       233.08 o                         
  -5  15   0        428.17        489.52        74.40 o                         
  -4  15   0        137.52        157.87        47.22 o                         
  -3  15   0        110.17        197.29        42.49 o                         
  -2  15   0         21.44         41.49        38.45 o                         
  -1  15   0        691.61        679.19        58.68 o                         
   0  15   0          3.49         39.11        31.39 o                         
   1  15   0       2343.95       2213.12        98.79 o                         
   2  15   0       8967.69       8598.31       258.28 o                         
   3  15   0       5599.02       5271.61       169.04 o                         
   4  15   0         11.87        -30.34        38.85 o                         
   5  15   0       4118.43       3945.01       134.88 o                         
   6  15   0      12434.62      12148.03       355.73 o                         
   7  15   0       1742.24       1534.50        72.59 o                         
   8  15   0       1660.00       1651.59        76.78 o                         
   9  15   0      15136.37      14307.88       469.69 o                         
  10  15   0       5698.17       5862.42       193.72 o                         
  11  15   0        457.60        429.46        48.40 o                         
 -11  16   0        511.89        715.41       105.88 o                         
 -10  16   0       1186.09       1177.66       138.79 o                         
  -9  16   0       1191.25       1294.87       111.60 o                         
  -8  16   0        573.66        587.92        90.14 o                         
  -7  16   0        277.68        371.50       135.93 o                         
  -6  16   0       5475.18       5898.53       432.11 o                         
  -5  16   0       2508.73       2586.65       183.15 o                         
  -3  16   0       9396.51       9648.65       506.51 o                         
  -2  16   0       3062.35       3334.84       216.06 o                         
  -1  16   0        820.77        888.16        77.26 o                         
   0  16   0       3390.63       3500.64       151.72 o                         
   1  16   0      16003.91      16555.87       582.76 o                         
   2  16   0       4263.93       4191.96       140.94 o                         
   3  16   0        369.71        273.99        46.41 o                         
   4  16   0       5506.83       5312.28       173.46 o                         
   5  16   0       9027.05       8899.98       269.81 o                         
   6  16   0       1051.86        944.38        57.83 o                         
   7  16   0        943.84        985.86        59.29 o                         
   8  16   0        215.61        181.73        38.20 o                         
   9  16   0        424.94        349.99        44.79 o                         
  10  16   0        220.16        231.82        45.04 o                         
 -10  17   0       2102.58       2323.79       218.92 o                         
  -9  17   0        167.27        161.68        54.63 o                         
  -8  17   0         27.10        -50.35        54.37 o                         
  -7  17   0        126.43        165.98        74.40 o                         
  -6  17   0       1355.57       1161.83       117.33 o                         
  -5  17   0         91.81        154.53        71.54 o                         
  -4  17   0          2.81         20.03        62.96 o                         
  -3  17   0         46.39         34.34        51.51 o                         
  -2  17   0         82.09        131.64        62.96 o                         
  -1  17   0       1329.10       1384.77        85.98 o                         
   0  17   0         84.55        148.81        65.82 o                         
   1  17   0         44.37        195.04        48.56 o                         
   2  17   0       2672.95       2533.03       123.38 o                         
   3  17   0        531.23        431.18        54.52 o                         
   4  17   0       2324.94       2477.09        99.67 o                         
   5  17   0       3202.54       3086.19       116.75 o                         
   6  17   0        208.48        189.17        39.38 o                         
   7  17   0         45.90         50.25        35.86 o                         
   8  17   0       2867.04       3047.54       149.78 o                         
   9  17   0       2916.21       3292.13       127.55 o                         
  -8  18   0       1015.19       1093.15       125.91 o                         
  -7  18   0       2740.38       2744.04       200.32 o                         
  -6  18   0       2614.54       2377.75       183.15 o                         
  -5  18   0          5.24          5.72        68.68 o                         
  -4  18   0       4979.38       5284.91       317.64 o                         
  -3  18   0       4310.79       4246.41       266.13 o                         
  -2  18   0       1605.91       1496.36       137.36 o                         
  -1  18   0       2700.24       2523.70       183.15 o                         
   0  18   0      11874.69      12051.65       686.80 o                         
   1  18   0      12904.95      12827.38       583.64 o                         
   2  18   0       1573.59       1456.66        91.06 o                         
   3  18   0        239.31        167.44        47.52 o                         
   4  18   0       3403.61       3226.21       158.82 o                         
   5  18   0       3459.02       3383.69       208.90 o                         
   6  18   0         18.09         94.13        70.11 o                         
   7  18   0         99.38        122.80        40.32 o                         
   8  18   0        682.77        761.62        59.92 o                         
  -7  19   0        272.91        331.95        88.71 o                         
  -6  19   0        918.72        952.93       117.33 o                         
  -5  19   0         30.26         97.30        77.26 o                         
  -4  19   0        599.36        652.46       105.88 o                         
  -3  19   0        246.53        440.70        88.71 o                         
  -2  19   0         95.84        123.05        71.54 o                         
  -1  19   0        111.80        200.32        80.13 o                         
   0  19   0         23.43        214.62        53.59 o                         
   1  19   0        172.72        153.24        51.57 o                         
   2  19   0         70.49         72.97        50.59 o                         
   3  19   0       1070.81       1062.52        80.86 o                         
   4  19   0       1384.85       1306.38        88.00 o                         
   5  19   0        360.25        329.58        58.58 o                         
   6  19   0          5.38        -29.09        48.06 o                         
   7  19   0       1827.00       1798.29       109.93 o                         
  -5  20   0        601.26        598.09       103.02 o                         
  -4  20   0       3207.68       3565.34       248.96 o                         
  -3  20   0       6859.84       8023.23       455.00 o                         
  -2  20   0        133.62        131.64        88.71 o                         
  -1  20   0       3269.96       3221.94       226.07 o                         
   0  20   0       4388.67       4718.30       297.61 o                         
   1  20   0       3194.27       3472.09       164.83 o                         
   2  20   0          1.40         -8.01        50.47 o                         
   3  20   0       3327.80       3612.11       169.94 o                         
   4  20   0       5702.75       6133.30       253.94 o                         
  -4 -20   1          7.98        101.81        57.01 o                         
  -3 -20   1        695.04        816.06        78.92 o                         
  -2 -20   1          8.15         31.16        54.19 o                         
  -1 -20   1         14.09         30.56        94.43 o                         
   0 -20   1         10.66        -62.96        71.54 o                         
   1 -20   1         15.53        -68.68        71.54 o                         
   2 -20   1          9.26         74.40        74.40 o                         
   3 -20   1        177.21        206.04        88.71 o                         
   4 -20   1        200.78        274.72        94.43 o                         
   5 -20   1         18.37        -45.79        82.99 o                         
  -6 -19   1         25.03          9.93        51.33 o                         
  -5 -19   1          0.39        120.75        67.25 o                         
  -4 -19   1         49.25         64.18        49.54 o                         
  -3 -19   1        108.24         97.64        50.10 o                         
  -2 -19   1         97.21        113.13        47.52 o                         
  -1 -19   1        346.11        451.55        98.73 o                         
   0 -19   1        270.68        265.17        54.52 o                         
   2 -19   1         30.53        105.88        71.54 o                         
   3 -19   1        625.15        678.21       103.02 o                         
   4 -19   1        667.77        815.57       111.60 o                         
   5 -19   1         22.35         -8.58        71.54 o                         
   6 -19   1        334.69        383.46        94.43 o                         
   7 -19   1        285.96        409.22        94.43 o                         
  -8 -18   1        244.22        244.21        50.10 o                         
  -7 -18   1         99.27         53.66        38.81 o                         
  -6 -18   1         36.44         38.07        38.39 o                         
  -5 -18   1        527.20        549.44        85.85 o                         
  -4 -18   1         62.65         97.17        46.41 o                         
  -3 -18   1         31.83        -21.40        61.53 o                         
  -2 -18   1         21.29         40.44        57.23 o                         
  -1 -18   1          5.49         97.59        49.30 o                         
   0 -18   1         89.31         42.68        47.52 o                         
   1 -18   1        138.52        168.50        51.57 o                         
   2 -18   1        103.30         91.57        68.68 o                         
   3 -18   1          3.55         17.17        65.82 o                         
   4 -18   1          5.89         97.30        74.40 o                         
   5 -18   1        188.03        289.03        80.13 o                         
   6 -18   1        285.17        274.72        77.26 o                         
   7 -18   1        452.02        503.65        91.57 o                         
   8 -18   1         13.80        137.36        88.71 o                         
  -9 -17   1         87.54        101.63        63.75 o                         
  -8 -17   1          2.93        -20.42        37.77 o                         
  -7 -17   1        296.10        211.05        41.12 o                         
  -6 -17   1        121.07         99.20        38.00 o                         
  -5 -17   1         28.28         13.34        34.10 o                         
  -4 -17   1        458.47        412.14        44.04 o                         
  -3 -17   1        314.30        243.53        46.47 o                         
  -2 -17   1        169.67        167.41        44.52 o                         
  -1 -17   1       2072.36       2045.83       154.53 o                         
   0 -17   1       1346.19       1260.79        81.93 o                         
   1 -17   1        136.15        202.90        68.68 o                         
   2 -17   1        596.83        691.93        65.74 o                         
   3 -17   1        558.59        609.53        88.71 o                         
   4 -17   1        451.73        449.28        85.85 o                         
   5 -17   1         16.20        -31.48        60.09 o                         
   6 -17   1        879.18        950.07       108.74 o                         
   7 -17   1        208.06        128.77        71.54 o                         
   8 -17   1         21.52         55.52        50.10 o                         
   9 -17   1        477.74        424.60       105.88 o                         
  10 -17   1          8.55         17.00        51.51 o                         
  -9 -16   1        254.48        232.46        48.72 o                         
  -8 -16   1          5.04         -0.16        42.45 o                         
  -7 -16   1         45.16         28.27        34.48 o                         
  -6 -16   1        359.51        301.61        39.58 o                         
  -5 -16   1         52.99         53.63        34.62 o                         
  -4 -16   1          5.49        -30.87        31.82 o                         
  -3 -16   1        866.99        771.14        59.04 o                         
  -2 -16   1         16.82        -23.51        37.39 o                         
  -1 -16   1         32.56         39.64        49.81 o                         
   0 -16   1       2332.45       2250.34       112.29 o                         
   1 -16   1         28.84        -10.10        81.56 o                         
   2 -16   1        573.93        549.37        57.64 o                         
   3 -16   1         94.42         71.54        62.96 o                         
   4 -16   1         27.86         -8.58        57.23 o                         
   5 -16   1        347.78        389.19        80.13 o                         
   6 -16   1       1058.25       1150.68        76.81 o                         
   7 -16   1        413.19        327.08        52.94 o                         
   8 -16   1        344.66        351.87        54.63 o                         
   9 -16   1        180.88        197.53        61.53 o                         
  10 -16   1        471.96        576.78        69.79 o                         
  11 -16   1        139.88        237.54       145.94 o                         
 -11 -15   1        301.80        322.96        46.32 o                         
 -10 -15   1         78.87         24.85        38.55 o                         
  -9 -15   1         14.37         38.43        36.52 o                         
  -8 -15   1          2.95         27.33        36.79 o                         
  -7 -15   1         38.78         -9.50        36.21 o                         
  -6 -15   1         35.08         34.66        30.16 o                         
  -5 -15   1        200.56        109.20        31.30 o                         
  -4 -15   1          0.06         10.58        30.09 o                         
  -3 -15   1        208.59        156.12        33.04 o                         
  -2 -15   1        411.47        414.69        39.08 o                         
  -1 -15   1          0.33        -14.91        29.65 o                         
   0 -15   1       1589.58       1759.66        82.28 o                         
   1 -15   1        235.41        323.37        62.96 o                         
   2 -15   1          0.70         12.88        36.42 o                         
   3 -15   1        717.63        786.66        68.68 o                         
   4 -15   1          1.70        683.94        85.85 o                         
   5 -15   1         32.72        113.04        47.22 o                         
   6 -15   1         76.15         30.92        41.44 o                         
   7 -15   1        625.90        632.14        58.58 o                         
   8 -15   1        441.85        413.11        54.19 o                         
   9 -15   1        416.23        358.07        53.59 o                         
  10 -15   1         57.40          7.15        44.52 o                         
  11 -15   1         35.58         57.41        49.54 o                         
  12 -15   1          1.03         85.64        55.40 o                         
 -12 -14   1         28.03          4.23        37.33 o                         
 -11 -14   1        637.02        610.54        51.74 o                         
 -10 -14   1        283.67        351.28        44.15 o                         
  -9 -14   1         10.04         31.48        33.62 o                         
  -8 -14   1        318.33        305.81        38.70 o                         
  -7 -14   1          7.15         58.55        31.75 o                         
  -6 -14   1        544.05        564.98        45.02 o                         
  -5 -14   1        710.07        582.63        43.98 o                         
  -4 -14   1          3.00         -1.11        27.99 o                         
  -3 -14   1         33.29          7.09        27.99 o                         
  -2 -14   1         14.91         21.21        34.22 o                         
  -1 -14   1         47.80         21.08        33.48 o                         
   0 -14   1       2027.52       2050.64       100.97 o                         
   1 -14   1          3.25        -18.12        34.62 o                         
   2 -14   1        319.14        302.86        45.49 o                         
   3 -14   1         12.92          5.72        33.05 o                         
   4 -14   1         31.91         71.33        30.16 o                         
   5 -14   1        684.64        672.60        81.56 o                         
   6 -14   1         27.36         11.45        34.40 o                         
   7 -14   1        112.59        138.09        58.66 o                         
   8 -14   1        722.64        830.23        65.74 o                         
   9 -14   1          2.10         28.62        42.49 o                         
  10 -14   1         63.10         65.82        46.54 o                         
  11 -14   1         25.29         21.16        43.19 o                         
  12 -14   1        894.89        902.73        76.89 o                         
 -13 -13   1         59.03         62.42        49.36 o                         
 -12 -13   1        181.18        216.21        40.43 o                         
 -11 -13   1          2.41         30.77        43.68 o                         
 -10 -13   1         10.33         22.73        36.27 o                         
  -9 -13   1          3.34         62.71        33.09 o                         
  -8 -13   1        249.96        203.25        54.65 o                         
  -7 -13   1       1810.23       1622.20        71.40 o                         
  -6 -13   1        763.88        698.04        54.52 o                         
  -5 -13   1          6.13        -25.88        32.35 o                         
  -4 -13   1        105.24        134.32        31.07 o                         
  -3 -13   1        482.45        481.05        38.53 o                         
  -2 -13   1       1051.40       1030.16        51.75 o                         
  -1 -13   1         16.70         43.43        26.15 o                         
   0 -13   1        156.88        126.78        28.61 o                         
   1 -13   1       1133.54       1108.74        45.08 o                         
   2 -13   1        312.90        373.46        45.85 o                         
   3 -13   1         55.82         53.69        22.30 o                         
   4 -13   1        177.93        161.56        25.46 o                         
   5 -13   1         29.33         29.15        27.82 o                         
   6 -13   1        380.08        449.10       104.45 o                         
   7 -13   1          0.34        -28.30        36.25 o                         
   8 -13   1        261.48        297.53        46.54 o                         
   9 -13   1        310.55        234.66        62.96 o                         
  10 -13   1         42.28         45.21        40.32 o                         
  11 -13   1        197.58        169.66        48.81 o                         
  12 -13   1         39.88         52.13        46.41 o                         
  13 -13   1         17.01         31.15        53.59 o                         
 -13 -12   1        329.10        305.53        44.30 o                         
 -12 -12   1        102.45        117.75        35.92 o                         
 -11 -12   1         12.91        -20.05        31.09 o                         
 -10 -12   1         12.77          1.32        30.32 o                         
  -9 -12   1        563.40        540.50        43.91 o                         
  -8 -12   1        128.17        189.38        44.64 o                         
  -7 -12   1        392.34        478.25        46.62 o                         
  -6 -12   1         21.16         15.25        27.70 o                         
  -5 -12   1        176.63        158.46        27.99 o                         
  -4 -12   1        176.68        211.65        29.65 o                         
  -3 -12   1        353.06        313.95        30.81 o                         
  -2 -12   1        607.87        570.24        39.08 o                         
  -1 -12   1         50.72         18.41        23.64 o                         
   0 -12   1          0.02         -2.86        18.73 o                         
   1 -12   1        186.43        169.40        25.20 o                         
   2 -12   1         18.33         13.42        20.54 o                         
   3 -12   1         15.64         31.54        21.01 o                         
   4 -12   1        482.78        416.37        28.85 o                         
   5 -12   1        364.42        421.58        31.66 o                         
   6 -12   1         88.43         87.49        28.96 o                         
   7 -12   1        313.11        303.47        33.95 o                         
   8 -12   1        318.54        331.19        45.49 o                         
   9 -12   1        389.85        391.24        48.65 o                         
  10 -12   1          0.21        -20.03        52.94 o                         
  11 -12   1        166.72        208.59        46.01 o                         
  12 -12   1       1292.28       1370.73        88.76 o                         
  13 -12   1        284.96        380.91       118.76 o                         
  14 -12   1        483.62        540.85       100.16 o                         
 -14 -11   1         23.37         48.99        38.65 o                         
 -13 -11   1         60.32         86.33        36.17 o                         
 -12 -11   1          3.12         44.08        36.02 o                         
 -11 -11   1         87.83        100.13        34.48 o                         
 -10 -11   1        233.89        214.69        33.99 o                         
  -9 -11   1          2.28          1.34        39.48 o                         
  -8 -11   1          3.97          1.40        26.10 o                         
  -7 -11   1        212.87        236.51        31.04 o                         
  -6 -11   1        144.58        122.89        27.77 o                         
  -5 -11   1        348.56        338.23        31.30 o                         
  -4 -11   1          6.29         -3.49        21.99 o                         
  -3 -11   1          0.13        -20.88        20.88 o                         
  -2 -11   1        546.63        481.76        32.46 o                         
  -1 -11   1          1.91         10.51        16.96 o                         
   0 -11   1       1347.21       1402.66        47.64 o                         
   1 -11   1        241.68        277.31        23.00 o                         
   2 -11   1        292.64        299.39        26.84 o                         
   3 -11   1         96.33         92.32        20.14 o                         
   4 -11   1        846.51        955.19        44.61 o                         
   5 -11   1       1670.88       1631.03        55.38 o                         
   6 -11   1        184.22        164.37        28.61 o                         
   7 -11   1       1295.60       1391.35        61.09 o                         
   8 -11   1         99.85         90.02        30.63 o                         
   9 -11   1        641.87        565.18        53.59 o                         
  10 -11   1        314.85        313.22        72.97 o                         
  11 -11   1          0.65         55.87        42.35 o                         
  12 -11   1          1.16         50.08        44.52 o                         
  13 -11   1          3.79         16.44        47.26 o                         
  14 -11   1          0.06         54.03        80.13 o                         
 -14 -10   1        445.89        491.62        48.18 o                         
 -13 -10   1         48.54         31.02        34.82 o                         
 -12 -10   1          4.71         -2.39        31.94 o                         
 -11 -10   1          2.80        -28.07        28.42 o                         
 -10 -10   1        270.50        224.60        34.93 o                         
  -9 -10   1        349.69        326.69        34.93 o                         
  -8 -10   1         38.92         69.73        26.76 o                         
  -7 -10   1         14.71         26.09        23.96 o                         
  -6 -10   1        553.45        606.10        38.39 o                         
  -5 -10   1        126.49        148.85        63.41 o                         
  -4 -10   1        217.87        256.58        27.30 o                         
  -3 -10   1        239.80        275.80        19.38 o                         
  -2 -10   1        142.50        145.22        29.33 o                         
  -1 -10   1        829.61        745.90        30.85 o                         
   0 -10   1        487.29        509.85        26.75 o                         
   1 -10   1        168.69        236.84        29.96 o                         
   2 -10   1          9.68          5.17        17.40 o                         
   3 -10   1        217.79        241.71        21.66 o                         
   4 -10   1        647.30        578.29        30.17 o                         
   5 -10   1         79.98        116.19        20.85 o                         
   6 -10   1       1802.60       1770.39        58.24 o                         
   7 -10   1        297.38        399.78        61.85 o                         
   8 -10   1         52.30         50.37        40.06 o                         
   9 -10   1         67.40         60.20        35.77 o                         
  10 -10   1        891.03        917.86        51.50 o                         
  11 -10   1       1038.19       1092.40        74.79 o                         
  12 -10   1        791.36        621.52        61.49 o                         
  13 -10   1         20.85         20.81        84.42 o                         
  14 -10   1        355.97        383.51        59.46 o                         
  15 -10   1       1085.63       1244.82       137.36 o                         
 -15  -9   1         12.20         23.68        50.86 o                         
 -14  -9   1        167.71        214.28        41.07 o                         
 -13  -9   1        155.62        102.03        35.71 o                         
 -12  -9   1        136.60        120.49        34.48 o                         
 -11  -9   1       1072.40       1120.76        58.89 o                         
 -10  -9   1        833.74        782.38        61.65 o                         
  -9  -9   1          0.97        -15.64        25.26 o                         
  -8  -9   1         58.26         21.44        24.68 o                         
  -7  -9   1         85.00         83.76        26.51 o                         
  -6  -9   1         40.59         80.29        23.14 o                         
  -5  -9   1       1290.60       1224.81        52.25 o                         
  -4  -9   1         16.03         -9.71        21.32 o                         
  -3  -9   1        449.21        437.64        22.44 o                         
  -2  -9   1         43.09         63.61        19.04 o                         
  -1  -9   1       1315.23       1380.15        44.24 o                         
   0  -9   1         11.58         15.64        15.64 o                         
   1  -9   1        201.91        278.94        31.37 o                         
   2  -9   1        272.52        267.03        21.39 o                         
   3  -9   1        224.44        174.35        25.58 o                         
   4  -9   1       2111.86       2253.17        96.24 o                         
   5  -9   1       1825.48       1906.62        61.96 o                         
   6  -9   1       2876.58       3027.20        85.76 o                         
   7  -9   1          6.35        -12.03        19.47 o                         
   8  -9   1          5.42         -8.96        25.85 o                         
   9  -9   1        264.70        214.34        41.08 o                         
  10  -9   1        539.66        558.80        43.22 o                         
  11  -9   1        203.93        353.72        90.12 o                         
  12  -9   1          3.46        -31.04        31.04 o                         
  13  -9   1          2.38        -15.13        45.49 o                         
  14  -9   1        390.63        478.53        63.72 o                         
  15  -9   1        113.42        174.56        82.99 o                         
 -15  -8   1        591.97        526.15        66.41 o                         
 -14  -8   1        144.70        120.87        48.05 o                         
 -13  -8   1       1013.46       1086.29        61.25 o                         
 -12  -8   1        405.37        428.46        86.83 o                         
 -11  -8   1        294.88        241.91        33.63 o                         
 -10  -8   1          0.17          7.66        27.30 o                         
  -9  -8   1        126.76        126.07        28.50 o                         
  -8  -8   1        193.69        184.35        28.64 o                         
  -7  -8   1        499.21        506.58        34.89 o                         
  -6  -8   1        266.79        243.56        20.45 o                         
  -5  -8   1         61.62        151.81        18.58 o                         
  -4  -8   1         77.47         70.85        20.88 o                         
  -3  -8   1         31.43         53.45        14.04 o                         
  -2  -8   1        159.89        160.57        16.93 o                         
  -1  -8   1        975.97       1008.29        53.70 o                         
   0  -8   1        793.59        852.12        31.96 o                         
   1  -8   1         80.11        106.70        16.30 o                         
   2  -8   1       1685.95       1681.48        50.75 o                         
   3  -8   1        724.30        719.75        29.88 o                         
   4  -8   1       4018.35       4214.31       110.13 o                         
   5  -8   1       2927.76       2852.03        79.70 o                         
   6  -8   1       1326.58       1275.54        48.74 o                         
   7  -8   1        338.28        316.60        25.14 o                         
   8  -8   1        563.91        612.18        57.00 o                         
   9  -8   1        304.50        325.70        33.48 o                         
  10  -8   1       2443.30       2354.96        87.98 o                         
  11  -8   1        988.27       1067.35       101.16 o                         
  12  -8   1        104.40        108.18        32.51 o                         
  13  -8   1        373.01        404.20        40.37 o                         
  14  -8   1        191.97        180.96        67.25 o                         
  15  -8   1       1245.42       1284.88       131.64 o                         
  16  -8   1         64.85        105.88        82.99 o                         
 -16  -7   1        260.93        315.99        61.69 o                         
 -15  -7   1         66.46        102.04        37.35 o                         
 -14  -7   1        314.95        356.06        40.82 o                         
 -13  -7   1        106.61        161.51        36.17 o                         
 -12  -7   1          1.04         93.86        49.78 o                         
 -11  -7   1        134.40        159.14        55.05 o                         
 -10  -7   1        464.83        426.86        36.56 o                         
  -9  -7   1        472.60        495.77        36.05 o                         
  -8  -7   1       1326.06       1343.93        70.18 o                         
  -7  -7   1        903.25        896.94        38.83 o                         
  -6  -7   1        806.78        910.86        34.84 o                         
  -5  -7   1         10.34         31.10        18.17 o                         
  -4  -7   1       2298.59       2329.83        97.69 o                         
  -3  -7   1       2401.87       2438.31        74.76 o                         
  -2  -7   1        207.74        155.98        14.27 o                         
  -1  -7   1       3916.46       4039.65       102.58 o                         
   0  -7   1       1105.62       1139.28        36.28 o                         
   1  -7   1       1557.45       1497.57        44.32 o                         
   2  -7   1        110.58         72.21        16.06 o                         
   3  -7   1        342.61        415.53        22.36 o                         
   4  -7   1        122.81         99.46        21.42 o                         
   5  -7   1        322.82        385.58        28.70 o                         
   6  -7   1       1613.83       1551.81        49.93 o                         
   7  -7   1         18.66          6.18        24.78 o                         
   8  -7   1         14.57          6.69        17.95 o                         
   9  -7   1        511.15        459.08        34.04 o                         
  10  -7   1         71.31         53.11        46.92 o                         
  11  -7   1        158.52        143.06        29.65 o                         
  12  -7   1         61.01         91.53        32.36 o                         
  13  -7   1       1220.76       1321.58        65.92 o                         
  14  -7   1        131.91         48.50        35.48 o                         
  15  -7   1        108.24         41.18        57.23 o                         
  16  -7   1        414.63        555.16       103.02 o                         
 -16  -6   1        207.69        226.07        85.85 o                         
 -15  -6   1        185.67        250.30        39.03 o                         
 -14  -6   1         39.55         56.05        33.82 o                         
 -13  -6   1       1393.31       1447.81        69.10 o                         
 -12  -6   1        267.87        269.87        35.78 o                         
 -11  -6   1        663.34        656.59        41.99 o                         
 -10  -6   1        919.98        844.52        39.02 o                         
  -9  -6   1        103.61        146.07        33.49 o                         
  -8  -6   1         28.68         15.60        18.19 o                         
  -7  -6   1         45.51         50.04        21.93 o                         
  -6  -6   1        821.13        863.89        33.72 o                         
  -5  -6   1       2085.36       2461.15        68.52 o                         
  -4  -6   1        577.10        545.64        24.10 o                         
  -3  -6   1         25.19         12.13        11.84 o                         
  -2  -6   1        186.37        247.91        15.59 o                         
  -1  -6   1       2482.59       2667.24        69.63 o                         
   0  -6   1       4012.28       4084.67       106.52 o                         
   1  -6   1        465.75        398.89        33.78 o                         
   2  -6   1       1820.70       1771.36        50.05 o                         
   3  -6   1       4766.13       5034.93       125.89 o                         
   4  -6   1        572.63        600.34        26.03 o                         
   5  -6   1       1868.72       1804.20        53.26 o                         
   6  -6   1         65.43         46.13        17.67 o                         
   7  -6   1        475.44        505.72        27.29 o                         
   8  -6   1          5.33         -0.68        19.12 o                         
   9  -6   1        280.61        260.47        23.70 o                         
  10  -6   1        489.49        465.64        37.71 o                         
  11  -6   1          5.34        -25.85        25.85 o                         
  12  -6   1       1226.49       1178.76        59.17 o                         
  13  -6   1         82.47         93.45        36.66 o                         
  14  -6   1        137.84        182.42        38.45 o                         
  15  -6   1        423.99        487.46        62.96 o                         
  16  -6   1        479.47        583.33        68.71 o                         
 -16  -5   1         41.07        154.53        77.26 o                         
 -15  -5   1        126.12        194.84        57.39 o                         
 -14  -5   1         50.97         87.08        34.89 o                         
 -13  -5   1          0.52        -32.22        32.22 o                         
 -12  -5   1         11.64         11.26        30.98 o                         
 -11  -5   1         98.91        125.63        23.94 o                         
 -10  -5   1        380.57        356.74        39.24 o                         
  -9  -5   1         62.97         35.35        19.86 o                         
  -8  -5   1         64.69         99.41        28.09 o                         
  -7  -5   1         35.16         41.43        16.25 o                         
  -6  -5   1        512.00        525.49        24.68 o                         
  -5  -5   1        872.17        971.75        34.00 o                         
  -4  -5   1       1212.32       1520.63        62.74 o                         
  -3  -5   1        146.96        105.63        13.21 o                         
  -2  -5   1          9.51          6.60        15.70 o                         
  -1  -5   1      11634.40      12416.06       336.96 o                         
   0  -5   1       3394.60       3208.45        81.50 o                         
   1  -5   1        619.05        724.75        37.17 o                         
   2  -5   1        460.24        368.85        18.52 o                         
   3  -5   1        460.84        422.11        23.13 o                         
   4  -5   1        719.27        710.72        27.46 o                         
   5  -5   1       2866.52       2871.78        77.53 o                         
   6  -5   1        316.85        347.58        22.36 o                         
   7  -5   1          3.48        -15.53        16.06 o                         
   8  -5   1         97.08        100.83        18.96 o                         
   9  -5   1          7.75         -2.09        32.22 o                         
  10  -5   1          1.39          5.33        28.09 o                         
  11  -5   1         13.46          4.68        25.18 o                         
  12  -5   1        150.21        101.59        40.47 o                         
  13  -5   1        215.03        227.98        45.23 o                         
  14  -5   1         27.79         54.37        33.20 o                         
  15  -5   1        536.79        505.73        59.80 o                         
  16  -5   1         34.01        173.13        52.61 o                         
 -16  -4   1        177.17        380.60        85.85 o                         
 -15  -4   1         25.32        -11.02        39.87 o                         
 -14  -4   1        602.24        670.83        57.62 o                         
 -13  -4   1       1232.05       1326.70        60.24 o                         
 -12  -4   1         56.28         52.07        24.54 o                         
 -11  -4   1        386.37        330.54        30.17 o                         
 -10  -4   1          7.53         -7.94        23.78 o                         
  -9  -4   1        235.13        231.03        23.45 o                         
  -8  -4   1         30.54         29.39        17.40 o                         
  -7  -4   1       2147.16       2304.84        66.79 o                         
  -6  -4   1        165.87        200.74        23.13 o                         
  -5  -4   1       1014.99        999.39        34.12 o                         
  -4  -4   1        946.07        937.02        31.00 o                         
  -3  -4   1         40.19         30.32        10.97 o                         
  -2  -4   1        118.11         86.49        12.16 o                         
  -1  -4   1       8565.85       8993.62       214.97 o                         
   0  -4   1       3945.81       4316.56       112.27 o                         
   1  -4   1      10029.88      10499.62       250.03 o                         
   2  -4   1      12971.38      13813.36       326.58 o                         
   3  -4   1       2195.21       2193.00        65.67 o                         
   4  -4   1       1108.36       1272.60        38.93 o                         
   5  -4   1       1473.53       1438.62        43.91 o                         
   6  -4   1          9.53         11.72        16.60 o                         
   7  -4   1        380.37        440.67        43.37 o                         
   8  -4   1       1200.27       1163.02        61.54 o                         
   9  -4   1        357.19        382.98        25.14 o                         
  10  -4   1        193.31        197.25        23.18 o                         
  11  -4   1         73.38         99.62        44.39 o                         
  12  -4   1        786.39        789.73        48.18 o                         
  13  -4   1        562.37        506.28        44.61 o                         
  14  -4   1          6.57         25.98        33.82 o                         
  15  -4   1        361.75        380.22        56.55 o                         
  16  -4   1        372.66        452.14        80.13 o                         
  17  -4   1        243.31        297.61        85.85 o                         
 -16  -3   1          0.61         40.06        65.82 o                         
 -15  -3   1        382.67        435.67        80.13 o                         
 -14  -3   1         33.54         40.42        29.72 o                         
 -13  -3   1        192.30        249.60        31.80 o                         
 -12  -3   1        224.28        224.70        28.56 o                         
 -11  -3   1         33.13         39.75        42.45 o                         
 -10  -3   1       1494.85       1577.12        63.38 o                         
  -9  -3   1        294.64        275.87        22.56 o                         
  -8  -3   1        212.43        199.15        21.01 o                         
  -7  -3   1         11.92          7.75        16.99 o                         
  -6  -3   1        771.12        755.41        29.67 o                         
  -5  -3   1        182.57        177.51        16.49 o                         
  -4  -3   1        392.40        403.50        19.40 o                         
  -3  -3   1       1252.85       1263.45        37.07 o                         
  -2  -3   1       8398.38       8510.99       261.83 o                         
  -1  -3   1      12619.59      13179.00       362.73 o                         
   0  -3   1      12973.23      12384.31       303.55 o                         
   1  -3   1       6999.67       6815.66       188.35 o                         
   2  -3   1       2282.38       2735.57        69.38 o                         
   3  -3   1        638.90        811.29        27.13 o                         
   4  -3   1       1137.80       1188.14        36.38 o                         
   5  -3   1        122.46         84.86        15.41 o                         
   6  -3   1       1651.50       1801.59        52.75 o                         
   7  -3   1       3850.49       4116.86       108.32 o                         
   8  -3   1       1427.20       1473.24        48.07 o                         
   9  -3   1         47.11         20.18        18.52 o                         
  10  -3   1         55.41         81.15        21.49 o                         
  11  -3   1         32.19         26.69        21.27 o                         
  12  -3   1          2.25         49.29        56.81 o                         
  13  -3   1        811.16        749.29        57.22 o                         
  14  -3   1        356.17        407.76        44.04 o                         
  15  -3   1         19.74        100.16        60.09 o                         
  16  -3   1        402.15        386.65        57.43 o                         
  17  -3   1         30.91         74.35       101.59 o                         
 -17  -2   1        160.36        134.50        80.13 o                         
 -16  -2   1         33.83         26.80        44.38 o                         
 -15  -2   1       1554.17       1633.52        77.09 o                         
 -14  -2   1         86.41        138.75        69.13 o                         
 -13  -2   1       1421.76       1347.03        56.41 o                         
 -12  -2   1        122.49        110.42        24.48 o                         
 -11  -2   1       2392.38       2283.62        72.14 o                         
 -10  -2   1          8.51         42.92        20.04 o                         
  -9  -2   1        294.02        273.18        24.26 o                         
  -8  -2   1        579.71        515.91        27.52 o                         
  -7  -2   1        214.99        226.97        23.64 o                         
  -6  -2   1       4830.18       5144.08       129.83 o                         
  -5  -2   1        161.27        148.69        16.06 o                         
  -4  -2   1        321.54        286.94        17.08 o                         
  -3  -2   1        272.46        306.57        16.30 o                         
  -2  -2   1        446.93        513.78        21.99 o                         
  -1  -2   1        574.36        498.72        18.68 o                         
   0  -2   1         71.53        130.76         7.49 o                         
   1  -2   1       2019.25       1963.37        48.65 o                         
   2  -2   1       2349.30       2385.92        60.09 o                         
   3  -2   1       4466.88       4492.05       110.53 o                         
   4  -2   1         82.61        107.28        14.51 o                         
   5  -2   1        189.93        184.19        16.33 o                         
   6  -2   1        247.77        253.32        22.74 o                         
   7  -2   1        212.29        240.99        25.37 o                         
   8  -2   1        404.84        351.67        23.45 o                         
   9  -2   1       1048.45       1033.86        39.78 o                         
  10  -2   1        912.64        908.21        39.09 o                         
  11  -2   1         55.24         66.27        22.36 o                         
  12  -2   1        524.03        448.66        36.97 o                         
  13  -2   1        430.57        331.37        38.93 o                         
  14  -2   1        166.62        120.89        45.70 o                         
  15  -2   1        308.51        303.23        49.54 o                         
  16  -2   1        800.09        912.26        74.54 o                         
  17  -2   1          1.54        -61.53        61.53 o                         
 -17  -1   1          0.18         29.84        49.54 o                         
 -16  -1   1          1.33        144.29       117.33 o                         
 -15  -1   1        171.50        215.61        42.04 o                         
 -14  -1   1        550.71        619.79        50.98 o                         
 -13  -1   1        833.57        777.05        45.02 o                         
 -12  -1   1        437.62        444.28        32.07 o                         
 -11  -1   1         17.43         29.15        23.00 o                         
 -10  -1   1        525.65        508.54        33.04 o                         
  -9  -1   1        212.29        202.59        21.72 o                         
  -8  -1   1        190.60        230.94        21.01 o                         
  -7  -1   1        633.28        564.16        27.52 o                         
  -6  -1   1        613.19        616.36        27.13 o                         
  -5  -1   1         44.80        107.07        42.10 o                         
  -4  -1   1       2553.02       2418.80        63.66 o                         
  -3  -1   1       2468.71       2276.28        59.01 o                         
  -2  -1   1       2020.38       1951.22        49.71 o                         
  -1  -1   1         20.98          8.58         5.89 o                         
   1  -1   1        814.69        720.87       133.07 o                         
   2  -1   1        557.02        658.49        20.36 o                         
   3  -1   1          8.07         17.66        11.76 o                         
   4  -1   1       3408.50       3665.47        92.64 o                         
   5  -1   1        344.32        302.59        34.48 o                         
   6  -1   1         39.01         87.15        24.78 o                         
   7  -1   1         37.79         55.54        20.65 o                         
   8  -1   1          0.55         -3.58        17.17 o                         
   9  -1   1         22.48        133.27        30.35 o                         
  10  -1   1        303.92        343.12        26.68 o                         
  11  -1   1        103.46        123.78        24.30 o                         
  12  -1   1       1065.71       1016.11        75.60 o                         
  13  -1   1        122.09        124.14        32.96 o                         
  14  -1   1        106.85         38.74        32.96 o                         
  15  -1   1        129.75        154.53        62.96 o                         
  16  -1   1         43.56        138.79        50.59 o                         
  17  -1   1         19.61         -0.50        46.41 o                         
 -17   0   1         22.25        108.74        53.63 o                         
 -16   0   1         90.32         93.00        50.08 o                         
 -15   0   1        960.92       1023.70        71.31 o                         
 -14   0   1       1612.30       1655.47        74.81 o                         
 -13   0   1       1483.94       1499.36        70.40 o                         
 -12   0   1         13.83          9.46        28.34 o                         
 -11   0   1       3346.52       3391.02        97.52 o                         
 -10   0   1        899.29        918.77        38.85 o                         
  -9   0   1         33.74         20.43        17.84 o                         
  -8   0   1       1474.94       1291.72        44.25 o                         
  -7   0   1        354.54        365.61        23.16 o                         
  -6   0   1        103.21        108.36        16.78 o                         
  -5   0   1         74.60        104.98        15.64 o                         
  -4   0   1         31.14         97.83        31.55 o                         
  -3   0   1       2193.52       2124.09        55.43 o                         
  -2   0   1        126.81         92.99         8.88 o                         
   1   0   1          9.83          6.98         4.08 o                         
   2   0   1       1691.76       1648.96        42.55 o                         
   3   0   1        241.78        279.99        17.57 o                         
   4   0   1          0.07         26.52        47.72 o                         
   5   0   1         36.87         72.36        30.39 o                         
   6   0   1       1066.41       1045.78        35.68 o                         
   7   0   1        237.67        255.42        30.78 o                         
   8   0   1         87.60         84.82        18.84 o                         
   9   0   1        106.83        112.84        20.28 o                         
  10   0   1       2937.51       2814.16        95.41 o                         
  11   0   1        480.97        430.99        31.28 o                         
  12   0   1       2880.36       2980.13       111.52 o                         
  13   0   1        622.07        638.31        38.59 o                         
  14   0   1         47.31         64.93        32.39 o                         
  15   0   1        218.77        217.26        48.56 o                         
  16   0   1         68.94        180.02        81.56 o                         
  17   0   1         72.42        140.54        53.63 o                         
 -17   1   1         37.01        -14.31        48.56 o                         
 -16   1   1         50.04         59.41        46.01 o                         
 -15   1   1        115.15         95.09        36.97 o                         
 -14   1   1        566.79        555.31        47.22 o                         
 -13   1   1         51.84         55.43        45.44 o                         
 -12   1   1       1947.22       1988.77        67.41 o                         
 -11   1   1         39.48         54.56        24.52 o                         
 -10   1   1        140.84        130.83        22.25 o                         
  -9   1   1        397.80        383.73        26.13 o                         
  -8   1   1       1517.14       1382.08        45.99 o                         
  -7   1   1        106.36        135.78        24.65 o                         
  -6   1   1         12.55         43.14        23.48 o                         
  -5   1   1       6039.78       6013.34       148.42 o                         
  -4   1   1          5.93         42.78        12.76 o                         
  -3   1   1        104.41        116.96        15.70 o                         
  -2   1   1         69.63         94.18        11.49 o                         
  -1   1   1       3257.43       3748.19       113.92 o                         
   1   1   1         25.05         12.21         4.55 o                         
   2   1   1       3333.07       3202.37        87.15 o                         
   3   1   1        942.19        897.77        27.87 o                         
   4   1   1       2204.96       2170.91        58.30 o                         
   5   1   1        204.65        167.27        15.64 o                         
   6   1   1         72.90         91.80        16.58 o                         
   7   1   1        439.95        991.09       147.38 o                         
   8   1   1         68.32         77.72        19.18 o                         
   9   1   1         14.22         17.72        18.52 o                         
  10   1   1        179.89        141.08        22.83 o                         
  11   1   1         53.36         34.46        26.02 o                         
  12   1   1        362.06        545.28        40.17 o                         
  13   1   1          3.32        -20.64        24.66 o                         
  14   1   1          7.95         -1.02        26.96 o                         
  15   1   1        254.21        245.83        94.43 o                         
  16   1   1        121.83        156.62        77.26 o                         
  17   1   1        161.16        266.84        72.97 o                         
 -17   2   1        430.14        532.27        88.71 o                         
 -16   2   1         73.39         42.60        44.38 o                         
 -15   2   1        899.44       1160.85        65.44 o                         
 -14   2   1          0.44         30.03        32.30 o                         
 -13   2   1        404.62        422.40        41.10 o                         
 -12   2   1       1968.08       2120.23        83.08 o                         
 -11   2   1       1376.89       1411.46        51.12 o                         
 -10   2   1         13.33        -11.50        20.04 o                         
  -9   2   1         19.10        211.76        48.65 o                         
  -8   2   1       1067.03       1031.45        38.74 o                         
  -7   2   1         11.95         -8.30        17.67 o                         
  -6   2   1         59.15         57.96        15.64 o                         
  -5   2   1         99.51        103.78        15.25 o                         
  -4   2   1        255.71        302.84        16.49 o                         
  -3   2   1         33.49         62.90        11.36 o                         
  -2   2   1         12.99         24.93        11.57 o                         
  -1   2   1        294.94        281.80        11.18 o                         
   0   2   1         50.62         58.98         6.32 o                         
   1   2   1        334.41        329.05        11.76 o                         
   2   2   1       1114.32       1203.76        32.86 o                         
   3   2   1          4.49         25.26        11.31 o                         
   4   2   1        165.84        140.52        14.97 o                         
   5   2   1         47.24         29.21        13.81 o                         
   6   2   1        131.79        184.08        19.00 o                         
   7   2   1       2687.05       2779.01        77.24 o                         
   8   2   1        107.26         84.37        18.84 o                         
   9   2   1        134.71        168.70        21.32 o                         
  10   2   1         75.74         83.99        20.56 o                         
  11   2   1       1763.90       1826.99        62.57 o                         
  12   2   1        325.43        345.23        35.70 o                         
  13   2   1         43.43         68.65        27.42 o                         
  14   2   1        105.67        158.21        29.90 o                         
  15   2   1        683.74        744.31        64.75 o                         
  16   2   1          0.78        -16.50        93.00 o                         
  17   2   1        295.87        426.39        91.57 o                         
 -17   3   1         43.54        100.16        88.71 o                         
 -16   3   1        238.66        277.39        54.31 o                         
 -15   3   1         21.13         17.48        35.61 o                         
 -14   3   1          0.87          1.52        32.71 o                         
 -13   3   1        719.19        729.03        49.87 o                         
 -12   3   1          4.55         20.08        29.37 o                         
 -11   3   1          9.25         15.61        26.33 o                         
 -10   3   1        789.64        824.26        37.20 o                         
  -9   3   1        526.13        500.16        28.45 o                         
  -8   3   1       2945.14       2956.31        81.75 o                         
  -7   3   1          0.75         -3.50        15.48 o                         
  -6   3   1        757.08        678.49        27.43 o                         
  -5   3   1       3476.42       3619.91        98.72 o                         
  -4   3   1       2685.52       2467.18        65.28 o                         
  -3   3   1          4.11         -6.15        10.78 o                         
  -2   3   1        192.57        121.25        12.09 o                         
  -1   3   1       2052.40       2209.70        64.93 o                         
   0   3   1        330.81        343.48        13.91 o                         
   1   3   1        405.32        338.56        17.02 o                         
   2   3   1         55.43         76.41        11.10 o                         
   3   3   1        994.33        956.53        29.62 o                         
   4   3   1       1259.67       1274.69        38.14 o                         
   5   3   1         75.57         69.68        13.66 o                         
   6   3   1       1064.35       1189.72        39.25 o                         
   7   3   1         48.57         41.52        16.06 o                         
   8   3   1         52.44         43.27        17.95 o                         
   9   3   1         20.25         33.96        23.42 o                         
  10   3   1        180.94        240.55        25.59 o                         
  11   3   1       1949.07       1913.54        63.95 o                         
  12   3   1        511.16        451.91        46.67 o                         
  13   3   1        271.66        299.40        32.78 o                         
  14   3   1        178.22        182.65        37.42 o                         
  15   3   1         18.72         59.03        35.07 o                         
  16   3   1         73.52          0.00        68.68 o                         
  17   3   1        351.80        286.17        82.99 o                         
 -16   4   1       1537.90       1800.87       137.36 o                         
 -15   4   1         19.55         22.99        35.78 o                         
 -14   4   1         10.10          4.93        36.24 o                         
 -13   4   1       1604.42       1651.17        74.55 o                         
 -12   4   1        653.54        707.35        91.18 o                         
 -11   4   1        136.94        123.55        29.44 o                         
 -10   4   1        255.17        279.26        29.87 o                         
  -9   4   1        423.32        363.04        33.04 o                         
  -8   4   1         49.60         79.47        19.46 o                         
  -7   4   1         34.89         17.93        17.27 o                         
  -6   4   1        945.75        831.47        30.74 o                         
  -5   4   1       1979.73       2220.53        60.98 o                         
  -4   4   1        494.52        465.19        20.85 o                         
  -3   4   1         32.71         38.62        12.09 o                         
  -2   4   1       2517.19       2588.21        66.10 o                         
  -1   4   1      15341.81      16800.88       395.26 o                         
   0   4   1      10846.05      11786.21       279.01 o                         
   1   4   1       2153.81       2306.51        58.99 o                         
   2   4   1        275.36        276.44        14.97 o                         
   3   4   1        551.28        545.27        21.49 o                         
   4   4   1        217.42        235.34        16.49 o                         
   5   4   1        110.00        105.91        15.48 o                         
   6   4   1        733.64        790.29        30.64 o                         
   7   4   1       1900.44       2013.41        59.97 o                         
   8   4   1         41.51         17.14        16.09 o                         
   9   4   1          0.42        -13.65        28.31 o                         
  10   4   1       1159.16       1152.05        44.50 o                         
  11   4   1       1244.33       1191.58        51.96 o                         
  12   4   1        875.47        860.02        42.41 o                         
  13   4   1        549.38        610.87        39.09 o                         
  14   4   1         61.94         61.25        39.39 o                         
  15   4   1          7.38         40.06        44.52 o                         
  16   4   1        234.86        220.35        77.26 o                         
 -16   5   1        125.38        201.09        60.09 o                         
 -15   5   1          2.95         56.82        40.00 o                         
 -14   5   1        267.56        254.56        39.08 o                         
 -13   5   1       1736.87       1703.76        74.67 o                         
 -12   5   1        267.81        227.50        35.61 o                         
 -11   5   1         75.79         27.42        37.20 o                         
 -10   5   1        411.61        442.24        35.61 o                         
  -9   5   1        967.83        892.57        36.63 o                         
  -8   5   1         21.02         31.43        47.20 o                         
  -7   5   1         37.92         43.27        15.89 o                         
  -6   5   1        120.65         50.68        15.12 o                         
  -5   5   1       5097.96       5683.95       141.94 o                         
  -4   5   1        674.97        647.03        24.52 o                         
  -3   5   1        199.77        230.94        19.17 o                         
  -2   5   1       5905.82       5994.69       146.27 o                         
  -1   5   1       5378.45       5064.64       124.47 o                         
   0   5   1       2388.52       2437.56        64.43 o                         
   1   5   1        399.65        380.98        17.74 o                         
   2   5   1       2163.57       2135.34        56.81 o                         
   3   5   1         21.28          3.14        11.84 o                         
   4   5   1        242.30        261.63        20.59 o                         
   5   5   1       1313.93       1267.82        40.61 o                         
   6   5   1         13.70         36.27        28.55 o                         
   7   5   1       1636.82       1794.17        55.27 o                         
   8   5   1        559.14        615.32        30.24 o                         
   9   5   1          0.88         16.59        19.12 o                         
  10   5   1         37.06         69.67        22.11 o                         
  11   5   1        533.90        504.61        31.62 o                         
  12   5   1          4.78         27.41        28.50 o                         
  13   5   1        114.00        127.32        29.99 o                         
  14   5   1        128.42        186.13        64.11 o                         
  15   5   1          0.05         14.69       111.60 o                         
  16   5   1         14.42        -32.28        50.47 o                         
 -16   6   1        318.44        360.57        91.57 o                         
 -15   6   1         76.27         75.78        40.38 o                         
 -14   6   1        460.46        502.13        46.02 o                         
 -13   6   1       1547.56       1503.22        70.76 o                         
 -12   6   1          4.79         24.13        28.79 o                         
 -11   6   1        924.86        830.47        48.78 o                         
 -10   6   1         65.83         44.91        25.63 o                         
  -9   6   1         20.44         25.62        24.67 o                         
  -8   6   1          1.31          6.58        16.96 o                         
  -7   6   1       2274.72       2226.19        72.28 o                         
  -6   6   1        293.48        288.27        20.12 o                         
  -5   6   1        130.77        178.85        25.29 o                         
  -4   6   1         76.23         72.46        14.77 o                         
  -3   6   1       4615.43       4980.23       142.50 o                         
  -2   6   1        974.93        901.38        35.07 o                         
  -1   6   1          0.17         65.85        40.07 o                         
   0   6   1         30.18         50.94        18.59 o                         
   1   6   1        422.16        477.26        23.96 o                         
   2   6   1         87.37         67.56        12.39 o                         
   3   6   1        352.55        377.97        19.47 o                         
   4   6   1         26.80         50.06        14.20 o                         
   5   6   1         14.31        -15.10        24.47 o                         
   6   6   1        472.67        597.17        27.18 o                         
   7   6   1        463.40        486.01        25.69 o                         
   8   6   1        998.93       1069.79        40.75 o                         
   9   6   1        914.01        875.91        37.27 o                         
  10   6   1        525.01        538.31        31.34 o                         
  11   6   1        185.88        177.15        24.93 o                         
  12   6   1         39.51         40.65        28.10 o                         
  13   6   1         10.03         92.76        33.68 o                         
  14   6   1         58.49         66.83        38.01 o                         
  15   6   1         11.96         64.64        51.57 o                         
  16   6   1         13.20        -38.63        54.63 o                         
 -16   7   1         63.64        -37.20        80.13 o                         
 -15   7   1         46.42         41.11        52.49 o                         
 -14   7   1        157.27        166.75        48.44 o                         
 -13   7   1        370.41        471.64       111.60 o                         
 -12   7   1         26.90        -29.07        29.07 o                         
 -11   7   1        546.51        577.68        66.19 o                         
 -10   7   1        172.32        130.32        27.34 o                         
  -9   7   1        277.02        221.39        27.77 o                         
  -8   7   1         49.02        105.38        23.52 o                         
  -7   7   1        338.67        358.32        23.06 o                         
  -6   7   1          3.18         30.01        16.22 o                         
  -5   7   1       1943.29       1897.45        66.50 o                         
  -4   7   1        195.82        145.21        17.14 o                         
  -3   7   1        284.76        245.64        17.90 o                         
  -2   7   1        676.61        636.00        25.51 o                         
  -1   7   1        659.46        631.44        25.70 o                         
   0   7   1        176.47        174.67        16.30 o                         
   1   7   1       1072.63       1064.55        34.95 o                         
   2   7   1       1291.64       1318.91        40.60 o                         
   3   7   1        260.53        316.74        18.27 o                         
   4   7   1       2043.35       1988.61        57.04 o                         
   5   7   1          4.80          3.44        18.72 o                         
   6   7   1        429.31        470.16        40.89 o                         
   7   7   1         14.77         36.76        18.13 o                         
   8   7   1       1055.03       1080.46        41.90 o                         
   9   7   1        117.22        110.38        21.59 o                         
  10   7   1       1284.62       1228.57        55.82 o                         
  11   7   1          2.95          3.79        25.19 o                         
  12   7   1         42.67         47.91        31.92 o                         
  13   7   1         77.36        121.68        34.93 o                         
  14   7   1         17.89        -20.35        33.80 o                         
  15   7   1        116.47        118.65        52.49 o                         
  16   7   1         96.59        131.34        58.58 o                         
 -15   8   1        811.82       1136.29       196.02 o                         
 -14   8   1       2847.47       2835.99       138.33 o                         
 -13   8   1         89.11        162.92        45.23 o                         
 -12   8   1          0.08        -29.87        29.87 o                         
 -11   8   1        591.29        489.10        57.28 o                         
 -10   8   1       3665.28       3616.06       136.74 o                         
  -9   8   1         39.38         24.58        25.18 o                         
  -8   8   1       1072.87       1024.97        49.39 o                         
  -7   8   1        423.76        419.50        27.26 o                         
  -6   8   1         33.44         25.13        20.24 o                         
  -5   8   1        304.23        341.61        26.02 o                         
  -4   8   1       1937.12       1957.14        64.85 o                         
  -3   8   1       4259.68       4934.16       175.49 o                         
  -2   8   1        266.20        280.12        19.18 o                         
   0   8   1         87.08         60.50        19.41 o                         
   1   8   1       3203.47       3298.79        86.88 o                         
   2   8   1       1062.29       1139.41        37.31 o                         
   3   8   1       1818.21       1904.93        54.81 o                         
   4   8   1        439.10        465.74        23.57 o                         
   5   8   1        194.33        191.74        19.40 o                         
   6   8   1          0.98          5.80        16.72 o                         
   7   8   1         49.69         47.44        18.00 o                         
   8   8   1        781.65        735.07        42.48 o                         
   9   8   1          4.22         18.57        24.30 o                         
  10   8   1          0.00         -3.24        24.68 o                         
  11   8   1        278.03        319.73        35.71 o                         
  12   8   1          1.61         -7.15        30.73 o                         
  13   8   1        200.85        202.61        36.05 o                         
  14   8   1          4.73         -3.22        48.44 o                         
  15   8   1         37.18         -3.42        51.57 o                         
 -15   9   1          0.51         24.89        53.59 o                         
 -14   9   1        209.73        132.91       111.60 o                         
 -13   9   1          1.92         64.39        46.54 o                         
 -12   9   1       1405.70       1252.73        82.89 o                         
 -11   9   1        904.91        974.31        70.74 o                         
 -10   9   1        641.03        583.83        41.07 o                         
  -9   9   1        345.76        308.80        33.22 o                         
  -8   9   1       1150.72       1042.15        50.07 o                         
  -7   9   1       1429.50       1501.27        85.11 o                         
  -6   9   1         32.65         32.75        18.69 o                         
  -5   9   1       2432.30       2569.73        81.78 o                         
  -4   9   1       3930.99       3890.84       124.74 o                         
  -3   9   1        652.62        744.68        30.16 o                         
  -2   9   1        110.80         82.33        16.06 o                         
  -1   9   1        978.67        972.10        34.99 o                         
   0   9   1        485.16        407.74        22.83 o                         
   1   9   1        715.98        698.18        28.90 o                         
   2   9   1         77.30         52.03        15.96 o                         
   3   9   1       1570.03       1396.60        53.95 o                         
   4   9   1        394.12        453.80        24.06 o                         
   5   9   1        631.64        728.32        41.30 o                         
   6   9   1        804.17        770.94        41.56 o                         
   7   9   1        369.84        390.21        36.67 o                         
   8   9   1          0.72         23.49        23.92 o                         
   9   9   1       1056.86        970.40        50.82 o                         
  10   9   1        157.76        125.91        42.49 o                         
  11   9   1        883.37        867.11        62.06 o                         
  12   9   1        103.94        113.27        36.22 o                         
  13   9   1        341.79        371.37        41.26 o                         
  14   9   1        222.32        218.91        54.63 o                         
  15   9   1        218.84        128.77        82.99 o                         
 -15  10   1        908.35        919.86        81.48 o                         
 -14  10   1        432.48        531.46        63.72 o                         
 -13  10   1        102.37        169.46        51.57 o                         
 -12  10   1        900.07        909.86        73.84 o                         
 -11  10   1       2062.81       1942.94       104.20 o                         
 -10  10   1        500.52        470.91        62.96 o                         
  -9  10   1        719.86        663.19       103.02 o                         
  -8  10   1       3889.36       3929.25       128.09 o                         
  -7  10   1          0.28          1.53        24.19 o                         
  -6  10   1        946.28        942.02        45.37 o                         
  -5  10   1         39.02         24.85        19.41 o                         
  -4  10   1         90.45         93.02        21.27 o                         
  -3  10   1          2.03         33.71        20.08 o                         
  -2  10   1         92.97        118.14        31.21 o                         
  -1  10   1          1.21        -10.60        23.81 o                         
   0  10   1        677.46        775.56        31.73 o                         
   1  10   1        685.09        711.64        48.89 o                         
   2  10   1        841.36        938.53        61.13 o                         
   3  10   1        226.14        218.29        19.78 o                         
   4  10   1          0.74         -6.33        20.33 o                         
   5  10   1          0.22         33.30        21.45 o                         
   6  10   1        484.58        452.25        34.44 o                         
   7  10   1         24.38          6.51        25.09 o                         
   8  10   1        892.34        832.90        47.25 o                         
   9  10   1        132.97         89.77        40.72 o                         
  10  10   1          8.62         -7.63        31.19 o                         
  11  10   1        859.99        943.59        93.26 o                         
  12  10   1          4.56         34.51        32.27 o                         
  13  10   1         68.48         68.17        35.29 o                         
  14  10   1         29.09         26.11        64.39 o                         
  15  10   1        777.36        764.06       105.88 o                         
 -14  11   1         56.27        137.36        54.63 o                         
 -13  11   1         12.81         71.24        47.26 o                         
 -12  11   1       1345.79       1244.80        83.81 o                         
 -11  11   1       1138.26       1209.00       187.44 o                         
 -10  11   1        105.32        159.21        44.38 o                         
  -9  11   1        619.68        611.24        56.66 o                         
  -8  11   1       1613.57       1634.99        90.03 o                         
  -7  11   1        194.77        131.64        36.42 o                         
  -6  11   1          4.28        -15.42        44.26 o                         
  -5  11   1       1494.73       1501.06        68.90 o                         
  -4  11   1       4061.43       4227.75       158.15 o                         
  -3  11   1        591.24        635.37        30.91 o                         
  -2  11   1        943.59        864.39        36.03 o                         
  -1  11   1        238.72        273.88        46.67 o                         
   0  11   1        472.40        431.26        25.56 o                         
   1  11   1          0.04         14.30        17.71 o                         
   2  11   1        392.21        365.60        36.76 o                         
   3  11   1       1844.65       1720.77        54.03 o                         
   4  11   1          1.07         77.39        41.17 o                         
   5  11   1         77.01         68.13        24.42 o                         
   6  11   1         15.93         69.09        37.87 o                         
   7  11   1        663.05        615.87        41.45 o                         
   8  11   1        280.82        224.54        31.55 o                         
   9  11   1        252.51        283.02        35.36 o                         
  10  11   1         29.88         52.17        31.55 o                         
  11  11   1        162.15        163.60        34.93 o                         
  12  11   1        139.73         91.70        34.82 o                         
  13  11   1          2.58        -32.99        32.99 o                         
  14  11   1        299.99        248.10        60.60 o                         
 -14  12   1          6.79         30.98        52.49 o                         
 -13  12   1        278.42        252.89        75.83 o                         
 -12  12   1       1410.45       1414.72       104.31 o                         
 -11  12   1         60.95        141.44        47.26 o                         
 -10  12   1         26.24         17.32        39.42 o                         
  -9  12   1        312.33        337.27        50.59 o                         
  -8  12   1       2146.34       2126.11       106.22 o                         
  -7  12   1         24.29          2.86        45.79 o                         
  -6  12   1        174.31        141.82        36.25 o                         
  -5  12   1       1150.78       1116.42        66.68 o                         
  -4  12   1          7.66          3.26        28.91 o                         
  -3  12   1         50.82         70.75        24.60 o                         
  -2  12   1        731.35        768.44        34.99 o                         
  -1  12   1        140.24        176.28        22.30 o                         
   0  12   1       1979.99       2006.87        63.21 o                         
   1  12   1        215.70        218.74        22.12 o                         
   2  12   1        263.63        320.55        90.39 o                         
   3  12   1        663.24        668.22        39.58 o                         
   4  12   1        749.05        691.75        41.64 o                         
   5  12   1         80.92         87.03        26.76 o                         
   6  12   1       2089.00       2052.24       102.69 o                         
   7  12   1        275.97        250.06        33.68 o                         
   8  12   1        137.75         84.75        30.09 o                         
   9  12   1         16.53         51.39        51.91 o                         
  10  12   1          0.00        -10.64        30.15 o                         
  11  12   1         87.96         70.01        32.84 o                         
  12  12   1        726.80        744.08        53.83 o                         
  13  12   1        107.09         91.57        42.35 o                         
  14  12   1         54.91        111.19        55.80 o                         
 -13  13   1         47.01         76.07        74.40 o                         
 -12  13   1        527.36        478.87        63.52 o                         
 -11  13   1        205.60        197.17        50.10 o                         
 -10  13   1       1064.86       1009.48        74.79 o                         
  -9  13   1        825.78        741.27       108.74 o                         
  -8  13   1        202.91        220.35        60.09 o                         
  -7  13   1        211.57        227.93        42.49 o                         
  -6  13   1        610.43        494.42        50.47 o                         
  -5  13   1       3624.61       3595.76       150.66 o                         
  -4  13   1        546.09        586.06        50.47 o                         
  -3  13   1        150.13        156.82        23.47 o                         
  -2  13   1        917.50        892.78        39.87 o                         
  -1  13   1       1142.80       1147.35        45.28 o                         
   0  13   1        389.14        385.72        27.93 o                         
   1  13   1        782.41        734.85        42.38 o                         
   2  13   1        146.45        145.36        29.16 o                         
   3  13   1        473.92        577.61        39.08 o                         
   4  13   1        327.91        333.00        32.96 o                         
   5  13   1          0.48        -18.18        25.63 o                         
   6  13   1         79.67        130.13        31.04 o                         
   7  13   1        967.52        889.29        51.44 o                         
   8  13   1        222.15        281.49        48.56 o                         
   9  13   1         25.95        101.39        34.62 o                         
  10  13   1        500.39        444.46        44.42 o                         
  11  13   1        194.59        125.75        38.65 o                         
  12  13   1         56.37         83.81        38.23 o                         
  13  13   1          8.27         13.98        40.24 o                         
 -12  14   1       2050.00       2295.32       127.29 o                         
 -11  14   1        143.84        140.22        71.54 o                         
 -10  14   1       1205.39       1194.56        81.93 o                         
  -9  14   1          0.46         32.27        40.32 o                         
  -8  14   1        250.42        336.39        71.54 o                         
  -7  14   1        307.49        308.49        46.41 o                         
  -6  14   1        290.97       1127.49       108.74 o                         
  -5  14   1        219.43        202.81        39.11 o                         
  -4  14   1        117.06        139.12        39.11 o                         
  -3  14   1        354.29        286.80        33.57 o                         
  -2  14   1       1045.93       1048.55        66.38 o                         
  -1  14   1       1137.97       1027.92        64.37 o                         
   0  14   1       1336.45       1327.70        66.68 o                         
   1  14   1        636.12        593.70        41.83 o                         
   2  14   1         84.02         80.13        45.79 o                         
   3  14   1        226.17        224.99        31.04 o                         
   4  14   1         10.62         31.72        27.99 o                         
   5  14   1        110.18        112.88        30.26 o                         
   6  14   1        440.07        408.92        46.54 o                         
   7  14   1        168.16        161.12        33.82 o                         
   8  14   1        206.91        146.03        32.71 o                         
   9  14   1          5.69         28.65        36.73 o                         
  10  14   1        109.05         51.42        36.11 o                         
  11  14   1        262.96        286.93        44.15 o                         
  12  14   1         69.82         80.57        53.85 o                         
 -12  15   1        323.83        379.56        65.95 o                         
 -11  15   1        229.35        281.82        58.58 o                         
 -10  15   1        736.64        748.27        69.61 o                         
  -9  15   1        130.13         71.54        62.96 o                         
  -8  15   1          0.49        -39.87        39.87 o                         
  -7  15   1        434.04        337.70        52.61 o                         
  -6  15   1        679.17        686.33        60.60 o                         
  -5  15   1       1597.78       1657.50        90.03 o                         
  -4  15   1         13.05        -41.49        41.49 o                         
  -3  15   1       1357.61       1396.77        78.61 o                         
  -2  15   1       1117.72       1246.08        74.87 o                         
  -1  15   1        718.54        673.27        54.63 o                         
   0  15   1        214.96        311.60       123.05 o                         
   1  15   1         85.78        135.40        31.75 o                         
   2  15   1        174.16        145.41        32.46 o                         
   3  15   1         55.84         27.59        30.60 o                         
   4  15   1       1123.64       1073.26        81.65 o                         
   5  15   1         88.68         73.22        32.29 o                         
   6  15   1          1.64         48.15        32.46 o                         
   7  15   1          0.91         36.23        30.48 o                         
   8  15   1          3.22         -6.65        33.57 o                         
   9  15   1        488.87        492.74        47.69 o                         
  10  15   1         67.28        100.74        62.59 o                         
  11  15   1          5.27          5.67        39.89 o                         
  12  15   1         25.49         20.03        65.82 o                         
 -11  16   1          0.52        -48.44        48.44 o                         
 -10  16   1        347.65        386.87        61.69 o                         
  -9  16   1         10.57        -16.53        45.49 o                         
  -8  16   1        122.44         88.84        46.41 o                         
  -7  16   1        373.31        530.76        62.63 o                         
  -6  16   1        392.44        385.05        54.63 o                         
  -5  16   1        128.64        171.72        46.54 o                         
  -4  16   1          8.21         22.89        57.23 o                         
  -3  16   1        504.51        409.22        77.26 o                         
  -2  16   1          1.46        -11.45        54.37 o                         
  -1  16   1       1745.09       1726.17        94.08 o                         
   0  16   1       1720.66       1589.56        90.03 o                         
   1  16   1          8.29         30.42        38.29 o                         
   2  16   1         10.90         11.60        47.22 o                         
   3  16   1         10.26         56.14        52.35 o                         
   4  16   1        556.21        508.54        44.04 o                         
   5  16   1        472.19        561.40        46.20 o                         
   6  16   1          0.94        -22.40        30.73 o                         
   7  16   1        233.62        197.79        38.39 o                         
   8  16   1          0.23        -31.18        33.68 o                         
   9  16   1         38.63         65.65        39.58 o                         
  10  16   1         59.81         44.48        40.37 o                         
  11  16   1          9.02         57.89        52.15 o                         
 -10  17   1        471.16        549.60        71.81 o                         
  -9  17   1          6.00        -17.17        44.52 o                         
  -8  17   1        153.50        114.47        62.96 o                         
  -7  17   1        729.19        837.32       160.25 o                         
  -5  17   1       1046.02        967.24       108.74 o                         
  -4  17   1        416.07        432.11        82.99 o                         
  -3  17   1        879.36        832.74       103.02 o                         
  -2  17   1        178.35        180.28        65.82 o                         
  -1  17   1        283.88        261.13        50.59 o                         
   0  17   1        231.32        260.51        49.54 o                         
   1  17   1        636.73        722.77        66.78 o                         
   2  17   1       1588.54       1581.97        90.79 o                         
   3  17   1          1.73        -14.31        38.45 o                         
   4  17   1        662.38        663.04        75.83 o                         
   5  17   1        441.95        511.18        47.34 o                         
   6  17   1         24.93         11.31        34.12 o                         
   7  17   1        533.18        564.28        62.85 o                         
   8  17   1         26.48        151.97        63.33 o                         
   9  17   1         48.25        208.64       117.98 o                         
  10  17   1         54.08        158.74        46.28 o                         
  -8  18   1          0.18         34.34        71.54 o                         
  -7  18   1        268.54        280.44        85.85 o                         
  -6  18   1         68.28        580.92        97.30 o                         
  -5  18   1         94.29         65.82        71.54 o                         
  -4  18   1         24.18        145.94        74.40 o                         
  -3  18   1         26.27        120.19        74.40 o                         
  -2  18   1          0.16        -60.09        60.09 o                         
  -1  18   1        756.26        626.70        88.71 o                         
   0  18   1         85.74         14.31        65.82 o                         
   1  18   1        969.44        882.14        72.85 o                         
   2  18   1        399.35        457.36        58.58 o                         
   3  18   1         17.03          4.33        41.44 o                         
   4  18   1         23.82        -10.32        65.82 o                         
   5  18   1        381.66        422.96        58.58 o                         
   6  18   1        110.66         76.55        64.39 o                         
   7  18   1          5.24         38.27        48.06 o                         
   8  18   1         22.88         19.41        40.59 o                         
  -7  19   1        961.21        849.91       117.33 o                         
  -6  19   1        186.29        186.01        88.71 o                         
  -5  19   1          1.96        -34.34        68.68 o                         
  -4  19   1        882.47       1064.54       120.19 o                         
  -3  19   1        810.87        761.20       105.88 o                         
  -2  19   1         41.35        128.77        71.54 o                         
  -1  19   1        577.01        509.37        91.57 o                         
   0  19   1        404.15        363.43        82.99 o                         
   1  19   1        407.11        595.54       118.76 o                         
   2  19   1        238.24        286.60        54.52 o                         
   3  19   1         84.80         67.90        52.94 o                         
   4  19   1        456.10        512.24        64.75 o                         
   5  19   1        110.83         87.31        51.57 o                         
   6  19   1          5.39        109.93        53.59 o                         
   7  19   1        482.18        522.11        68.80 o                         
  -5  20   1          0.80         11.45        85.85 o                         
  -4  20   1        153.77        165.98        85.85 o                         
  -3  20   1        179.21        168.84        82.99 o                         
  -2  20   1          0.61         25.75        74.40 o                         
  -1  20   1          3.97         40.06        77.26 o                         
   0  20   1        298.75        214.62        80.13 o                         
   1  20   1        223.30        366.29        85.85 o                         
   2  20   1         48.81         65.82        51.33 o                         
   3  20   1        412.44        413.18        63.72 o                         
   4  20   1         75.25         43.37        52.49 o                         
   5  20   1         53.37        112.77        84.42 o                         
  -4 -20   2       3652.88       3627.51       334.81 o                         
  -3 -20   2        885.47        853.01        78.92 o                         
  -2 -20   2       1211.53       1313.94        95.10 o                         
  -1 -20   2       5375.27       5800.96       242.79 o                         
   0 -20   2       2930.78       3361.98       161.84 o                         
   1 -20   2        958.81        904.28       120.19 o                         
   2 -20   2         71.68         80.13        80.13 o                         
   3 -20   2       2991.96       3033.07       223.21 o                         
   4 -20   2       2548.84       2515.11       197.45 o                         
  -6 -19   2         49.63         18.60        50.59 o                         
  -5 -19   2         19.18         19.61        47.52 o                         
  -4 -19   2        389.97        452.07        63.72 o                         
  -3 -19   2        738.52        700.59        68.71 o                         
  -2 -19   2        597.19        589.77        68.68 o                         
  -1 -19   2       1645.08       1675.24       103.20 o                         
   0 -19   2       2360.93       2423.97       158.82 o                         
   1 -19   2          0.07        -57.23        65.82 o                         
   2 -19   2       1988.52       2103.03       168.84 o                         
   3 -19   2       5990.54       6172.02       360.57 o                         
   4 -19   2       2965.15       3156.12       223.21 o                         
   5 -19   2        193.45        226.07        85.85 o                         
   6 -19   2       4348.52       4212.07       271.86 o                         
   7 -19   2       4597.65       4924.34       311.92 o                         
  -8 -18   2       5369.90       5706.03       233.94 o                         
  -7 -18   2         68.50         70.96        58.14 o                         
  -6 -18   2       2441.98       2395.96       144.51 o                         
  -5 -18   2       7990.87       7762.88       275.11 o                         
  -4 -18   2       7162.59       7173.61       228.55 o                         
  -3 -18   2          8.33         83.63        49.54 o                         
  -2 -18   2       3492.76       3122.76       145.65 o                         
  -1 -18   2       7381.96       8002.49       309.60 o                         
   0 -18   2       7144.01       7152.02       281.24 o                         
   1 -18   2        944.69        994.92        77.88 o                         
   2 -18   2       1186.12       1055.95       114.47 o                         
   3 -18   2       5882.23       6212.09       357.71 o                         
   4 -18   2       4174.09       4317.67       271.86 o                         
   5 -18   2        462.99        455.00        94.43 o                         
   6 -18   2         98.32        120.19        74.40 o                         
   7 -18   2       1040.54        987.27       117.33 o                         
   8 -18   2       1519.77       1814.00       160.25 o                         
  -9 -17   2       1267.15       1176.99        70.14 o                         
  -8 -17   2        328.55        425.09        67.82 o                         
  -7 -17   2         38.89         55.78        36.56 o                         
  -6 -17   2         13.99        -14.21        34.89 o                         
  -5 -17   2        320.43        335.04        41.71 o                         
  -4 -17   2         21.10         50.35        45.47 o                         
  -3 -17   2        716.13        836.72        55.56 o                         
  -2 -17   2       1093.63       1056.48        61.67 o                         
  -1 -17   2       4539.97       4516.08       190.18 o                         
   0 -17   2       1900.14       1762.86       133.07 o                         
   1 -17   2        924.30       1012.51        73.84 o                         
   2 -17   2       5505.33       5784.41       264.70 o                         
   3 -17   2       5644.77       5822.90       334.81 o                         
   4 -17   2        467.96        532.27        88.71 o                         
   5 -17   2       3106.31       3259.14       217.49 o                         
   6 -17   2       8290.69       8692.86       472.17 o                         
   7 -17   2       2303.30       2457.88       183.15 o                         
   8 -17   2       1770.51       1685.23       148.81 o                         
   9 -17   2       2172.61       2272.26       121.41 o                         
  10 -17   2       3548.17       4022.88       216.06 o                         
 -10 -16   2       4688.27       4613.61       163.96 o                         
  -9 -16   2       8541.53       8666.77       270.87 o                         
  -8 -16   2        850.37        752.07        55.35 o                         
  -7 -16   2       3130.20       2680.69       106.16 o                         
  -6 -16   2       4868.36       4447.24       153.03 o                         
  -5 -16   2      10539.64       9986.80       300.69 o                         
  -4 -16   2       2282.73       2244.96        92.49 o                         
  -3 -16   2       4049.90       3854.17       133.83 o                         
  -2 -16   2       7596.56       7220.11       224.68 o                         
  -1 -16   2       3507.54       3513.85       274.53 o                         
   0 -16   2        121.17         -8.88        32.96 o                         
   1 -16   2       1089.53       1206.41        77.88 o                         
   2 -16   2       8785.92       8973.35       333.86 o                         
   3 -16   2       3662.40       4097.92       298.90 o                         
   4 -16   2         83.79         71.54        60.09 o                         
   5 -16   2        308.91        532.27        82.99 o                         
   6 -16   2         32.74         11.45        62.96 o                         
   7 -16   2        803.42        728.34        64.66 o                         
   8 -16   2       2064.55       2405.20       123.38 o                         
   9 -16   2          0.76        -28.62        57.23 o                         
  10 -16   2        148.74         79.59        48.44 o                         
  11 -16   2         24.80         50.90        88.71 o                         
 -11 -15   2       1880.03       1887.08        90.65 o                         
 -10 -15   2       3309.90       3174.78       127.13 o                         
  -9 -15   2       3371.87       3240.51       123.16 o                         
  -8 -15   2        350.58        405.06        42.94 o                         
  -7 -15   2        836.06        778.86        52.19 o                         
  -6 -15   2        134.72        122.96        32.81 o                         
  -5 -15   2       1268.92       1084.08        58.36 o                         
  -4 -15   2        671.25        637.19        45.57 o                         
  -3 -15   2       1444.44       1218.67        60.56 o                         
  -2 -15   2       1381.14       1215.31        61.09 o                         
  -1 -15   2          1.01         22.81        30.09 o                         
   0 -15   2        104.13         61.67        35.38 o                         
   1 -15   2       4952.82       5125.80       170.24 o                         
   2 -15   2         36.45         57.23        57.23 o                         
   3 -15   2        128.19        154.53        42.35 o                         
   5 -15   2       4279.92       4487.68       182.92 o                         
   6 -15   2       3805.50       3954.52       166.86 o                         
   7 -15   2       2108.80       2251.53       114.21 o                         
   8 -15   2       5606.91       6068.17       241.80 o                         
   9 -15   2       2725.86       3077.14       144.67 o                         
  10 -15   2        640.73        596.42        97.30 o                         
  11 -15   2        188.35        306.64       101.59 o                         
  12 -15   2       2731.37       3205.31       214.62 o                         
 -12 -14   2        114.22        121.72        42.91 o                         
 -11 -14   2       1267.56       1361.72       108.60 o                         
 -10 -14   2       8881.53       8832.81       272.54 o                         
  -9 -14   2       8102.75       7512.35       236.18 o                         
  -8 -14   2         55.24          4.36        40.15 o                         
  -7 -14   2      10032.81       9836.12       295.13 o                         
  -6 -14   2       9259.55       8387.64       254.39 o                         
  -5 -14   2       6940.98       6699.33       208.14 o                         
  -4 -14   2        601.56        559.23        41.24 o                         
  -3 -14   2       5892.99       5726.90       180.63 o                         
  -2 -14   2       1296.17       1280.67        60.01 o                         
  -1 -14   2          8.06         18.99        34.34 o                         
   0 -14   2       5168.00       4886.98       161.24 o                         
   1 -14   2       7050.02       7449.71       225.78 o                         
   2 -14   2        659.64        706.91        46.08 o                         
   3 -14   2       1086.12       1196.29        51.25 o                         
   4 -14   2       7382.94       7927.39       303.96 o                         
   5 -14   2       1207.49       1125.29        70.48 o                         
   6 -14   2        135.76        109.59        37.39 o                         
   7 -14   2       2477.41       2603.02       157.39 o                         
   8 -14   2       1231.62       1219.46        77.88 o                         
   9 -14   2         37.54         14.31        54.37 o                         
  10 -14   2        322.34        322.64        52.49 o                         
  11 -14   2        439.46        444.61        58.58 o                         
  12 -14   2       1600.93       1633.32       100.93 o                         
 -13 -13   2        458.33        453.41        49.46 o                         
 -12 -13   2        936.56        933.25        61.68 o                         
 -11 -13   2       2312.81       2271.55        96.03 o                         
 -10 -13   2       2041.47       1965.47        86.19 o                         
  -9 -13   2        425.60        459.29        43.22 o                         
  -8 -13   2       7319.43       6438.71       202.58 o                         
  -7 -13   2       1809.71       1545.78        70.40 o                         
  -6 -13   2         43.83         -1.93        27.99 o                         
  -5 -13   2          1.83          8.73        30.32 o                         
  -4 -13   2         92.59         84.53        27.99 o                         
  -3 -13   2       4097.54       3948.57       130.50 o                         
  -2 -13   2       1856.51       1930.25        75.96 o                         
  -1 -13   2       4661.03       4797.25       153.10 o                         
   0 -13   2       4386.67       4518.29       144.83 o                         
   1 -13   2      10908.13      11889.92       342.55 o                         
   2 -13   2       7372.00       7315.20       188.08 o                         
   3 -13   2        367.14        411.32        29.84 o                         
   4 -13   2       2792.43       2841.11       118.96 o                         
   5 -13   2      11339.99      12915.33       362.16 o                         
   6 -13   2          0.79         -4.01        26.95 o                         
   7 -13   2       4851.69       4922.91       196.28 o                         
   8 -13   2       6845.94       6854.76       262.04 o                         
   9 -13   2       5518.26       5527.69       220.53 o                         
  10 -13   2        619.87        626.73        90.14 o                         
  11 -13   2       3310.38       3262.40       284.73 o                         
  12 -13   2       3606.63       3557.62       163.75 o                         
  13 -13   2         74.51         20.83        50.10 o                         
 -13 -12   2       1320.23       1444.65        76.59 o                         
 -12 -12   2       1176.70       1194.49        67.22 o                         
 -11 -12   2       6618.12       6268.73       203.12 o                         
 -10 -12   2       7686.17       7202.58       248.67 o                         
  -9 -12   2       1294.31       1143.13        69.16 o                         
  -8 -12   2       8556.08       7905.69       241.14 o                         
  -7 -12   2      21607.78      20187.93       626.77 o                         
  -6 -12   2        231.06        154.02        30.73 o                         
  -5 -12   2       4990.35       4734.92       151.43 o                         
  -4 -12   2       4006.52       3562.64       118.40 o                         
  -3 -12   2      12461.07      11910.46       341.99 o                         
  -2 -12   2       1190.88       1044.11        61.29 o                         
  -1 -12   2        862.76        846.67        44.61 o                         
   0 -12   2      14082.10      14741.82       358.36 o                         
   1 -12   2       4456.87       4206.98       114.31 o                         
   2 -12   2       1076.34       1069.49        43.00 o                         
   3 -12   2         74.38        114.81        21.39 o                         
   4 -12   2       6816.17       7436.53       190.63 o                         
   5 -12   2      14616.15      15621.65       381.30 o                         
   6 -12   2       1161.28       1114.07        66.78 o                         
   7 -12   2       1378.23       1448.41        63.27 o                         
   8 -12   2        343.94        435.15        37.93 o                         
   9 -12   2         14.12        -34.40        34.40 o                         
  10 -12   2         19.25          7.23        38.29 o                         
  11 -12   2         32.99         79.57        41.44 o                         
  12 -12   2        543.53        568.82       150.24 o                         
  13 -12   2        213.93        263.27        77.26 o                         
  14 -12   2       1332.33       1533.56       148.81 o                         
 -14 -11   2       2744.26       3032.30       237.92 o                         
 -13 -11   2          0.65          6.97        33.71 o                         
 -12 -11   2       2067.49       2034.95        89.57 o                         
 -11 -11   2        410.02        422.87        42.89 o                         
 -10 -11   2        771.56        679.48        61.69 o                         
  -9 -11   2          0.15         17.17        40.06 o                         
  -8 -11   2       1642.96       1456.96        64.93 o                         
  -7 -11   2       1496.71       1339.45        60.99 o                         
  -6 -11   2          0.18         -3.38        24.83 o                         
  -5 -11   2       4653.81       4310.89       149.42 o                         
  -4 -11   2       5736.15       5641.28       172.89 o                         
  -3 -11   2        999.85       1002.63        47.91 o                         
  -2 -11   2       1114.98       1192.53        52.82 o                         
  -1 -11   2       2545.99       2522.13        73.22 o                         
   0 -11   2      17381.55      16642.09       401.85 o                         
   1 -11   2       4596.53       4462.57       118.68 o                         
   2 -11   2       5142.04       5701.77       148.39 o                         
   3 -11   2      26712.00      27994.72       665.69 o                         
   4 -11   2      37272.31      39514.38      1076.68 o                         
   5 -11   2        494.10        487.86        30.68 o                         
   6 -11   2       2234.44       2373.96        73.26 o                         
   7 -11   2      16096.17      17043.07       572.15 o                         
   8 -11   2      13193.94      13792.38       721.79 o                         
   9 -11   2        146.88        245.93        53.92 o                         
  10 -11   2       1920.31       2003.19       103.14 o                         
  11 -11   2      16683.37      17130.01       603.95 o                         
  12 -11   2       3587.93       3457.29       163.11 o                         
  13 -11   2          3.00         34.52        48.44 o                         
  14 -11   2       4339.41       4266.44       277.58 o                         
 -14 -10   2        250.30        189.86        42.19 o                         
 -13 -10   2         22.43         -4.73        34.10 o                         
 -12 -10   2       4123.03       4414.49       151.08 o                         
 -11 -10   2       8642.72       8145.18       249.30 o                         
 -10 -10   2        842.41        703.46        47.49 o                         
  -9 -10   2       5497.25       5015.73       161.79 o                         
  -8 -10   2      16471.25      15666.81       446.61 o                         
  -7 -10   2      13687.80      12667.45       363.45 o                         
  -6 -10   2        262.88        290.47        29.87 o                         
  -5 -10   2      18754.95      17833.44       499.50 o                         
  -4 -10   2      36420.29      34729.88       951.49 o                         
  -3 -10   2       6112.72       5701.65       172.37 o                         
  -2 -10   2       3310.81       3805.27       100.87 o                         
  -1 -10   2      21863.80      20542.93       490.37 o                         
   0 -10   2      24165.29      24862.94       590.90 o                         
   1 -10   2      24196.23      24942.49       592.70 o                         
   2 -10   2         65.86         84.33        18.64 o                         
   3 -10   2       3569.87       3221.00        89.38 o                         
   4 -10   2      32777.78      34356.07       881.36 o                         
   5 -10   2       4814.43       4932.36       130.19 o                         
   6 -10   2       2375.53       2548.02        76.12 o                         
   7 -10   2       5751.44       5796.76       151.94 o                         
   8 -10   2          0.07          4.73        29.16 o                         
   9 -10   2         98.95        106.76        30.09 o                         
  10 -10   2       1036.56       1128.22        56.48 o                         
  11 -10   2        123.89        136.74        35.22 o                         
  12 -10   2        532.05        516.47        72.97 o                         
  13 -10   2        591.36        471.42        60.70 o                         
  14 -10   2       1118.53       1359.29       134.50 o                         
  15 -10   2       1707.94       2014.32       174.56 o                         
 -15  -9   2       2705.99       3101.11       119.93 o                         
 -14  -9   2       1021.12       1176.54        70.05 o                         
 -13  -9   2       1443.89       1410.10        71.13 o                         
 -12  -9   2       1232.59       1297.69        66.14 o                         
 -11  -9   2         28.34         31.69        31.42 o                         
 -10  -9   2        745.11        863.18       117.12 o                         
  -9  -9   2          9.76         30.94        26.43 o                         
  -8  -9   2       3044.98       2783.52        98.40 o                         
  -7  -9   2       5817.44       5554.11       171.24 o                         
  -6  -9   2       2570.55       2460.64        85.88 o                         
  -5  -9   2       3794.40       4203.12       132.09 o                         
  -4  -9   2          4.73          1.43        24.28 o                         
  -3  -9   2       1702.51       1662.31        62.13 o                         
  -2  -9   2       6761.55       7024.69       174.74 o                         
  -1  -9   2      10646.63       9988.00       243.52 o                         
   0  -9   2      21281.67      21857.36       519.73 o                         
   1  -9   2        805.92        827.29        32.59 o                         
   2  -9   2       5087.47       4443.25       115.86 o                         
   3  -9   2      27709.77      28271.80       670.34 o                         
   4  -9   2      43169.32      46412.22      1090.86 o                         
   5  -9   2       1529.67       1603.01        52.54 o                         
   6  -9   2      28719.76      28910.52       687.50 o                         
   7  -9   2      12538.91      13618.51       580.70 o                         
   8  -9   2       6970.18       6971.32       209.25 o                         
   9  -9   2        448.38        495.23        49.87 o                         
  10  -9   2      27073.67      27401.74      1043.73 o                         
  11  -9   2      23118.95      24269.29       678.46 o                         
  12  -9   2       3574.83       3551.37       186.92 o                         
  13  -9   2       1899.76       1977.77        85.79 o                         
  14  -9   2       2099.22       2291.90       177.42 o                         
  15  -9   2       2837.01       3221.94       231.79 o                         
 -15  -8   2         50.16         29.03        34.04 o                         
 -14  -8   2        400.68        328.57        41.07 o                         
 -13  -8   2       2777.83       2811.76       107.70 o                         
 -12  -8   2       5885.31       5644.07       181.00 o                         
 -11  -8   2       2729.89       2662.75        99.89 o                         
 -10  -8   2        444.19        442.68        38.45 o                         
  -9  -8   2      10651.28      10209.79       456.02 o                         
  -8  -8   2      17786.26      17911.28       503.88 o                         
  -7  -8   2       2817.20       2517.30        88.59 o                         
  -6  -8   2       8677.10       8517.46       248.36 o                         
  -5  -8   2      60118.01      60557.30      1987.59 o                         
  -4  -8   2      23355.55      22627.39       624.52 o                         
  -3  -8   2        254.35        287.72        45.56 o                         
  -2  -8   2       3841.77       3540.25       110.14 o                         
  -1  -8   2      26873.51      25844.72       610.58 o                         
   0  -8   2      43549.85      45243.09      1061.17 o                         
   1  -8   2       7543.20       8826.07       215.68 o                         
   2  -8   2       1653.62       1453.18        46.10 o                         
   3  -8   2        471.67        176.94        25.20 o                         
   4  -8   2        540.18        726.81        30.74 o                         
   5  -8   2       1062.59       1322.50        44.99 o                         
   6  -8   2        293.56        235.65        22.44 o                         
   7  -8   2        496.79        543.31        29.79 o                         
   8  -8   2       9072.55       9782.45       243.20 o                         
   9  -8   2        142.37        176.47        28.96 o                         
  10  -8   2       2187.68       2210.98        84.04 o                         
  11  -8   2       1200.04       1081.12        59.22 o                         
  12  -8   2         95.48         56.69        32.96 o                         
  13  -8   2        363.77        315.92        40.11 o                         
  14  -8   2       2179.87       2340.84       120.96 o                         
  15  -8   2       1883.15       2223.22       180.28 o                         
  16  -8   2        430.57        495.07        97.30 o                         
 -15  -7   2       1714.90       1872.02        84.61 o                         
 -14  -7   2        699.93        775.01        59.91 o                         
 -13  -7   2       9092.43       9270.54       280.23 o                         
 -12  -7   2       5862.81       5849.52       185.46 o                         
 -11  -7   2         87.13        100.38        29.16 o                         
 -10  -7   2        464.05        505.17        38.45 o                         
  -9  -7   2      10442.45      10458.85       302.84 o                         
  -8  -7   2       1539.13       1484.50        61.95 o                         
  -7  -7   2        770.54        848.79        34.56 o                         
  -6  -7   2       1842.34       1977.95        59.41 o                         
  -5  -7   2        207.08        220.63        18.37 o                         
  -4  -7   2       5188.29       5575.18       165.20 o                         
  -3  -7   2         21.17         20.95        17.57 o                         
  -2  -7   2       5136.97       5305.34       210.54 o                         
  -1  -7   2      18077.85      17664.93       419.92 o                         
   0  -7   2       4480.87       4467.21       112.94 o                         
   1  -7   2       8948.59       8243.94       201.00 o                         
   2  -7   2      59872.79      62145.75      1453.58 o                         
   3  -7   2      29077.59      28802.96       680.00 o                         
   4  -7   2        108.06         82.73        17.50 o                         
   5  -7   2      30437.97      31301.87       998.66 o                         
   6  -7   2      33445.16      33864.13       799.33 o                         
   7  -7   2       2118.49       2103.15       117.34 o                         
   8  -7   2         48.89         33.71        18.69 o                         
   9  -7   2       5259.97       5564.07       179.72 o                         
  10  -7   2       5365.59       5095.30       160.64 o                         
  11  -7   2       1535.01       1639.33        70.40 o                         
  12  -7   2       3524.27       3492.34       121.50 o                         
  13  -7   2       1873.54       2132.72        87.81 o                         
  14  -7   2       3135.82       3213.76       362.00 o                         
  15  -7   2        745.27        910.49        74.13 o                         
  16  -7   2         99.30        100.16        74.40 o                         
 -16  -6   2       1362.23       1602.24       145.94 o                         
 -15  -6   2        188.09        260.08        39.43 o                         
 -14  -6   2       1709.96       1720.74        78.02 o                         
 -13  -6   2       4157.89       4278.29       179.19 o                         
 -12  -6   2       2071.70       2053.39        83.41 o                         
 -11  -6   2         40.02         18.59        27.14 o                         
 -10  -6   2      12696.86      12293.30       354.07 o                         
  -9  -6   2      13178.44      12830.30       315.44 o                         
  -8  -6   2       6245.76       6059.81       156.57 o                         
  -7  -6   2       5200.26       5047.92       131.19 o                         
  -6  -6   2      17170.12      17202.80       412.70 o                         
  -5  -6   2      13836.34      12910.91       493.62 o                         
  -4  -6   2        157.75        314.61        18.17 o                         
  -3  -6   2      36628.46      37603.31      1021.98 o                         
  -2  -6   2      33785.04      33130.34       900.82 o                         
  -1  -6   2       4024.97       3410.19        87.06 o                         
   0  -6   2       5332.25       6165.12       150.91 o                         
   1  -6   2      10617.66      10668.02       256.10 o                         
   2  -6   2      26159.98      27621.34       650.31 o                         
   3  -6   2        342.18        263.94        18.21 o                         
   4  -6   2          0.12         -5.92        14.63 o                         
   5  -6   2      13281.86      13993.26       336.60 o                         
   6  -6   2       5269.75       5583.61       142.34 o                         
   7  -6   2        113.42        128.55        19.95 o                         
   8  -6   2        865.80        976.81        38.79 o                         
   9  -6   2        246.13        237.31        35.46 o                         
  10  -6   2         18.60         12.07        25.85 o                         
  11  -6   2        369.78        318.76        34.77 o                         
  12  -6   2        491.63        542.27        42.14 o                         
  13  -6   2        941.30        868.16        52.82 o                         
  14  -6   2        330.79        399.14        50.86 o                         
  15  -6   2          1.34         29.59        47.52 o                         
  16  -6   2       1849.85       2016.88       151.67 o                         
 -16  -5   2        178.93        171.70        77.26 o                         
 -15  -5   2        713.16        801.56        54.76 o                         
 -14  -5   2       4821.94       4807.65       158.99 o                         
 -13  -5   2       8376.11       8479.79       256.01 o                         
 -12  -5   2       1039.86       1004.09        70.91 o                         
 -11  -5   2       1194.98       1151.87        46.78 o                         
 -10  -5   2        594.30        639.16        46.26 o                         
  -9  -5   2         14.44         48.26        20.56 o                         
  -8  -5   2      10857.91      11188.38       274.31 o                         
  -7  -5   2        650.51        662.95        35.11 o                         
  -6  -5   2       1419.56       1438.45        68.07 o                         
  -5  -5   2      13953.69      15706.38       375.20 o                         
  -4  -5   2      21268.93      24313.15       833.47 o                         
  -3  -5   2       1145.50       1069.52        33.19 o                         
  -2  -5   2      41000.63      42068.25      1139.29 o                         
  -1  -5   2      95696.23      99663.61      2325.87 o                         
   0  -5   2       8291.87       8356.21       200.29 o                         
   1  -5   2     152370.81     150394.27      3502.02 o                         
   2  -5   2      59995.64      63012.54      1472.89 o                         
   3  -5   2        323.39        301.51        21.48 o                         
   4  -5   2      10953.15      10897.96       262.55 o                         
   5  -5   2      49704.07      52337.72      1226.43 o                         
   6  -5   2      22390.02      22104.65       525.46 o                         
   7  -5   2        271.19        395.74        24.54 o                         
   8  -5   2       4986.76       5049.38       131.92 o                         
   9  -5   2       6587.24       6694.38       285.79 o                         
  10  -5   2       7088.80       7437.46       190.24 o                         
  11  -5   2        271.01        254.10        38.31 o                         
  12  -5   2       7717.40       7599.86       230.66 o                         
  13  -5   2       8876.71       9721.08       290.67 o                         
  14  -5   2        924.88       1019.46        74.54 o                         
  15  -5   2        193.33        161.92        67.25 o                         
  16  -5   2        726.49        717.96        70.48 o                         
 -16  -4   2       1090.85       1113.18       120.19 o                         
 -15  -4   2         34.69          9.13        54.37 o                         
 -14  -4   2       1744.60       1866.15        68.96 o                         
 -13  -4   2       2242.59       2259.83        89.10 o                         
 -12  -4   2          6.43         42.77        24.72 o                         
 -11  -4   2      13553.80      13591.57       336.22 o                         
 -10  -4   2      14289.51      13893.79       341.23 o                         
  -9  -4   2       6823.44       6791.52       201.11 o                         
  -8  -4   2       3222.56       3058.21        86.13 o                         
  -7  -4   2      26165.22      25446.58       604.87 o                         
  -6  -4   2      16684.32      14620.56       350.89 o                         
  -5  -4   2       4877.65       4793.12       121.92 o                         
  -4  -4   2        754.43        529.57        22.12 o                         
  -3  -4   2      29769.76      31433.78       855.29 o                         
  -2  -4   2      10152.77      10530.78       291.88 o                         
  -1  -4   2      11438.64      13148.49       361.54 o                         
   0  -4   2      54273.57      59230.02      1382.39 o                         
   1  -4   2        772.03        847.25        27.46 o                         
   2  -4   2       9146.22      10770.17       256.83 o                         
   3  -4   2        288.82        260.31        16.78 o                         
   4  -4   2      11609.88      13565.36       323.36 o                         
   5  -4   2      10613.54      11694.58       281.50 o                         
   6  -4   2       1036.99        921.66        33.84 o                         
   7  -4   2       2852.28       2888.50        80.05 o                         
   8  -4   2       3515.70       3527.08        96.12 o                         
   9  -4   2       7497.61       7243.73       229.20 o                         
  10  -4   2        296.51        313.89        25.37 o                         
  11  -4   2        281.96        254.85        27.72 o                         
  12  -4   2       2418.65       2367.36       120.98 o                         
  13  -4   2       4892.90       4926.35       171.52 o                         
  14  -4   2        228.69        247.09        46.01 o                         
  15  -4   2        733.09        694.57        66.68 o                         
  16  -4   2       4321.84       4964.84       211.27 o                         
  17  -4   2       2541.27       2642.87       167.41 o                         
 -16  -3   2        368.81        406.36        82.99 o                         
 -15  -3   2        225.42        345.33        54.63 o                         
 -14  -3   2       1451.59       1498.09        72.66 o                         
 -13  -3   2       1530.54       1468.46        57.83 o                         
 -12  -3   2        114.53        155.75        27.29 o                         
 -11  -3   2        307.04        269.89        26.03 o                         
 -10  -3   2       1143.03       1244.24        76.20 o                         
  -9  -3   2        377.16        331.46        39.10 o                         
  -8  -3   2        553.96        636.56        31.05 o                         
  -7  -3   2       1802.54       2058.00        60.80 o                         
  -6  -3   2        254.52        186.53        17.40 o                         
  -5  -3   2       2414.48       2569.80        69.70 o                         
  -4  -3   2         17.29         12.88        21.46 o                         
  -3  -3   2       9033.79      10145.13       242.16 o                         
  -2  -3   2      35276.50      37382.26       876.24 o                         
  -1  -3   2     120669.97     119732.60      4212.92 o                         
   0  -3   2      86950.08      86216.10      3145.42 o                         
   1  -3   2     130177.87     130512.72      3040.22 o                         
   2  -3   2      24361.39      26213.42       614.90 o                         
   3  -3   2      21156.80      22605.28       531.91 o                         
   4  -3   2      35612.00      37174.45       871.23 o                         
   5  -3   2      34128.14      35524.94       834.74 o                         
   6  -3   2       6943.31       7597.72       187.41 o                         
   7  -3   2      10999.66      11514.07       279.36 o                         
   8  -3   2      13102.09      12625.76       306.89 o                         
   9  -3   2       4565.34       4390.43       117.60 o                         
  10  -3   2       4865.01       5035.77       133.99 o                         
  11  -3   2       6244.28       6173.67       162.31 o                         
  12  -3   2      14425.05      14709.99       420.70 o                         
  13  -3   2       7234.16       7377.72       226.84 o                         
  14  -3   2        467.14        467.14        54.37 o                         
  15  -3   2       1657.46       1723.72       100.03 o                         
  16  -3   2       2347.74       2330.98       124.43 o                         
  17  -3   2       1083.86       1245.32        92.82 o                         
 -16  -2   2        113.24         94.43        62.96 o                         
 -15  -2   2       2973.66       3322.69       123.89 o                         
 -14  -2   2       2027.41       2313.17        93.59 o                         
 -13  -2   2        883.66        829.40        43.47 o                         
 -12  -2   2       3218.48       3474.98       101.89 o                         
 -11  -2   2      13319.40      13849.46       341.59 o                         
 -10  -2   2       6747.33       6207.90       162.00 o                         
  -9  -2   2       2343.87       2562.88        75.41 o                         
  -8  -2   2      13011.84      12941.76       314.77 o                         
  -7  -2   2      27909.89      26130.60       619.90 o                         
  -6  -2   2      10780.66       9450.30       230.35 o                         
  -5  -2   2       1285.66       1248.35        38.93 o                         
  -4  -2   2       9876.58       9030.52       217.48 o                         
  -3  -2   2         51.20         68.86        12.19 o                         
  -2  -2   2       1702.53       2083.59        53.61 o                         
  -1  -2   2      11091.30      12693.13       345.85 o                         
   0  -2   2      56716.41      62064.64      1739.12 o                         
   1  -2   2      92031.44      91157.73      2126.78 o                         
   2  -2   2       8324.60       8832.82       209.97 o                         
   3  -2   2       1838.91       1555.25        65.14 o                         
   4  -2   2      76837.46      82991.85      1936.13 o                         
   5  -2   2       5124.72       4827.58       121.25 o                         
   6  -2   2        387.39        257.37        19.57 o                         
   7  -2   2       5068.04       5455.01       138.78 o                         
   8  -2   2        244.70        240.93        21.66 o                         
   9  -2   2         44.85         51.99        19.28 o                         
  10  -2   2          2.78        121.53        51.60 o                         
  11  -2   2       1732.62       1593.15        62.33 o                         
  12  -2   2        685.96        689.62        43.91 o                         
  13  -2   2       1721.98       1777.14        75.96 o                         
  14  -2   2       2351.79       2509.50       122.31 o                         
  15  -2   2       2407.24       2604.53       129.46 o                         
  16  -2   2       2392.24       2477.39       127.29 o                         
  17  -2   2          7.96         45.30        52.23 o                         
 -16  -1   2       1204.74       1185.78       208.90 o                         
 -15  -1   2       3907.68       3939.31       139.86 o                         
 -14  -1   2         99.71        118.64        34.12 o                         
 -13  -1   2        489.50        446.95        41.24 o                         
 -12  -1   2        374.26        363.57        31.32 o                         
 -11  -1   2       4940.40       4854.51       131.55 o                         
 -10  -1   2         97.94        125.57        22.36 o                         
  -9  -1   2         38.26         61.55        18.91 o                         
  -8  -1   2       3407.04       3206.25        88.66 o                         
  -7  -1   2        119.09        195.94        19.12 o                         
  -6  -1   2        203.34        187.83        19.41 o                         
  -5  -1   2        568.45        408.33        29.47 o                         
  -4  -1   2      65589.37      69634.12      1627.42 o                         
  -3  -1   2        453.17        484.36        33.46 o                         
  -2  -1   2       2217.92       2085.84        53.26 o                         
  -1  -1   2       1604.20       1452.42        36.83 o                         
   0  -1   2      72204.07      74252.02      2458.32 o                         
   1  -1   2      28269.68      33967.05       794.68 o                         
   2  -1   2         70.86        165.18        13.00 o                         
   3  -1   2      18408.47      20308.26       477.54 o                         
   4  -1   2     132511.42     135718.61      3158.98 o                         
   5  -1   2       3255.92       3151.32        81.91 o                         
   6  -1   2      43581.59      45305.57      1063.32 o                         
   7  -1   2      47870.99      45614.68      1350.90 o                         
   8  -1   2      12187.99      11412.30       278.63 o                         
   9  -1   2          0.84         10.13        18.44 o                         
  10  -1   2       5839.52       5461.59       143.75 o                         
  11  -1   2      20661.77      21807.62       525.45 o                         
  12  -1   2      10229.18      10047.41       309.70 o                         
  13  -1   2        743.14        820.30        42.48 o                         
  14  -1   2       4504.33       4266.10       180.06 o                         
  15  -1   2       2567.23       2678.12       203.18 o                         
  16  -1   2        625.51        661.04        94.43 o                         
  17  -1   2         77.84        147.71        58.66 o                         
 -17   0   2         60.04         40.06        49.30 o                         
 -16   0   2        412.40        579.75        81.56 o                         
 -15   0   2        380.88        325.65        41.71 o                         
 -14   0   2        473.28        507.90        45.46 o                         
 -13   0   2       4882.86       4962.75       205.44 o                         
 -12   0   2       6488.70       6710.46       176.92 o                         
 -11   0   2       4350.38       4398.65       121.53 o                         
 -10   0   2        116.16        161.83        22.67 o                         
  -9   0   2       4675.25       4338.18       116.54 o                         
  -8   0   2      22075.47      21530.08       513.66 o                         
  -7   0   2      10401.00       9691.16       237.12 o                         
  -6   0   2         19.30         54.86        16.66 o                         
  -5   0   2      50371.41      48708.02      1141.30 o                         
  -4   0   2      55186.62      57260.38      1338.75 o                         
  -3   0   2      22368.40      26957.09       632.42 o                         
  -2   0   2          5.00         12.46        11.03 o                         
  -1   0   2      69902.55      71397.92      3157.44 o                         
   2   0   2      12616.63      14142.82       331.95 o                         
   3   0   2     111608.45     116330.84      2709.70 o                         
   4   0   2      26946.79      28137.39       661.40 o                         
   5   0   2      37370.11      38045.15       893.05 o                         
   6   0   2      15045.36      15902.92       379.51 o                         
   7   0   2      10449.32      10654.66       265.96 o                         
   8   0   2        345.75        275.57        22.00 o                         
   9   0   2         18.18         30.44        21.35 o                         
  10   0   2       2421.37       2404.93        72.87 o                         
  11   0   2       5678.04       5641.73       149.47 o                         
  12   0   2       2891.37       2887.99       102.35 o                         
  13   0   2       1638.95       1537.71        58.58 o                         
  14   0   2        716.89        677.40        60.70 o                         
  15   0   2       3992.24       4063.41       221.78 o                         
  16   0   2          1.47          0.00        42.49 o                         
  17   0   2       1001.89       1204.07       121.62 o                         
 -17   1   2        467.62        812.22        74.13 o                         
 -16   1   2       2471.95       2626.20       131.48 o                         
 -15   1   2       2017.86       2252.33        94.60 o                         
 -14   1   2         12.11         28.75        34.47 o                         
 -13   1   2       3814.01       4049.45       137.64 o                         
 -12   1   2       2497.44       2437.32        93.03 o                         
 -11   1   2       2402.51       2362.73        73.46 o                         
 -10   1   2       4814.07       4857.64       129.72 o                         
  -9   1   2       3023.48       2809.93        80.74 o                         
  -8   1   2       1710.04       1848.81        57.04 o                         
  -7   1   2       6821.30       6703.56       167.34 o                         
  -6   1   2       6484.45       6629.22       189.78 o                         
  -5   1   2      17692.40      18826.41       446.05 o                         
  -4   1   2       4784.59       5213.62       128.38 o                         
  -3   1   2       1862.09       1730.49        46.42 o                         
  -2   1   2      47999.16      55402.98      1294.74 o                         
  -1   1   2      23455.99      27232.63       737.97 o                         
   0   1   2     112879.33     122921.62      5768.53 o                         
   1   1   2      11688.14      14050.54       386.16 o                         
   2   1   2        227.81        137.95         9.45 o                         
   3   1   2       3052.53       3002.01        79.72 o                         
   4   1   2         75.83         28.28        13.40 o                         
   5   1   2        331.87        225.78        42.87 o                         
   6   1   2      53898.04      52134.66      1326.16 o                         
   7   1   2      70123.12      70700.98      1655.68 o                         
   8   1   2       7668.87       7786.80       194.94 o                         
   9   1   2       6218.36       5832.86       150.56 o                         
  10   1   2      14477.76      13801.75       337.66 o                         
  11   1   2       9664.18       9678.09       243.58 o                         
  12   1   2        477.59        464.50        38.93 o                         
  13   1   2       4433.05       4625.42       130.15 o                         
  14   1   2       3780.55       3853.65       161.71 o                         
  15   1   2          4.05        -42.49        42.49 o                         
  16   1   2        797.74        727.27        68.80 o                         
  17   1   2       1005.72       1140.92       133.07 o                         
 -17   2   2        264.26        257.55        88.71 o                         
 -16   2   2       2755.36       3177.57       150.66 o                         
 -15   2   2        918.60        880.28        59.34 o                         
 -14   2   2        485.09        424.54        44.21 o                         
 -13   2   2       9647.79       9745.52       290.75 o                         
 -12   2   2      17731.70      18238.87       516.01 o                         
 -11   2   2       2146.12       2225.96        83.01 o                         
 -10   2   2       7922.24       8079.02       228.00 o                         
  -9   2   2      31021.26      29878.24       709.30 o                         
  -8   2   2      30194.83      30687.30       726.34 o                         
  -7   2   2      12516.72      12074.75       291.85 o                         
  -6   2   2      28751.76      29578.67       697.52 o                         
  -5   2   2     216267.81     217757.30      5068.85 o                         
  -4   2   2     151817.08     157132.11      4153.52 o                         
  -3   2   2       2532.56       2974.78        74.67 o                         
  -2   2   2      46958.67      51408.38      1387.11 o                         
  -1   2   2      47619.14      56640.92      1330.09 o                         
   0   2   2     113245.79     123201.14      4908.54 o                         
   1   2   2      18522.87      20607.32       483.26 o                         
   2   2   2      35196.74      39345.69      1231.58 o                         
   3   2   2       2087.67       2793.26        76.00 o                         
   4   2   2       5340.07       6001.45       151.59 o                         
   5   2   2       1008.93       1263.22        45.43 o                         
   6   2   2          1.43          3.07        15.03 o                         
   7   2   2       1548.76       1557.21        49.29 o                         
   8   2   2      11014.16      12013.26       292.95 o                         
   9   2   2        569.17        540.99        31.43 o                         
  10   2   2       2448.47       2394.63        72.91 o                         
  11   2   2        166.99        160.54        30.15 o                         
  12   2   2       2794.92       2773.90        86.11 o                         
  13   2   2       3247.68       3355.42       101.19 o                         
  14   2   2       1597.20       1805.34        78.19 o                         
  15   2   2        212.27        262.57        49.54 o                         
  16   2   2        762.90        990.78       170.27 o                         
  17   2   2       3277.37       3631.77       167.91 o                         
 -16   3   2       2365.79       2540.32       130.22 o                         
 -15   3   2       1075.51       1254.27        68.34 o                         
 -14   3   2        175.32        157.80        35.61 o                         
 -13   3   2       6706.10       6772.17       211.43 o                         
 -12   3   2       2308.70       2245.15        87.44 o                         
 -11   3   2        393.11        335.22        42.59 o                         
 -10   3   2       1095.15       1096.44        42.36 o                         
  -9   3   2          1.42         39.11        17.69 o                         
  -8   3   2        195.38        196.01        20.04 o                         
  -7   3   2       2055.15       2503.99        70.22 o                         
  -6   3   2      15883.78      16651.00       397.01 o                         
  -5   3   2      28916.75      31462.70       738.86 o                         
  -4   3   2      35313.41      38719.08       907.71 o                         
  -3   3   2         23.88         46.88        10.41 o                         
  -2   3   2       5440.59       5361.29       129.44 o                         
  -1   3   2      90675.95     105580.20      2468.99 o                         
   0   3   2       3183.28       3717.43        90.48 o                         
   1   3   2     141871.55     141931.92      6339.20 o                         
   2   3   2      55888.45      60632.59      1413.51 o                         
   3   3   2       2949.42       2913.62        74.02 o                         
   4   3   2       9865.73      11145.58       266.48 o                         
   5   3   2      12395.70      12477.10       299.03 o                         
   6   3   2      21533.79      19913.75       473.24 o                         
   7   3   2      14821.85      14602.21       351.62 o                         
   8   3   2       1997.51       2037.26        61.85 o                         
   9   3   2      15556.22      14808.40       359.84 o                         
  10   3   2      10136.61      10304.42       257.17 o                         
  11   3   2      11986.67      12148.47       301.54 o                         
  12   3   2      11658.98      12053.42       352.33 o                         
  13   3   2       9572.23      10172.38       312.18 o                         
  14   3   2       4771.88       4712.83       156.89 o                         
  15   3   2        204.22        249.31        39.04 o                         
  16   3   2        959.66        958.66       111.60 o                         
  17   3   2       1785.63       1839.76       157.39 o                         
 -16   4   2       2608.99       2823.70       139.23 o                         
 -15   4   2          0.11         34.29        37.93 o                         
 -14   4   2        937.01        865.80        56.02 o                         
 -13   4   2      12977.78      12688.96       370.55 o                         
 -12   4   2       8638.46       8461.96       254.34 o                         
 -11   4   2       9812.36       9538.51       280.80 o                         
 -10   4   2      17126.76      17235.36       484.60 o                         
  -9   4   2       5885.27       5534.14       142.87 o                         
  -8   4   2       3803.63       3851.51       102.79 o                         
  -7   4   2        297.66        220.39        18.17 o                         
  -6   4   2      23777.47      23475.48       555.49 o                         
  -5   4   2      12160.86      11465.95       282.24 o                         
  -4   4   2       1707.78       1979.71        64.85 o                         
  -3   4   2        501.55        777.67        45.65 o                         
  -2   4   2      41436.46      50833.54      1188.16 o                         
  -1   4   2       6525.39       7340.73       175.97 o                         
   0   4   2       6946.98       7998.16       194.96 o                         
   1   4   2        322.03        394.79        26.28 o                         
   2   4   2        547.18        638.79        53.06 o                         
   3   4   2        373.66        395.65        18.78 o                         
   4   4   2      12640.22      14298.10       427.09 o                         
   5   4   2        433.72        302.28        18.91 o                         
   6   4   2       3746.15       3898.26       101.90 o                         
   7   4   2         67.10        112.22        16.96 o                         
   8   4   2       3584.56       3672.08        99.75 o                         
   9   4   2        344.66        340.51        24.54 o                         
  10   4   2        889.72        868.11        59.07 o                         
  11   4   2        318.53        404.42        28.96 o                         
  12   4   2       2516.22       2327.50        75.29 o                         
  13   4   2      13534.72      13940.33       346.56 o                         
  14   4   2       2043.68       2085.73        86.88 o                         
  15   4   2          0.05         50.42        42.35 o                         
  16   4   2       1253.80       1277.04        86.94 o                         
  17   4   2       4128.78       4766.95       297.61 o                         
 -16   5   2        814.42        789.82       111.60 o                         
 -15   5   2         39.29         38.62        37.35 o                         
 -14   5   2        781.67        839.61        55.51 o                         
 -13   5   2       1902.63       1899.31        81.84 o                         
 -12   5   2          0.40          1.98        29.87 o                         
 -11   5   2        723.26        719.81        59.67 o                         
 -10   5   2        361.33        403.76        40.53 o                         
  -9   5   2        588.44        456.04        33.95 o                         
  -8   5   2        456.66        529.63        25.80 o                         
  -7   5   2       1469.02       1382.16        56.55 o                         
  -6   5   2         10.73         23.46        14.16 o                         
  -5   5   2       5894.56       6465.52       174.77 o                         
  -4   5   2        925.71        950.50        31.02 o                         
  -3   5   2        229.20        310.68        16.96 o                         
  -2   5   2       6685.68       7648.39       184.17 o                         
  -1   5   2       2348.64       2869.86        73.26 o                         
   0   5   2       8751.08      10049.70       239.66 o                         
   1   5   2      79840.89      81492.21      1898.21 o                         
   2   5   2      47265.46      48018.97      1341.03 o                         
   3   5   2       2920.59       2888.55        75.45 o                         
   4   5   2      10020.64       9788.27       236.42 o                         
   5   5   2      38682.58      37475.08       881.24 o                         
   6   5   2       3538.64       2525.12        70.73 o                         
   7   5   2       5901.47       5943.93       151.59 o                         
   8   5   2       9423.89       8614.38       214.94 o                         
   9   5   2      24296.62      23939.65       573.02 o                         
  10   5   2      14247.65      13806.98       338.70 o                         
  11   5   2         12.72         79.44        30.87 o                         
  12   5   2       2351.35       2167.85        71.62 o                         
  13   5   2       2707.39       2868.65        89.57 o                         
  14   5   2         64.21         85.29        41.44 o                         
  15   5   2        153.61        154.53        48.56 o                         
  16   5   2        816.27       1005.77        78.84 o                         
 -16   6   2        812.52        864.22       117.33 o                         
 -15   6   2        181.71        180.28        80.13 o                         
 -14   6   2        278.07        260.54        41.56 o                         
 -13   6   2       3815.73       3678.88       129.71 o                         
 -12   6   2       2934.17       2803.40       133.72 o                         
 -11   6   2       2737.45       2505.59        92.26 o                         
 -10   6   2       2118.94       2263.10        83.97 o                         
  -9   6   2       1189.97       1127.34        51.26 o                         
  -8   6   2        430.29        401.44        30.73 o                         
  -7   6   2      22476.08      23010.97       732.23 o                         
  -6   6   2      17665.14      17108.29       610.48 o                         
  -5   6   2      10553.27      10787.10       324.59 o                         
  -4   6   2       1287.06       1105.04        35.37 o                         
  -3   6   2        922.45       1507.54        44.08 o                         
  -2   6   2      10260.40      10397.84       249.65 o                         
  -1   6   2      29295.44      32257.13       757.48 o                         
   0   6   2        270.62        370.52        18.93 o                         
   1   6   2      22487.48      23007.76       541.57 o                         
   2   6   2      10127.03       9482.15       227.84 o                         
   3   6   2       1339.58       1160.05        38.83 o                         
   4   6   2       7482.50       7800.75       191.00 o                         
   5   6   2       9590.92       9306.51       227.12 o                         
   6   6   2         60.64         24.52        15.48 o                         
   7   6   2        345.14        233.77        21.48 o                         
   8   6   2          4.24         30.20        21.02 o                         
   9   6   2       7015.73       7166.03       183.04 o                         
  10   6   2       2984.98       2890.10        86.02 o                         
  11   6   2       1406.37       1441.14        59.81 o                         
  12   6   2      14224.66      14154.24       406.33 o                         
  13   6   2      15302.16      16327.19       466.94 o                         
  14   6   2       1193.77       1415.11       293.18 o                         
  15   6   2        434.85        453.34        71.54 o                         
  16   6   2       4367.65       5261.97       412.08 o                         
 -16   7   2          0.35        -22.89        71.54 o                         
 -15   7   2       2406.54       2476.70       130.22 o                         
 -14   7   2        691.12        757.32        70.11 o                         
 -13   7   2       3521.63       3595.15       276.15 o                         
 -12   7   2        202.60        197.75        33.95 o                         
 -11   7   2      14927.26      14313.21       410.21 o                         
 -10   7   2       4315.08       4141.22       135.30 o                         
  -9   7   2         16.82         17.62        23.50 o                         
  -8   7   2       4174.58       3835.63       123.13 o                         
  -7   7   2          1.61         -7.09        16.09 o                         
  -6   7   2       1147.75       1038.30        63.20 o                         
  -5   7   2        492.54        535.78        24.98 o                         
  -4   7   2        588.90       1034.09        35.43 o                         
  -3   7   2       3019.61       3066.52       114.00 o                         
  -2   7   2      14399.51      15785.54       376.29 o                         
  -1   7   2       1001.22        881.11        32.22 o                         
   0   7   2      69601.41      75821.57      1770.86 o                         
   1   7   2      67674.40      73137.28      1708.62 o                         
   2   7   2      31023.38      33586.84       788.95 o                         
   3   7   2       3231.99       3434.45        93.35 o                         
   4   7   2      28843.64      28335.78       668.19 o                         
   5   7   2      58884.48      60085.98      1406.36 o                         
   6   7   2       9492.25       9602.37       245.58 o                         
   7   7   2       3451.71       3312.37        99.96 o                         
   8   7   2      16908.64      15758.05       381.63 o                         
   9   7   2       9492.24       9025.77       227.07 o                         
  10   7   2       7307.48       7033.12       289.87 o                         
  11   7   2       5788.70       5582.52       175.45 o                         
  12   7   2      14540.50      14885.51       427.79 o                         
  13   7   2        559.11        636.01        47.17 o                         
  14   7   2       1362.99       1204.51        84.91 o                         
  15   7   2       3524.16       3933.02       178.85 o                         
  16   7   2       1418.52       1603.67       103.14 o                         
 -15   8   2         91.57         81.56        52.61 o                         
 -14   8   2        547.55        540.40        65.82 o                         
 -13   8   2        718.77        652.39        63.52 o                         
 -12   8   2         40.23         53.46        41.44 o                         
 -11   8   2       7757.09       7610.42       273.28 o                         
 -10   8   2      11699.46      11684.01       338.57 o                         
  -9   8   2          1.21        -14.85        24.42 o                         
  -8   8   2      12567.48      12161.42       346.85 o                         
  -7   8   2      20453.84      20609.72       572.16 o                         
  -6   8   2      11718.58      12867.30       464.51 o                         
  -5   8   2       7114.20       6973.50       218.42 o                         
  -4   8   2      33684.49      36122.37      1043.64 o                         
  -3   8   2      14367.46      15140.07       362.33 o                         
  -2   8   2       1766.65       2069.83        58.53 o                         
  -1   8   2       3877.84       3886.71       100.48 o                         
   0   8   2      19810.79      20579.79       488.62 o                         
   1   8   2       1428.66       1312.46        44.15 o                         
   2   8   2       9243.37      10794.25       347.74 o                         
   3   8   2          1.82         16.56        14.47 o                         
   4   8   2       3921.35       3869.70       101.09 o                         
   5   8   2       3476.03       3610.73        96.79 o                         
   6   8   2          0.02         -3.18        15.64 o                         
   7   8   2       3016.76       3493.70       103.29 o                         
   8   8   2       9675.45      10388.84       321.27 o                         
   9   8   2        286.41        314.42        43.93 o                         
  10   8   2        989.20       1002.41        51.38 o                         
  11   8   2       4005.90       3853.94       130.11 o                         
  12   8   2       2825.06       2882.66       105.86 o                         
  13   8   2       1538.71       1574.55        72.77 o                         
  14   8   2       2175.34       2243.07       119.33 o                         
  15   8   2       3841.69       4321.35       191.15 o                         
  16   8   2        727.14        978.61       200.32 o                         
 -15   9   2       2364.69       2565.08       136.31 o                         
 -14   9   2       3060.00       3124.70       151.60 o                         
 -13   9   2       1953.91       1731.37       101.11 o                         
 -12   9   2        129.57         99.38        71.54 o                         
 -11   9   2       2761.98       2603.00       124.33 o                         
 -10   9   2        494.13        520.34        60.09 o                         
  -9   9   2       2447.18       2290.11        84.50 o                         
  -8   9   2        507.62        562.85        46.75 o                         
  -7   9   2        108.75        101.04        24.42 o                         
  -6   9   2        633.92        559.26        63.69 o                         
  -5   9   2        305.12        378.67        23.32 o                         
  -4   9   2        143.20        135.72        19.12 o                         
  -3   9   2       8707.10       9191.99       259.39 o                         
  -2   9   2        458.29        600.40        26.68 o                         
  -1   9   2       4665.85       4273.39       110.85 o                         
   0   9   2      38838.17      41791.05       983.19 o                         
   1   9   2      10587.17      10647.87       415.89 o                         
   2   9   2       5007.54       5665.41       188.73 o                         
   3   9   2      17030.15      15929.63       512.92 o                         
   4   9   2      10170.36       9795.28       244.48 o                         
   5   9   2       3889.19       3772.92       101.13 o                         
   6   9   2      19476.04      19382.81       545.95 o                         
   7   9   2      23256.91      22562.59       626.14 o                         
   8   9   2      11972.41      12131.53       348.55 o                         
   9   9   2       3025.82       2925.81       144.69 o                         
  10   9   2      12562.59      12283.86       356.24 o                         
  11   9   2      19294.58      19394.73       548.96 o                         
  12   9   2       9181.98       9505.11       285.64 o                         
  13   9   2          1.98         16.05        31.87 o                         
  14   9   2       3614.04       3494.58       163.90 o                         
  15   9   2       2277.02       2500.80       133.50 o                         
 -15  10   2        149.12        129.13        56.55 o                         
 -14  10   2        145.71        135.68        51.33 o                         
 -13  10   2        677.85        658.78        67.22 o                         
 -12  10   2       3704.75       3647.20       163.87 o                         
 -11  10   2       9536.30       9061.11       339.88 o                         
 -10  10   2        370.94        417.80        51.57 o                         
  -9  10   2        754.71        721.75        58.58 o                         
  -8  10   2      13917.30      13666.12       483.60 o                         
  -7  10   2       9133.97       8991.71       334.84 o                         
  -6  10   2        423.30        481.33        33.68 o                         
  -5  10   2      14538.34      14815.41       737.24 o                         
  -4  10   2      25934.51      28906.21       944.55 o                         
  -3  10   2         43.05         83.26        19.23 o                         
  -2  10   2       3266.75       3284.08        88.94 o                         
  -1  10   2       3406.54       3181.01        86.85 o                         
   0  10   2      13684.33      14125.08       340.53 o                         
   1  10   2       1609.48       1752.03        53.26 o                         
   2  10   2       2730.79       3030.62        83.28 o                         
   3  10   2       2940.65       3009.81       150.24 o                         
   4  10   2       4077.69       4249.92       115.39 o                         
   5  10   2          1.18         25.71        28.32 o                         
   6  10   2        101.64         75.51        23.78 o                         
   7  10   2       1418.48       1389.30        69.74 o                         
   8  10   2        182.79        143.04        27.68 o                         
   9  10   2         40.92        105.79        85.85 o                         
  10  10   2         23.30         36.96        29.03 o                         
  11  10   2         50.41         40.27        29.82 o                         
  12  10   2        546.93        551.07        61.76 o                         
  13  10   2        108.96        141.05        35.06 o                         
  14  10   2       3092.84       3200.47       154.79 o                         
  15  10   2       2522.77       2848.16       153.10 o                         
 -14  11   2         16.60         30.05        52.61 o                         
 -13  11   2        391.37        360.16       104.45 o                         
 -12  11   2       1343.87       1334.18        87.87 o                         
 -11  11   2        300.85        344.17        60.09 o                         
 -10  11   2        117.77         74.40        57.23 o                         
  -9  11   2       1824.98       1901.39       171.70 o                         
  -8  11   2       3905.80       3910.03       162.88 o                         
  -7  11   2        249.97        206.59        39.42 o                         
  -6  11   2       3285.39       3162.76       134.55 o                         
  -5  11   2       3584.49       3407.00       135.35 o                         
  -4  11   2       3512.07       3597.64       185.04 o                         
  -3  11   2       1196.27       1354.08        51.59 o                         
  -2  11   2       5307.54       5335.08       169.76 o                         
  -1  11   2        474.62        371.86        25.20 o                         
   0  11   2       6687.33       6713.09       170.24 o                         
   1  11   2       9779.17      10237.56       366.16 o                         
   2  11   2      19056.80      20082.82       782.30 o                         
   3  11   2      20705.51      19677.68       546.87 o                         
   4  11   2        545.03        481.21        32.96 o                         
   5  11   2        214.65        241.53        29.07 o                         
   6  11   2      12662.61      12435.63       355.75 o                         
   7  11   2      20771.61      20912.75       588.51 o                         
   8  11   2       2184.95       2145.38        82.31 o                         
   9  11   2       2064.37       1895.25        88.62 o                         
  10  11   2       8003.38       8072.09       246.48 o                         
  11  11   2       8265.16       8225.85       252.12 o                         
  12  11   2       1848.20       1854.31        82.41 o                         
  13  11   2        282.60        290.28        54.25 o                         
  14  11   2       1992.68       2411.77       132.43 o                         
 -14  12   2        250.33        263.68        67.25 o                         
 -13  12   2       1727.25       1699.10       108.13 o                         
 -12  12   2       3052.14       2926.30       143.50 o                         
 -11  12   2         97.42         70.11        44.52 o                         
 -10  12   2       2445.20       2190.24       114.21 o                         
  -9  12   2       3877.57       3705.42       160.86 o                         
  -8  12   2       4413.17       3968.60       166.93 o                         
  -7  12   2       1221.07       1187.56        73.84 o                         
  -6  12   2       9434.34       9094.05       331.85 o                         
  -5  12   2       1662.43       1582.21        81.93 o                         
  -4  12   2       4889.73       5236.13       278.54 o                         
  -3  12   2        154.83        197.31        22.56 o                         
  -2  12   2       6237.61       6571.87       168.76 o                         
  -1  12   2      11536.85      11971.88       293.30 o                         
   0  12   2       1242.70       1449.60        64.77 o                         
   1  12   2       2297.97       2296.10        74.73 o                         
   2  12   2       2883.78       2927.47        93.43 o                         
   3  12   2        525.37        575.57        45.78 o                         
   4  12   2        238.59        219.79        33.59 o                         
   5  12   2       1293.73       1254.40        55.61 o                         
   6  12   2         96.53        126.76        28.96 o                         
   7  12   2        597.22        595.53        41.45 o                         
   8  12   2       3273.75       3170.84       113.30 o                         
   9  12   2          1.36         -1.68        28.20 o                         
  10  12   2         54.64         42.30        32.29 o                         
  11  12   2         75.76        105.04        35.30 o                         
  12  12   2        205.76        208.61        38.73 o                         
  13  12   2       1601.25       1603.01       104.20 o                         
  14  12   2       3400.37       3675.82       177.05 o                         
 -13  13   2       2051.99       1981.35       221.78 o                         
 -12  13   2       4911.39       4638.17       280.44 o                         
 -11  13   2        209.33        134.50        46.54 o                         
 -10  13   2          9.78         20.60        40.32 o                         
  -9  13   2          1.17        -12.88        38.45 o                         
  -8  13   2       2770.28       2525.63       121.41 o                         
  -7  13   2       1020.23        997.34        68.80 o                         
  -6  13   2         34.45         41.49        47.22 o                         
  -5  13   2       2419.44       2095.97       101.17 o                         
  -4  13   2         19.45         47.09        32.98 o                         
  -3  13   2       1199.24       1256.63        57.08 o                         
  -2  13   2       1568.56       1717.11        57.40 o                         
  -1  13   2         70.68         61.33        21.32 o                         
   0  13   2         86.45         24.92        21.55 o                         
   1  13   2       6944.39       7228.75       215.32 o                         
   2  13   2      22864.61      23598.17       655.35 o                         
   3  13   2       1145.55       1162.01        53.40 o                         
   4  13   2         51.93         72.88        36.74 o                         
   5  13   2       2424.29       2356.84        95.99 o                         
   6  13   2       5452.89       5366.73       169.55 o                         
   7  13   2      15966.07      15947.80       454.87 o                         
   8  13   2         43.64         12.13        28.81 o                         
   9  13   2       4926.94       4581.09       153.49 o                         
  10  13   2       2006.67       2058.87        87.28 o                         
  11  13   2        917.37       1034.94        61.75 o                         
  12  13   2         47.69         67.68        41.80 o                         
  13  13   2       4835.85       5304.03       264.70 o                         
 -12  14   2       2481.52       2576.03       136.48 o                         
 -11  14   2         51.71         30.83        44.38 o                         
 -10  14   2       5221.66       5396.86       394.91 o                         
  -9  14   2       2883.13       2855.50       140.22 o                         
  -8  14   2        465.47        464.58        55.62 o                         
  -7  14   2       1640.94       1565.13       151.52 o                         
  -6  14   2       1002.74       1088.96        93.00 o                         
  -5  14   2       5396.56       5676.30       392.05 o                         
  -4  14   2       1599.59       1659.84        88.76 o                         
  -3  14   2        725.66        816.30        59.05 o                         
  -2  14   2       3219.92       3440.25       115.56 o                         
  -1  14   2       5060.89       5380.30       166.80 o                         
   0  14   2         97.06        194.71        38.63 o                         
   1  14   2       1018.83       1017.20        52.30 o                         
   2  14   2       4269.34       4431.68       142.63 o                         
   3  14   2       3356.55       3372.06       142.65 o                         
   4  14   2       1525.19       1418.92        62.74 o                         
   5  14   2       1318.32       1261.46        61.09 o                         
   6  14   2        280.87        246.91        43.47 o                         
   7  14   2        847.68        922.30       148.59 o                         
   8  14   2        579.12        645.18        48.34 o                         
   9  14   2        292.88        247.11        50.59 o                         
  10  14   2       1113.62       1082.89        63.35 o                         
  11  14   2         11.75         55.35        38.89 o                         
  12  14   2        292.30        310.99        47.17 o                         
 -11  15   2        207.73        243.24        53.59 o                         
 -10  15   2         97.60        101.28        57.23 o                         
  -9  15   2          5.71         24.56        78.70 o                         
  -8  15   2        590.26        505.91        58.58 o                         
  -7  15   2          4.29        -32.91        38.45 o                         
  -6  15   2        720.66        762.59        63.72 o                         
  -5  15   2       1176.38       1099.96        72.76 o                         
  -4  15   2          8.26         37.36        37.07 o                         
  -3  15   2       4443.25       4341.98       176.84 o                         
  -2  15   2      11655.26      13047.12       854.06 o                         
  -1  15   2       4998.51       4847.76       223.21 o                         
   0  15   2       2577.08       2456.52       114.21 o                         
   1  15   2       9152.54       8981.30       328.81 o                         
   2  15   2      11039.14      10576.32       381.21 o                         
   3  15   2         34.37         10.07        29.16 o                         
   4  15   2       8572.05       8246.27       248.36 o                         
   5  15   2      24253.00      22534.33       632.77 o                         
   6  15   2      17880.98      17271.22       501.83 o                         
   7  15   2        549.31        486.70        45.24 o                         
   8  15   2       2816.03       3096.30       313.71 o                         
   9  15   2       7228.14       7741.13       241.17 o                         
  10  15   2        360.77        367.91        44.95 o                         
  11  15   2          1.94        -37.81        37.81 o                         
  12  15   2       3381.97       3868.80       144.36 o                         
 -11  16   2       1043.71       1170.70       157.39 o                         
 -10  16   2       2146.13       2299.64       125.41 o                         
  -9  16   2       1321.21       1423.55       124.34 o                         
  -8  16   2        229.77        163.70        49.54 o                         
  -7  16   2       6314.86       6660.72       537.85 o                         
  -6  16   2      12996.03      13345.20       560.74 o                         
  -5  16   2       5940.32       6516.51       346.26 o                         
  -4  16   2        279.27        417.80        77.26 o                         
  -3  16   2       7581.29       7659.80       417.80 o                         
  -2  16   2       7774.37       7542.47       409.22 o                         
  -1  16   2       4846.56       5014.82       202.32 o                         
   0  16   2          5.68         17.76        39.42 o                         
   1  16   2       4650.14       4545.77       196.02 o                         
   2  16   2        760.34        888.35        65.74 o                         
   3  16   2          9.84         -4.29        36.42 o                         
   4  16   2        949.78        959.20        68.80 o                         
   5  16   2        368.99        371.12        40.73 o                         
   6  16   2        464.36        518.02        56.00 o                         
   7  16   2       2349.97       2338.51        95.27 o                         
   8  16   2       1592.77       1504.43        74.24 o                         
   9  16   2       1410.25       1497.70        77.09 o                         
  10  16   2         22.25         65.74        40.71 o                         
  11  16   2        536.89        638.72        55.91 o                         
 -10  17   2         22.29         75.05        53.59 o                         
  -9  17   2          4.85        -62.96        62.96 o                         
  -8  17   2         84.84        158.93        75.83 o                         
  -7  17   2          0.12        -45.49        45.49 o                         
  -6  17   2        629.65        678.21        97.30 o                         
  -5  17   2          5.49         20.03        60.09 o                         
  -4  17   2        718.89        849.91       103.02 o                         
  -3  17   2       4464.92       4655.34       280.44 o                         
  -2  17   2       1867.23       2103.03       157.39 o                         
  -1  17   2       1355.54       1365.01       123.05 o                         
   0  17   2       5282.26       5494.37       220.45 o                         
   1  17   2      12263.60      12273.41       443.09 o                         
   2  17   2       5781.39       5794.82       230.57 o                         
   3  17   2       3416.77       3302.91       147.72 o                         
   4  17   2      10231.82       9638.32       357.14 o                         
   5  17   2       8478.40       8578.18       323.76 o                         
   6  17   2         11.68        -20.03        40.47 o                         
   7  17   2       1426.97       1343.86        87.21 o                         
   8  17   2       6690.21       6912.67       221.91 o                         
   9  17   2       1279.28       1267.88        73.08 o                         
  10  17   2        239.28        319.47        51.69 o                         
  -8  18   2       1907.11       1719.57       154.53 o                         
  -7  18   2       3537.25       3722.73       248.96 o                         
  -6  18   2       2487.02       2432.12       186.01 o                         
  -5  18   2        173.78        214.62        74.40 o                         
  -4  18   2       5101.90       5453.75       326.23 o                         
  -3  18   2       6558.30       6867.40       389.19 o                         
  -2  18   2        873.46        724.00       100.16 o                         
  -1  18   2       1205.17        995.86       111.60 o                         
   0  18   2       3283.01       3654.77       181.72 o                         
   1  18   2       2448.30       2336.19       120.28 o                         
   2  18   2         22.37        -40.06        40.06 o                         
   3  18   2        533.31        538.44        60.60 o                         
   4  18   2        202.68        165.98        46.54 o                         
   5  18   2         22.24         62.44        52.94 o                         
   6  18   2        148.06        200.32        68.68 o                         
   7  18   2         23.60         72.09       115.90 o                         
   8  18   2         34.96        108.33        50.08 o                         
  -7  19   2          6.99        -57.23        71.54 o                         
  -6  19   2          0.30          0.00        74.40 o                         
  -5  19   2         18.73          2.86        68.68 o                         
  -4  19   2        240.36        237.52        82.99 o                         
  -3  19   2        274.31        257.55        82.99 o                         
  -2  19   2          0.04        -71.54        71.54 o                         
  -1  19   2       1193.18       1284.88       128.77 o                         
   0  19   2       3135.22       3256.28       223.21 o                         
   1  19   2       3399.40       3468.67       160.78 o                         
   2  19   2         90.67        104.85        47.52 o                         
   3  19   2       1008.61       1016.32        76.81 o                         
   4  19   2       1755.49       1669.36       102.17 o                         
   5  19   2       1075.12       1214.12        86.94 o                         
   6  19   2       1378.41       1527.54        99.09 o                         
   7  19   2       4381.97       4727.13       206.37 o                         
  -5  20   2        301.04        434.97        97.30 o                         
  -4  20   2       3397.12       4775.53       306.20 o                         
  -3  20   2       1671.88       1742.46       163.11 o                         
  -2  20   2        101.65        137.36        80.13 o                         
  -1  20   2       1347.00       1293.47       134.50 o                         
   0  20   2       2440.28       2477.91       188.87 o                         
   1  20   2        563.23        523.68        94.43 o                         
   2  20   2         27.79        105.21        60.09 o                         
   3  20   2        469.82        508.41        63.52 o                         
   4  20   2        268.76        249.67        55.40 o                         
   5  20   2         39.33         48.65        71.54 o                         
  -4 -20   3         18.65        -15.42        72.97 o                         
  -3 -20   3          3.54        -49.33        49.50 o                         
  -2 -20   3         18.60         46.97        53.59 o                         
  -1 -20   3        179.12        119.76        53.37 o                         
   0 -20   3        375.82        324.98        75.83 o                         
   1 -20   3        163.03        226.07        88.71 o                         
   2 -20   3        194.92        160.25        82.99 o                         
   3 -20   3        380.27        446.42        97.30 o                         
   4 -20   3        252.94        246.10        88.71 o                         
  -6 -19   3          3.01         -0.32        39.05 o                         
  -5 -19   3          7.87         69.82        50.47 o                         
  -4 -19   3        347.77        363.66        59.67 o                         
  -3 -19   3         19.04        123.76       117.33 o                         
  -2 -19   3          2.16        -25.88        61.53 o                         
  -1 -19   3        163.92        200.06        55.62 o                         
   0 -19   3         65.78        101.38        49.54 o                         
   1 -19   3         52.68        116.95        55.80 o                         
   2 -19   3         38.36         68.68        74.40 o                         
   3 -19   3         26.36        200.32        85.85 o                         
   4 -19   3         84.82         85.85        77.26 o                         
   5 -19   3          0.00        -40.06        80.13 o                         
   6 -19   3         23.96         -8.58        74.40 o                         
   7 -19   3        185.35        186.01        82.99 o                         
  -8 -18   3          0.02        113.15        56.29 o                         
  -7 -18   3        162.13        210.55        46.08 o                         
  -6 -18   3        130.67        118.26        40.48 o                         
  -5 -18   3         24.65         74.30        63.38 o                         
  -4 -18   3         49.09        138.49       115.61 o                         
  -3 -18   3         77.36         39.25        44.03 o                         
  -2 -18   3        238.12        180.12        52.49 o                         
  -1 -18   3       1190.60       1243.52        82.96 o                         
   0 -18   3        122.28         92.73        62.96 o                         
   1 -18   3          7.89         15.15        44.38 o                         
   2 -18   3        547.83        474.40        60.70 o                         
   3 -18   3        184.00        309.06        80.13 o                         
   4 -18   3         74.51         -8.58        68.68 o                         
   5 -18   3        153.62        208.90        80.13 o                         
   6 -18   3        513.42        509.37        91.57 o                         
   7 -18   3         32.38         91.57        74.40 o                         
   8 -18   3        155.48        125.91        80.13 o                         
  -9 -17   3        354.87        358.83        49.63 o                         
  -8 -17   3          8.05        -26.04        36.73 o                         
  -7 -17   3          9.78         42.44        36.53 o                         
  -6 -17   3        164.46        132.61        39.89 o                         
  -5 -17   3         24.93         18.52        35.07 o                         
  -4 -17   3         86.70         66.25        35.70 o                         
  -3 -17   3         40.05         14.08        32.96 o                         
  -2 -17   3        138.20        122.10        37.80 o                         
  -1 -17   3        204.08        274.11        42.25 o                         
   0 -17   3         57.55         17.17        40.47 o                         
   1 -17   3         48.54         -3.16        38.49 o                         
   2 -17   3          5.85        -28.62        45.23 o                         
   3 -17   3        257.65        145.94        71.54 o                         
   4 -17   3          8.11        -57.23        57.23 o                         
   5 -17   3        537.06        414.94        80.13 o                         
   6 -17   3          0.27         68.68        68.68 o                         
   7 -17   3         19.56         31.48        65.82 o                         
   8 -17   3        579.53        663.90       103.02 o                         
   9 -17   3        186.16        174.56        82.99 o                         
  10 -17   3          5.33        144.00        53.59 o                         
 -10 -16   3         21.32         63.55        43.42 o                         
  -9 -16   3        438.27        453.03        50.25 o                         
  -8 -16   3         17.82         16.84        43.19 o                         
  -7 -16   3          0.03        -29.46        32.46 o                         
  -6 -16   3        106.90        129.39        35.48 o                         
  -5 -16   3         37.73         -3.32        39.23 o                         
  -4 -16   3         45.81         39.98        41.12 o                         
  -3 -16   3        115.36         98.71        34.89 o                         
  -2 -16   3          6.74         56.01        48.65 o                         
  -1 -16   3         77.05         34.89        35.14 o                         
   0 -16   3          8.53          8.58        40.06 o                         
   1 -16   3         17.71        -31.75        31.75 o                         
   2 -16   3        105.28        120.19        65.82 o                         
   3 -16   3        372.12        346.31        53.59 o                         
   4 -16   3          8.32         40.06        57.23 o                         
   5 -16   3         21.10          5.72        57.23 o                         
   6 -16   3         17.02         20.03        60.09 o                         
   7 -16   3         12.08        -13.05        65.82 o                         
   8 -16   3          0.43         25.95        45.49 o                         
   9 -16   3       1526.09       1646.22        99.09 o                         
  10 -16   3        511.83        578.68        65.74 o                         
  11 -16   3        102.00        112.96        82.99 o                         
 -11 -15   3         18.73         30.53        40.00 o                         
 -10 -15   3        174.71        107.06        39.89 o                         
  -9 -15   3         12.66          8.56        35.67 o                         
  -8 -15   3          8.21        -18.58        41.49 o                         
  -7 -15   3        491.34        489.90        89.58 o                         
  -6 -15   3        173.34        197.94        40.59 o                         
  -5 -15   3          0.02        -17.37        30.73 o                         
  -4 -15   3         47.42        -30.87        30.87 o                         
  -3 -15   3         90.33         81.56        47.22 o                         
  -2 -15   3        367.65        346.81        37.93 o                         
  -1 -15   3        529.14        527.25        43.91 o                         
   0 -15   3        151.68        120.97        31.91 o                         
   1 -15   3       1381.81       1494.02        74.25 o                         
   2 -15   3        636.11        664.82        47.75 o                         
   3 -15   3         13.69          0.24        31.91 o                         
   4 -15   3         21.56         57.52        40.32 o                         
   5 -15   3         11.91         48.65        57.23 o                         
   6 -15   3        194.75        158.50        44.38 o                         
   7 -15   3         18.53         40.28        40.32 o                         
   8 -15   3         11.26        -17.37        43.47 o                         
   9 -15   3          0.18         -5.18        48.65 o                         
  10 -15   3          0.27        -23.15        43.97 o                         
  11 -15   3        114.32        118.21        52.15 o                         
  12 -15   3         13.80         32.91        52.61 o                         
 -12 -14   3         19.53         55.72        44.87 o                         
 -11 -14   3        208.29        241.28        44.79 o                         
 -10 -14   3          0.12         42.67        39.86 o                         
  -9 -14   3         22.31         46.74        34.44 o                         
  -8 -14   3          2.30         -3.84        38.00 o                         
  -7 -14   3         79.76        111.65        32.29 o                         
  -6 -14   3        242.48        186.93        32.81 o                         
  -5 -14   3         29.98         -0.59        28.61 o                         
  -4 -14   3        169.93        119.58        31.82 o                         
  -3 -14   3        439.40        347.73        45.49 o                         
  -2 -14   3         18.39         31.92        29.11 o                         
  -1 -14   3        216.24        252.48        35.14 o                         
   0 -14   3         11.75          7.29        30.93 o                         
   1 -14   3       1020.81       1014.41        61.71 o                         
   2 -14   3        606.11        649.60        53.59 o                         
   3 -14   3        167.81        221.93       100.16 o                         
   4 -14   3         85.84         77.50        25.53 o                         
   5 -14   3        134.02        107.83        30.26 o                         
   6 -14   3        140.22        165.11        37.81 o                         
   7 -14   3        155.85        168.84        42.49 o                         
   8 -14   3       1020.42        978.01        70.82 o                         
   9 -14   3        315.16        365.64        49.54 o                         
  10 -14   3          0.32          5.72        54.37 o                         
  11 -14   3        136.76        194.59        48.56 o                         
  12 -14   3         30.65         95.32        52.15 o                         
 -13 -13   3          8.42         35.98        64.46 o                         
 -12 -13   3          2.61         22.40        36.36 o                         
 -11 -13   3        181.30        228.47        51.37 o                         
 -10 -13   3          7.44          4.25        33.23 o                         
  -9 -13   3        767.89        631.53        62.94 o                         
  -8 -13   3        387.46        415.06        41.04 o                         
  -7 -13   3        102.05        116.37        31.39 o                         
  -6 -13   3          5.52         14.07        27.71 o                         
  -5 -13   3        212.22        161.65        31.91 o                         
  -4 -13   3          0.39        -25.30        25.30 o                         
  -3 -13   3        432.88        455.25        37.42 o                         
  -2 -13   3         73.02         51.69        26.02 o                         
  -1 -13   3        115.38         95.53        28.81 o                         
   0 -13   3        214.38        252.49        33.95 o                         
   1 -13   3        280.81        351.06        33.48 o                         
   2 -13   3        111.03         97.60        22.68 o                         
   3 -13   3          1.96        -19.93        19.93 o                         
   4 -13   3        572.74        572.72        45.43 o                         
   5 -13   3          4.62        -24.01        24.01 o                         
   6 -13   3          8.29          0.75        26.76 o                         
   7 -13   3        209.57        228.90        33.57 o                         
   8 -13   3         81.74         53.93        39.42 o                         
   9 -13   3          0.83         79.83        39.42 o                         
  10 -13   3          0.07        -10.02        38.45 o                         
  11 -13   3          1.00         62.44        68.68 o                         
  12 -13   3        212.61        345.55        57.64 o                         
  13 -13   3         68.16         20.03        77.26 o                         
 -13 -12   3         43.78         48.30        41.06 o                         
 -12 -12   3         49.13         35.63        33.23 o                         
 -11 -12   3        633.50        651.09        50.03 o                         
 -10 -12   3        382.02        402.65        41.06 o                         
  -9 -12   3         86.18         54.94        29.45 o                         
  -8 -12   3         63.34        207.69       102.91 o                         
  -7 -12   3         47.39         46.35        29.44 o                         
  -6 -12   3          7.35        -19.80        26.33 o                         
  -5 -12   3        733.47        703.80        43.49 o                         
  -4 -12   3        315.66        276.37        31.15 o                         
  -3 -12   3         11.84         20.78        25.85 o                         
  -2 -12   3        103.16         76.76        26.15 o                         
  -1 -12   3        625.63        585.83        37.93 o                         
   0 -12   3        144.78        174.61        27.50 o                         
   1 -12   3         55.04         44.74        20.20 o                         
   2 -12   3         39.41         62.13        27.46 o                         
   3 -12   3         13.06          6.19        19.93 o                         
   4 -12   3       1145.80       1228.25        47.47 o                         
   5 -12   3        761.82        779.81        38.43 o                         
   6 -12   3        306.32        328.68        28.90 o                         
   7 -12   3       2350.98       2312.90       160.76 o                         
   8 -12   3        134.94        141.34        41.44 o                         
   9 -12   3        142.60        137.36        42.49 o                         
  10 -12   3        222.18        151.73        43.19 o                         
  11 -12   3        904.13       1008.70        73.67 o                         
  12 -12   3         16.60        -18.19        45.79 o                         
  13 -12   3         14.39         -2.86        68.68 o                         
  14 -12   3          0.06          5.72        71.54 o                         
 -14 -11   3        154.72        182.31        42.60 o                         
 -13 -11   3         32.69        -13.19        46.28 o                         
 -12 -11   3       1283.51       1333.79        70.20 o                         
 -11 -11   3        622.73        665.65        77.98 o                         
 -10 -11   3         20.78        -12.11        29.03 o                         
  -9 -11   3        307.65        257.20        34.93 o                         
  -8 -11   3        747.58        740.90        46.55 o                         
  -7 -11   3        134.40        117.82        28.50 o                         
  -6 -11   3        260.24        257.34        31.30 o                         
  -5 -11   3        934.58        883.17        47.86 o                         
  -4 -11   3        294.03        272.24        35.84 o                         
  -3 -11   3        545.79        529.03        35.77 o                         
  -2 -11   3         10.73          9.91        29.37 o                         
  -1 -11   3         47.47         62.00        23.13 o                         
   0 -11   3       1050.84       1052.37        39.51 o                         
   1 -11   3        576.71        510.96        27.93 o                         
   2 -11   3        215.48        206.18        23.88 o                         
   3 -11   3        474.51        500.40        30.24 o                         
   4 -11   3        241.33        296.63        26.33 o                         
   5 -11   3         45.50         32.12        20.54 o                         
   6 -11   3        907.10        910.16        42.96 o                         
   7 -11   3         13.22          2.01        27.14 o                         
   8 -11   3        177.25        205.79        34.04 o                         
   9 -11   3        224.92        242.25        34.62 o                         
  10 -11   3         58.08         75.76        30.81 o                         
  11 -11   3        533.68        583.81        59.46 o                         
  12 -11   3          0.21         -9.95        42.35 o                         
  13 -11   3        289.89        266.50        54.52 o                         
  14 -11   3        155.05        286.17        85.85 o                         
 -14 -10   3         74.55         73.88        61.53 o                         
 -13 -10   3        170.02        170.22        64.39 o                         
 -12 -10   3         15.45         26.14        32.06 o                         
 -11 -10   3          0.11        -31.15        31.15 o                         
 -10 -10   3        288.46        246.39        35.30 o                         
  -9 -10   3        524.44        576.31        83.90 o                         
  -8 -10   3        247.45        263.11        33.68 o                         
  -7 -10   3        388.48        348.47        33.62 o                         
  -6 -10   3        287.41        214.70        28.50 o                         
  -5 -10   3        870.13        882.61        46.20 o                         
  -4 -10   3        700.63        710.69        40.18 o                         
  -3 -10   3          9.07         40.13        25.61 o                         
  -2 -10   3       2079.65       2012.63        72.66 o                         
  -1 -10   3         33.95         48.20        23.54 o                         
   0 -10   3       2034.81       1973.30        67.68 o                         
   1 -10   3          6.74        -10.28        17.11 o                         
   2 -10   3        541.21        482.89        27.29 o                         
   3 -10   3         14.32          9.06        23.54 o                         
   4 -10   3        306.52        302.39        24.89 o                         
   5 -10   3        598.44        574.00        31.05 o                         
   6 -10   3         61.66         54.16        19.95 o                         
   7 -10   3        357.08        342.16        26.75 o                         
   8 -10   3       2667.78       2619.55        94.15 o                         
   9 -10   3       1840.10       1870.44        75.90 o                         
  10 -10   3        610.91        634.03        45.63 o                         
  11 -10   3        619.96        582.73        46.79 o                         
  12 -10   3        394.97        370.52        42.32 o                         
  13 -10   3         16.79        -11.69        78.70 o                         
  14 -10   3        220.77        211.76        82.99 o                         
  15 -10   3        360.75        271.86        88.71 o                         
 -15  -9   3        244.30        291.51        45.73 o                         
 -14  -9   3        167.75        214.59        40.16 o                         
 -13  -9   3        503.56        445.99        70.72 o                         
 -12  -9   3       1095.87       1087.94        60.83 o                         
 -11  -9   3        144.86        135.60        32.29 o                         
 -10  -9   3         25.14         28.84        28.05 o                         
  -9  -9   3        796.11        767.66        47.73 o                         
  -8  -9   3         61.55         10.66        26.84 o                         
  -7  -9   3        770.11        687.97        40.59 o                         
  -6  -9   3       1525.57       1615.68        64.93 o                         
  -5  -9   3        499.91        485.76        45.36 o                         
  -4  -9   3        514.90        491.33        40.68 o                         
  -3  -9   3         65.97         68.60        20.88 o                         
  -2  -9   3        191.88        218.86        24.67 o                         
  -1  -9   3         41.31         76.98        14.81 o                         
   0  -9   3        248.43        307.21        51.10 o                         
   1  -9   3       2993.73       2983.89        82.11 o                         
   2  -9   3        490.47        605.70        28.78 o                         
   3  -9   3          2.43         -8.96        17.08 o                         
   4  -9   3        874.51        893.39        39.65 o                         
   5  -9   3         12.19         20.66        17.84 o                         
   6  -9   3        254.66        263.76        28.91 o                         
   7  -9   3         75.64         10.40        19.95 o                         
   8  -9   3        105.07        180.41        26.43 o                         
   9  -9   3          5.22         16.22        26.43 o                         
  10  -9   3       2922.78       3043.01       174.34 o                         
  11  -9   3         98.50         97.71        51.16 o                         
  12  -9   3          0.18         40.25        51.89 o                         
  13  -9   3        136.53        153.92        38.53 o                         
  14  -9   3        169.09        254.69        74.40 o                         
  15  -9   3         75.59        171.70        82.99 o                         
 -15  -8   3         31.98         17.79        35.85 o                         
 -14  -8   3        295.25        288.74        40.87 o                         
 -13  -8   3        601.51        638.65        49.84 o                         
 -12  -8   3        531.29        422.37        45.59 o                         
 -11  -8   3        329.83        293.76        35.29 o                         
 -10  -8   3        550.21        464.72        38.65 o                         
  -9  -8   3        166.14        223.98        31.04 o                         
  -8  -8   3        829.76        819.88        61.72 o                         
  -7  -8   3        139.96        135.97        26.10 o                         
  -6  -8   3         14.03         32.53        21.85 o                         
  -5  -8   3        598.14        640.43        37.27 o                         
  -4  -8   3        694.94        703.73        37.42 o                         
  -3  -8   3       1284.33       1291.46        79.05 o                         
  -2  -8   3        722.91        759.15        39.60 o                         
  -1  -8   3        980.51        965.08        32.86 o                         
   0  -8   3        207.40        194.85        35.60 o                         
   1  -8   3        324.16        284.48        19.40 o                         
   2  -8   3       3609.88       3522.68        93.69 o                         
   3  -8   3       8118.64       8305.99       204.59 o                         
   4  -8   3        208.25        224.18        20.28 o                         
   5  -8   3         24.70         46.51        18.13 o                         
   6  -8   3       1102.34       1038.47        46.20 o                         
   7  -8   3         20.50         11.69        18.64 o                         
   8  -8   3       1022.93        966.06        40.98 o                         
   9  -8   3         56.07         72.28        22.12 o                         
  10  -8   3          3.95         -6.11        27.30 o                         
  11  -8   3         68.00         36.95        30.26 o                         
  12  -8   3         49.25          6.32        32.46 o                         
  13  -8   3        310.09        425.51        41.77 o                         
  14  -8   3        206.34        269.56        53.37 o                         
  15  -8   3        105.87         61.53        52.49 o                         
  16  -8   3        305.99        389.19        91.57 o                         
 -15  -7   3          0.58        -34.62        34.62 o                         
 -14  -7   3        176.17        193.63        38.81 o                         
 -13  -7   3        736.95        706.07        57.83 o                         
 -12  -7   3       1245.90       1213.01        61.41 o                         
 -11  -7   3        135.71        138.02        31.04 o                         
 -10  -7   3          2.69         -5.65        26.51 o                         
  -9  -7   3        165.60        133.66        28.20 o                         
  -8  -7   3       3436.61       3313.70       110.67 o                         
  -7  -7   3        159.92        153.97        24.34 o                         
  -6  -7   3          1.02          7.73        17.76 o                         
  -5  -7   3       4712.17       4902.38       162.74 o                         
  -4  -7   3        558.83        526.71        30.63 o                         
  -3  -7   3       2228.52       2207.16        73.78 o                         
  -2  -7   3       5983.78       5710.49       238.58 o                         
  -1  -7   3         97.87         85.18        12.64 o                         
   0  -7   3      12104.77      12016.28       288.99 o                         
   1  -7   3       4637.21       4532.20       115.12 o                         
   2  -7   3          3.93        -11.95        22.30 o                         
   3  -7   3       1258.89       1284.09        41.84 o                         
   4  -7   3          5.08          1.47        15.34 o                         
   5  -7   3         46.77         84.28        37.59 o                         
   6  -7   3        107.84        173.13        20.28 o                         
   7  -7   3        278.68        291.60        23.58 o                         
   8  -7   3         17.72          8.26        19.64 o                         
   9  -7   3         42.40         36.57        20.36 o                         
  10  -7   3         31.27         59.31        55.80 o                         
  11  -7   3        326.22        362.36        37.93 o                         
  12  -7   3          0.86        -14.61        30.09 o                         
  13  -7   3         32.55         44.57        32.29 o                         
  14  -7   3         95.21         43.25        44.38 o                         
  15  -7   3         46.47         30.05        46.54 o                         
  16  -7   3        830.71       1050.23       111.60 o                         
 -16  -6   3          2.60        102.74       183.15 o                         
 -15  -6   3         69.44        113.08        37.36 o                         
 -14  -6   3          0.08          9.26        30.84 o                         
 -13  -6   3        363.36        352.99        40.48 o                         
 -12  -6   3         68.04         61.22        31.55 o                         
 -11  -6   3         81.47        243.44       111.34 o                         
 -10  -6   3          2.43         17.34        26.15 o                         
  -9  -6   3         16.00         46.42        26.33 o                         
  -8  -6   3          1.16         13.63        18.19 o                         
  -7  -6   3        465.40        434.40        24.93 o                         
  -6  -6   3       1969.02       1985.21        59.10 o                         
  -5  -6   3       1659.88       1758.59        66.09 o                         
  -4  -6   3         12.48         13.72        17.35 o                         
  -3  -6   3         96.73         86.25        19.23 o                         
  -2  -6   3        211.33        241.69        21.35 o                         
  -1  -6   3        303.13        298.50        26.51 o                         
   0  -6   3       1100.97        970.69        32.00 o                         
   1  -6   3       4337.65       4152.10       105.49 o                         
   2  -6   3        192.13        184.05        17.08 o                         
   3  -6   3        184.05        215.18        18.52 o                         
   4  -6   3        257.44        310.89        20.71 o                         
   5  -6   3        330.53        292.95        21.01 o                         
   6  -6   3       7862.46       8107.36       201.37 o                         
   7  -6   3       2028.47       2036.68        61.83 o                         
   8  -6   3        149.05        123.77        19.82 o                         
   9  -6   3        137.66        156.52        22.33 o                         
  10  -6   3        812.07        770.83        38.10 o                         
  11  -6   3         81.02         92.69        36.25 o                         
  12  -6   3       1389.45       1340.19        63.55 o                         
  13  -6   3          0.57        -31.35        32.96 o                         
  14  -6   3          2.69         10.29        41.92 o                         
  15  -6   3         27.49         23.43        43.19 o                         
  16  -6   3         30.81         81.48        53.59 o                         
 -16  -5   3         96.82        115.74        44.69 o                         
 -15  -5   3         16.19          4.26        41.15 o                         
 -14  -5   3       1012.96       1131.54        68.52 o                         
 -13  -5   3        771.94        775.89        49.41 o                         
 -12  -5   3       2131.13       1962.69        79.64 o                         
 -11  -5   3        975.90        904.87        61.24 o                         
 -10  -5   3        364.36        378.69        28.27 o                         
  -9  -5   3       2487.18       2413.98        72.83 o                         
  -8  -5   3         23.94         45.77        29.33 o                         
  -7  -5   3        157.40        134.56        18.58 o                         
  -6  -5   3          0.84         13.88        15.70 o                         
  -5  -5   3       3480.02       3566.09        93.90 o                         
  -4  -5   3        556.94        656.54        25.89 o                         
  -3  -5   3       3041.38       3169.32        96.37 o                         
  -2  -5   3         24.63         17.03        15.54 o                         
  -1  -5   3       6489.46       5834.66       166.85 o                         
   0  -5   3      35349.75      33840.71       793.60 o                         
   1  -5   3       6010.23       5861.20       143.77 o                         
   2  -5   3         59.11        112.88        27.22 o                         
   3  -5   3        509.14        481.05        21.79 o                         
   4  -5   3        483.88        458.29        21.79 o                         
   5  -5   3          3.42         -3.25        15.64 o                         
   6  -5   3        102.49        161.62        52.93 o                         
   7  -5   3        301.50        291.10        21.66 o                         
   8  -5   3        119.77        143.48        20.92 o                         
   9  -5   3        439.10        429.99        28.47 o                         
  10  -5   3          9.99         77.19        61.93 o                         
  11  -5   3        491.20        447.45        31.99 o                         
  12  -5   3         30.86         58.19        33.28 o                         
  13  -5   3        176.35        155.49        35.61 o                         
  14  -5   3          0.69         -6.02        38.29 o                         
  15  -5   3        193.45        218.57        52.49 o                         
  16  -5   3        181.17        162.40        52.49 o                         
 -16  -4   3          7.67        -28.48        43.47 o                         
 -15  -4   3        232.19        188.75        48.44 o                         
 -14  -4   3         15.10         33.09        33.57 o                         
 -13  -4   3        385.25        404.25        40.73 o                         
 -12  -4   3        532.82        518.74        34.82 o                         
 -11  -4   3        134.20        132.93        26.09 o                         
 -10  -4   3        136.91        112.93        22.56 o                         
  -9  -4   3        174.75        178.83        23.54 o                         
  -8  -4   3        247.34        256.16        23.03 o                         
  -7  -4   3       1452.01       1418.16        47.46 o                         
  -6  -4   3        850.76        904.56        30.61 o                         
  -5  -4   3        430.77        372.69        20.31 o                         
  -4  -4   3         18.97         -9.53        12.46 o                         
  -3  -4   3        642.71        724.34        24.96 o                         
  -2  -4   3        164.74        144.48        18.02 o                         
  -1  -4   3         13.29         13.70        14.09 o                         
   0  -4   3       9594.59       9120.89       344.00 o                         
   1  -4   3      13048.67      13482.49       319.43 o                         
   2  -4   3       2287.41       2302.41        60.80 o                         
   3  -4   3       3784.80       4181.19       105.16 o                         
   4  -4   3        129.50        134.92        15.64 o                         
   5  -4   3        147.43        154.09        17.50 o                         
   6  -4   3          2.30          1.65        14.77 o                         
   7  -4   3        413.12        456.54        24.89 o                         
   8  -4   3        172.63        180.10        22.36 o                         
   9  -4   3         94.91         60.86        19.72 o                         
  10  -4   3        187.59        185.98        23.34 o                         
  11  -4   3        614.67        632.22        37.17 o                         
  12  -4   3         12.34         51.59        36.25 o                         
  13  -4   3         99.86        101.63        35.14 o                         
  14  -4   3          6.23        -18.95        37.39 o                         
  15  -4   3          2.14        775.51        91.57 o                         
  16  -4   3         65.94         92.09        55.62 o                         
  17  -4   3         19.98        167.94       155.96 o                         
 -16  -3   3        102.18        154.53        77.26 o                         
 -15  -3   3        691.74        717.00        67.58 o                         
 -14  -3   3        497.26        483.75        57.64 o                         
 -13  -3   3        478.77        557.24        37.16 o                         
 -12  -3   3          0.55         -7.85        22.25 o                         
 -11  -3   3       3763.88       3646.42       104.68 o                         
 -10  -3   3          3.75         14.47        21.94 o                         
  -9  -3   3       1229.09       1128.02        42.75 o                         
  -8  -3   3        788.30        710.23        31.68 o                         
  -7  -3   3       3521.87       3617.28        97.22 o                         
  -6  -3   3          6.31         -3.38        15.12 o                         
  -5  -3   3          0.69         22.19        13.94 o                         
  -4  -3   3         27.91         31.48        16.52 o                         
  -3  -3   3       5595.03       5470.82       134.11 o                         
  -2  -3   3       5223.83       5134.28       147.57 o                         
  -1  -3   3      19854.54      19059.37       518.23 o                         
   0  -3   3      44091.29      44637.75      1042.93 o                         
   1  -3   3      11164.93      10495.97       249.68 o                         
   2  -3   3       1086.23        927.44        29.31 o                         
   3  -3   3        102.04        140.25        14.20 o                         
   4  -3   3        153.53        111.73        15.25 o                         
   5  -3   3        258.60        308.92        19.64 o                         
   6  -3   3        334.28        305.70        20.22 o                         
   7  -3   3        258.24        229.45        20.22 o                         
   8  -3   3        627.80        627.36        30.29 o                         
   9  -3   3        357.55        327.93        24.20 o                         
  10  -3   3         37.18         42.77        21.01 o                         
  11  -3   3         51.24        111.58        23.45 o                         
  12  -3   3          6.36         -6.01        24.59 o                         
  13  -3   3        173.58        144.97        41.44 o                         
  14  -3   3          1.59         -7.27        37.39 o                         
  15  -3   3        505.44        499.17        60.60 o                         
  16  -3   3        315.52        288.17        58.68 o                         
  17  -3   3         28.07        -53.59        53.59 o                         
 -16  -2   3         79.34        153.35        51.33 o                         
 -15  -2   3        137.46        192.23        40.73 o                         
 -14  -2   3          0.43         52.80        32.96 o                         
 -13  -2   3       1032.88       1019.64        46.77 o                         
 -12  -2   3        115.46         95.82        25.98 o                         
 -11  -2   3        114.29        131.83        26.03 o                         
 -10  -2   3         63.23         49.98        22.72 o                         
  -9  -2   3        354.17        321.86        24.39 o                         
  -8  -2   3        216.92        216.16        22.44 o                         
  -7  -2   3        228.17        205.03        26.14 o                         
  -6  -2   3        501.43        603.59        44.55 o                         
  -5  -2   3       1893.82       2010.18        66.04 o                         
  -4  -2   3         13.77         50.53        13.81 o                         
  -3  -2   3       2566.29       2529.56        65.75 o                         
  -2  -2   3        195.69        197.12        12.97 o                         
  -1  -2   3         38.52         51.19         8.32 o                         
   0  -2   3        413.16        485.25        26.08 o                         
   1  -2   3       2038.29       2375.22        59.73 o                         
   2  -2   3        716.42        561.72        25.02 o                         
   3  -2   3       5620.45       5604.59       137.00 o                         
   4  -2   3       3730.59       3610.74        91.56 o                         
   5  -2   3       1251.37       1236.23        38.90 o                         
   6  -2   3          0.86          6.71        15.64 o                         
   7  -2   3        146.96        119.87        18.78 o                         
   8  -2   3         12.44         -4.29        17.55 o                         
   9  -2   3         17.91          4.95        21.75 o                         
  10  -2   3          3.24          5.23        21.89 o                         
  11  -2   3        355.89        364.01        29.62 o                         
  12  -2   3          3.73         -3.23        23.75 o                         
  13  -2   3          0.45        -16.59        25.19 o                         
  14  -2   3         29.14         87.51        43.47 o                         
  15  -2   3         28.61          3.86        43.47 o                         
  16  -2   3         76.68         34.34        48.56 o                         
  17  -2   3          5.74          1.16        52.49 o                         
 -16  -1   3        156.97        148.81        71.54 o                         
 -15  -1   3        374.96        392.75        44.21 o                         
 -14  -1   3        584.20        593.79        48.23 o                         
 -13  -1   3        694.77        681.45        49.39 o                         
 -12  -1   3         36.18         -4.77        24.64 o                         
 -11  -1   3       4103.78       4090.74       114.72 o                         
 -10  -1   3        404.75        416.69        35.20 o                         
  -9  -1   3       1480.36       1402.72        48.87 o                         
  -8  -1   3       1255.02       1313.04        44.99 o                         
  -7  -1   3       1485.22       1332.67        44.56 o                         
  -6  -1   3        197.45        389.13        45.20 o                         
  -5  -1   3       3481.94       3607.79        93.34 o                         
  -4  -1   3        959.07        885.03        37.59 o                         
  -3  -1   3       2426.97       2357.12        61.16 o                         
  -2  -1   3        769.55        758.36        24.26 o                         
  -1  -1   3        660.54        754.40        25.20 o                         
   0  -1   3       1073.72       1185.34        30.74 o                         
   1  -1   3       1435.80       1343.70        34.99 o                         
   2  -1   3         50.05         77.42         9.71 o                         
   3  -1   3       1113.32       1066.68        31.77 o                         
   4  -1   3       3849.35       3641.01        91.91 o                         
   5  -1   3        974.58        918.73        41.34 o                         
   6  -1   3        299.57        637.82        37.02 o                         
   7  -1   3       1130.74       1216.18        89.58 o                         
   8  -1   3          6.67        -10.51        17.74 o                         
   9  -1   3        103.21         95.79        22.54 o                         
  10  -1   3        526.63        676.07        37.38 o                         
  11  -1   3        124.37        144.75        27.19 o                         
  12  -1   3        104.48        103.67        45.43 o                         
  13  -1   3         26.08        -19.75        24.59 o                         
  14  -1   3         34.64         28.62        39.42 o                         
  15  -1   3         91.95         93.03        47.26 o                         
  16  -1   3          9.49        -18.36        41.44 o                         
  17  -1   3          0.06         70.19        51.33 o                         
 -16   0   3        394.48        421.23        58.26 o                         
 -15   0   3        634.22        645.13        53.30 o                         
 -14   0   3          0.36          9.16        31.30 o                         
 -13   0   3        228.29        219.98        47.52 o                         
 -12   0   3        275.10        275.02        43.91 o                         
 -11   0   3       1641.32       1564.69        58.30 o                         
 -10   0   3        103.19         98.34        21.37 o                         
  -9   0   3        199.38        213.38        22.37 o                         
  -8   0   3         22.60         33.70        21.89 o                         
  -7   0   3        683.60        634.48        28.21 o                         
  -6   0   3        104.16        125.80        40.03 o                         
  -5   0   3        466.68        577.14        34.70 o                         
  -4   0   3       3088.40       3383.29        86.52 o                         
  -3   0   3        152.40        185.64        14.44 o                         
  -2   0   3       1700.91       1867.83        48.62 o                         
  -1   0   3       1318.57       1573.73        60.68 o                         
   0   0   3       3380.21       3311.12        81.78 o                         
   1   0   3         47.96         47.85         8.26 o                         
   2   0   3       2059.74       2203.45        55.42 o                         
   3   0   3       1179.98       1295.23        58.24 o                         
   4   0   3         20.24         37.13        15.70 o                         
   5   0   3         37.59         59.96        14.51 o                         
   6   0   3        438.26        459.77        23.45 o                         
   7   0   3        139.08        546.57        55.31 o                         
   8   0   3         52.90         56.67        26.02 o                         
   9   0   3         72.24         54.04        18.84 o                         
  10   0   3        445.95        460.56        29.20 o                         
  11   0   3       1441.98       1302.18        49.98 o                         
  12   0   3          4.19        -22.89        22.89 o                         
  13   0   3         77.71         69.80        27.13 o                         
  14   0   3        608.13        521.16        43.91 o                         
  15   0   3         34.68         59.83        43.19 o                         
  16   0   3          1.99          4.29        42.49 o                         
  17   0   3         31.85         56.94        51.51 o                         
 -16   1   3        510.24        670.29       120.22 o                         
 -15   1   3         59.17         87.68        37.35 o                         
 -14   1   3         12.10         64.72        34.44 o                         
 -13   1   3       3462.76       3456.23       122.19 o                         
 -12   1   3       3669.60       3832.43       130.44 o                         
 -11   1   3        997.72        973.17        41.56 o                         
 -10   1   3       1378.94       1448.21        52.37 o                         
  -9   1   3       2647.76       2530.92        74.58 o                         
  -8   1   3       2332.38       2197.82        64.54 o                         
  -7   1   3        789.32        873.12        68.15 o                         
  -6   1   3       3244.64       3274.73        86.47 o                         
  -5   1   3       3031.53       2908.52        76.76 o                         
  -4   1   3        571.07        593.96        23.18 o                         
  -3   1   3       1434.28       1580.68        43.12 o                         
  -2   1   3       2861.86       2780.48        69.34 o                         
  -1   1   3        377.99        408.05        16.11 o                         
   0   1   3         56.01         42.92         5.57 o                         
   1   1   3        201.47        208.62        12.80 o                         
   2   1   3       6506.13       6566.38       156.66 o                         
   3   1   3        844.41        815.20        25.89 o                         
   4   1   3        437.25        383.42        18.64 o                         
   5   1   3       1469.21       1383.67        49.57 o                         
   6   1   3          6.93         -9.96        15.41 o                         
   7   1   3       1348.33       1483.56        47.43 o                         
   8   1   3        253.16        441.10        53.70 o                         
   9   1   3         99.07        109.42        19.95 o                         
  10   1   3        149.68        114.34        22.83 o                         
  11   1   3        253.64        205.36        25.70 o                         
  12   1   3        303.81        233.94        28.09 o                         
  13   1   3        195.49        137.29        32.15 o                         
  14   1   3          2.46         40.16        31.53 o                         
  15   1   3        306.94        330.31        50.59 o                         
  16   1   3        301.90        303.76        67.25 o                         
  17   1   3        116.95         96.24        54.52 o                         
 -16   2   3         91.50        222.34        81.41 o                         
 -15   2   3         67.86         78.29        37.27 o                         
 -14   2   3          6.53         28.10        32.71 o                         
 -13   2   3        245.10        245.20        39.14 o                         
 -12   2   3         75.53        117.92        46.01 o                         
 -11   2   3       1161.35       1050.03        52.71 o                         
 -10   2   3        676.02        655.81        32.99 o                         
  -9   2   3         15.71         27.80        23.96 o                         
  -8   2   3          0.08         19.72        17.37 o                         
  -7   2   3       1244.05       1263.93        42.16 o                         
  -6   2   3       1208.68       1124.95        37.47 o                         
  -5   2   3        883.39        969.93        32.47 o                         
  -4   2   3        651.81        606.94        22.85 o                         
  -3   2   3        458.54        470.24        17.76 o                         
  -2   2   3        293.54        337.04        18.40 o                         
  -1   2   3       3169.22       3736.88       105.13 o                         
   0   2   3        402.91        441.23        14.16 o                         
   1   2   3        246.80        271.94        16.52 o                         
   2   2   3       3521.97       3557.25        87.61 o                         
   3   2   3       1745.97       1816.49        48.21 o                         
   4   2   3       4189.75       4153.65       104.06 o                         
   5   2   3        243.98        273.79        22.54 o                         
   6   2   3        299.02        262.91        19.40 o                         
   7   2   3         86.30         84.02        20.19 o                         
   8   2   3        454.87        482.61        26.38 o                         
   9   2   3          1.34          0.64        17.77 o                         
  10   2   3        313.89        306.55        28.50 o                         
  11   2   3        536.58        537.53        31.96 o                         
  12   2   3        145.21        206.54        27.76 o                         
  13   2   3        682.32        648.54        46.68 o                         
  14   2   3        880.39        932.97        56.13 o                         
  15   2   3          2.98         17.22        34.12 o                         
  16   2   3        176.88        107.31        46.54 o                         
  17   2   3         22.19         91.57        52.61 o                         
 -16   3   3       1049.71       1118.57        69.60 o                         
 -15   3   3        690.31        788.96        57.16 o                         
 -14   3   3        728.78        659.58        49.34 o                         
 -13   3   3       3829.68       3699.03       129.84 o                         
 -12   3   3       6542.51       6508.05       202.03 o                         
 -11   3   3        450.77        446.63        37.77 o                         
 -10   3   3       2875.15       2791.55       107.65 o                         
  -9   3   3       3323.38       3159.29        88.45 o                         
  -8   3   3       4311.00       4101.05       108.53 o                         
  -7   3   3        467.51        503.96        24.57 o                         
  -6   3   3       4356.48       4376.96       112.17 o                         
  -5   3   3       2049.32       1738.74        49.32 o                         
  -4   3   3        188.39        218.47        14.22 o                         
  -3   3   3        163.72        166.00        15.86 o                         
  -2   3   3          3.95          1.78        11.46 o                         
  -1   3   3         32.62         27.41        11.25 o                         
   0   3   3       2252.43       2410.04        60.42 o                         
   2   3   3       1566.13       1582.55        42.89 o                         
   3   3   3        111.57        178.00        14.16 o                         
   4   3   3        575.06        553.41        22.62 o                         
   5   3   3        573.77        552.68        23.75 o                         
   6   3   3        175.61        213.68        42.27 o                         
   7   3   3       2838.37       2807.35        77.85 o                         
   8   3   3         71.93         79.49        18.69 o                         
   9   3   3        144.96        172.49        22.00 o                         
  10   3   3         93.58        150.62        43.89 o                         
  11   3   3          3.00         54.40        23.10 o                         
  12   3   3          3.57        -23.50        23.50 o                         
  13   3   3        252.10        264.52        37.93 o                         
  14   3   3        667.05        604.29        45.08 o                         
  15   3   3         29.67         24.54        33.48 o                         
  16   3   3         25.83        -44.38        44.38 o                         
  17   3   3        179.30        200.32        80.13 o                         
 -16   4   3        194.61        336.96        49.19 o                         
 -15   4   3          0.02         42.74        41.19 o                         
 -14   4   3         97.27         89.71        36.14 o                         
 -13   4   3         72.69         93.97        34.93 o                         
 -12   4   3          2.90         25.06        30.09 o                         
 -11   4   3        346.99        341.10        35.61 o                         
 -10   4   3       1131.88       1130.45        53.41 o                         
  -9   4   3        113.66        120.19        24.83 o                         
  -8   4   3        297.86        250.65        23.62 o                         
  -7   4   3       1813.63       1728.84        51.71 o                         
  -6   4   3          0.40         39.20        17.64 o                         
  -5   4   3       5858.76       5848.32       144.68 o                         
  -4   4   3         53.99         80.21        16.30 o                         
  -3   4   3       2044.90       1944.92        61.99 o                         
  -2   4   3        733.75        673.26        22.36 o                         
  -1   4   3       1693.44       1918.66        50.24 o                         
   0   4   3       8851.04      10574.22       250.74 o                         
   1   4   3        144.22        135.22        13.07 o                         
   2   4   3       2007.65       1890.37        50.43 o                         
   3   4   3       2113.22       2017.45        54.66 o                         
   4   4   3       6627.24       6941.73       169.53 o                         
   5   4   3        946.36        995.60        33.79 o                         
   6   4   3       1909.79       1807.50        71.87 o                         
   7   4   3        302.41        284.22        21.10 o                         
   8   4   3         45.28         26.66        23.39 o                         
   9   4   3        188.79        214.29        21.82 o                         
  10   4   3        140.45        275.88        35.11 o                         
  11   4   3       2268.42       2302.97        72.46 o                         
  12   4   3        410.36        426.35        37.35 o                         
  13   4   3          0.22         20.87        26.09 o                         
  14   4   3         76.47        113.40        42.24 o                         
  15   4   3        137.60        133.76        35.48 o                         
  16   4   3          0.09         -5.01       128.77 o                         
  17   4   3         58.62         62.96        77.26 o                         
 -16   5   3        613.73        662.98       107.31 o                         
 -15   5   3          6.46         20.50        49.54 o                         
 -14   5   3        174.59        203.67        39.90 o                         
 -13   5   3       4926.46       5244.62       219.83 o                         
 -12   5   3       1896.43       2017.23       185.50 o                         
 -11   5   3        877.30        865.17        48.40 o                         
 -10   5   3       3086.09       2921.37       101.08 o                         
  -9   5   3       3524.49       3292.17       109.36 o                         
  -8   5   3         79.98         50.67        25.15 o                         
  -7   5   3        867.35        740.06        30.98 o                         
  -6   5   3       9188.51       9066.51       221.26 o                         
  -5   5   3          0.32         25.28        12.43 o                         
  -4   5   3        766.53        788.85        27.13 o                         
  -3   5   3        907.80        841.39        27.69 o                         
  -2   5   3        879.11       1141.31        57.00 o                         
  -1   5   3       7729.18       8387.22       201.36 o                         
   0   5   3       2886.22       2852.30        73.30 o                         
   1   5   3        791.08        844.05        27.46 o                         
   2   5   3        863.10        839.10        27.82 o                         
   3   5   3          0.10         28.32        18.51 o                         
   4   5   3        509.08        523.14        22.67 o                         
   5   5   3        265.34        252.59        18.69 o                         
   6   5   3         67.76         55.09        15.79 o                         
   7   5   3          0.96         -3.83        14.79 o                         
   8   5   3         39.10         32.61        33.04 o                         
   9   5   3        344.64        337.05        25.63 o                         
  10   5   3        145.91        135.43        22.25 o                         
  11   5   3        134.30        145.71        24.24 o                         
  12   5   3        124.68        122.51        26.44 o                         
  13   5   3         88.60         94.90        27.32 o                         
  14   5   3         96.11         62.96        41.92 o                         
  15   5   3         71.80         45.41        46.41 o                         
  16   5   3          8.52         17.17        48.56 o                         
 -16   6   3        127.55        168.12        64.39 o                         
 -15   6   3        550.04        770.44       120.19 o                         
 -14   6   3         58.46        184.85        51.57 o                         
 -13   6   3        585.76        584.16        61.69 o                         
 -12   6   3        283.05        229.33        38.35 o                         
 -11   6   3        327.41        213.91        32.79 o                         
 -10   6   3         40.57         41.86        26.51 o                         
  -9   6   3         89.58         74.50        30.93 o                         
  -8   6   3         29.20         25.66        21.44 o                         
  -7   6   3       3646.66       3579.49        95.43 o                         
  -6   6   3          2.88         -2.74        13.55 o                         
  -5   6   3        588.70        550.00        22.89 o                         
  -4   6   3        706.31        878.44        29.85 o                         
  -3   6   3       1113.12       1125.39        34.76 o                         
  -2   6   3       4203.84       4389.90       109.73 o                         
  -1   6   3        679.95        708.68        33.49 o                         
   0   6   3       1510.39       1687.82        50.31 o                         
   1   6   3        989.51        990.40        36.87 o                         
   2   6   3        478.18        431.78        23.64 o                         
   3   6   3        565.48        700.02        26.65 o                         
   4   6   3       5197.28       5014.89       126.60 o                         
   5   6   3        699.18        913.06        44.66 o                         
   6   6   3       1112.21       1165.14        39.87 o                         
   7   6   3         24.37         38.56        17.58 o                         
   8   6   3        401.55        379.97        25.98 o                         
   9   6   3         24.75          3.36        19.65 o                         
  10   6   3        220.07        211.23        24.06 o                         
  11   6   3         42.57         43.17        23.13 o                         
  12   6   3       2125.54       2098.10        71.42 o                         
  13   6   3         33.13         47.44        52.94 o                         
  14   6   3          0.06        -13.22        42.35 o                         
  15   6   3         96.29        113.55        94.43 o                         
  16   6   3          0.23         80.02        53.59 o                         
 -16   7   3         13.78         46.78        55.62 o                         
 -15   7   3        608.09        771.88        77.26 o                         
 -14   7   3        347.84        351.68        90.14 o                         
 -13   7   3        795.96        835.65        69.79 o                         
 -12   7   3         86.55         64.24        30.73 o                         
 -11   7   3       3567.36       3390.93       146.40 o                         
 -10   7   3       2144.00       2203.59        83.36 o                         
  -9   7   3         11.44          4.68        22.40 o                         
  -8   7   3       1778.42       1584.37        62.19 o                         
  -7   7   3       3962.47       3876.31       122.48 o                         
  -6   7   3       1479.58       1490.01        71.19 o                         
  -5   7   3         19.31         30.43        14.79 o                         
  -4   7   3       2993.81       3288.68        86.65 o                         
  -3   7   3        117.99        201.24        22.72 o                         
  -2   7   3       2358.62       2240.55        61.20 o                         
  -1   7   3       1325.31       1271.29        39.09 o                         
   0   7   3        248.70        333.46        20.63 o                         
   1   7   3        961.39       1161.14        36.83 o                         
   2   7   3          5.33         37.73        19.44 o                         
   3   7   3          0.34         22.13        13.65 o                         
   4   7   3         21.18         70.84        24.17 o                         
   5   7   3        167.05        203.42        19.65 o                         
   6   7   3        730.41        689.68        29.79 o                         
   7   7   3        410.14        457.35        26.90 o                         
   8   7   3        112.66         93.88        23.92 o                         
   9   7   3         79.88         64.45        19.57 o                         
  10   7   3        464.71        395.04        29.29 o                         
  11   7   3        253.62        273.44        39.87 o                         
  12   7   3         64.62         68.68        31.70 o                         
  13   7   3         10.05        -14.31        38.45 o                         
  14   7   3         22.26         11.82        46.41 o                         
  15   7   3         14.15         54.71        51.33 o                         
  16   7   3          9.33          3.90        93.00 o                         
 -15   8   3        216.99        212.97        57.43 o                         
 -14   8   3        551.12        540.66        63.14 o                         
 -13   8   3          2.64        -26.03        41.44 o                         
 -12   8   3        450.50        361.16        49.30 o                         
 -11   8   3        613.57        506.02        54.52 o                         
 -10   8   3        190.19        176.70        31.55 o                         
  -9   8   3       1844.89       1734.10        69.35 o                         
  -8   8   3          3.68        -19.59        22.74 o                         
  -7   8   3        587.41        534.14        37.33 o                         
  -6   8   3        595.17        596.83        27.57 o                         
  -5   8   3         56.55         28.36        19.37 o                         
  -4   8   3        451.87        419.19        22.72 o                         
  -3   8   3       4249.69       4375.14       132.50 o                         
  -2   8   3         30.24         34.94        15.54 o                         
  -1   8   3       5979.06       6213.02       154.48 o                         
   0   8   3        657.00       1588.50       157.25 o                         
   1   8   3       5695.08       6044.58       150.58 o                         
   2   8   3          3.31          0.81        14.20 o                         
   3   8   3        550.77        636.44        29.65 o                         
   4   8   3       2578.89       2325.41        65.72 o                         
   5   8   3        502.61        512.15        33.02 o                         
   6   8   3        133.54        122.28        18.58 o                         
   7   8   3          1.98         -6.58        18.09 o                         
   8   8   3        394.96        384.60        28.08 o                         
   9   8   3         60.46         51.55        25.19 o                         
  10   8   3         95.29        108.56        27.68 o                         
  11   8   3         24.61         38.88        29.03 o                         
  12   8   3        343.90        364.82        40.38 o                         
  13   8   3        140.96        141.91        44.38 o                         
  14   8   3         23.79         12.16        51.51 o                         
  15   8   3          2.10         22.89        50.59 o                         
  16   8   3          9.07        106.03        59.67 o                         
 -15   9   3        636.68        769.90        77.73 o                         
 -14   9   3        381.99        333.87        91.57 o                         
 -13   9   3         89.57         46.17        45.23 o                         
 -12   9   3        797.78        666.66        63.72 o                         
 -11   9   3       3838.32       3743.70       163.87 o                         
 -10   9   3        558.07        449.06        50.59 o                         
  -9   9   3         51.71         12.35        35.37 o                         
  -8   9   3       3657.05       3412.89       113.02 o                         
  -7   9   3       2251.19       2219.50        79.34 o                         
  -6   9   3        189.31        187.86        24.34 o                         
  -5   9   3       5011.29       5291.21       240.39 o                         
  -4   9   3         98.36        114.35        17.90 o                         
  -3   9   3       6037.37       6204.04       155.83 o                         
  -2   9   3        328.43        267.33        18.84 o                         
  -1   9   3         78.06         97.70        16.33 o                         
   0   9   3        415.72        420.38        23.10 o                         
   1   9   3        162.30        150.23        18.17 o                         
   2   9   3        935.81       1014.56        42.54 o                         
   3   9   3        154.07        140.30        17.11 o                         
   4   9   3          1.94          1.61        21.88 o                         
   5   9   3       1094.78       1112.66        39.91 o                         
   6   9   3         91.80        100.13        23.54 o                         
   7   9   3        697.46        714.83        34.12 o                         
   8   9   3         66.04         55.31        24.34 o                         
   9   9   3        808.81        756.98        43.36 o                         
  10   9   3        747.27        801.10        47.58 o                         
  11   9   3        681.71        647.70        46.71 o                         
  12   9   3        405.51        382.56        39.89 o                         
  13   9   3         74.57         35.77        44.52 o                         
  14   9   3         72.25         97.08        52.49 o                         
  15   9   3          9.11          6.80        53.59 o                         
 -14  10   3         71.80         28.12        52.49 o                         
 -13  10   3        203.48        119.52        47.52 o                         
 -12  10   3         15.28         12.97        45.23 o                         
 -11  10   3        752.78        641.53        61.69 o                         
 -10  10   3         74.51         69.49        39.42 o                         
  -9  10   3          2.96        -18.60        34.40 o                         
  -8  10   3         19.12          9.43        34.22 o                         
  -7  10   3        361.36        363.16        62.96 o                         
  -6  10   3          6.17         -2.71        21.44 o                         
  -5  10   3        692.01        704.35        37.90 o                         
  -4  10   3       2283.12       2419.61       116.07 o                         
  -3  10   3          3.87         14.06        16.26 o                         
  -2  10   3          0.48        -11.56        17.57 o                         
  -1  10   3        694.04        592.91        43.53 o                         
   0  10   3       1980.43       2101.44        61.96 o                         
   1  10   3        183.86        212.78        19.95 o                         
   2  10   3        461.78        487.30        25.46 o                         
   3  10   3       1130.45       1147.05        40.25 o                         
   4  10   3        132.61        111.76        20.19 o                         
   5  10   3         34.75         39.66        24.25 o                         
   6  10   3        104.01         51.08        25.06 o                         
   7  10   3        328.16        334.75        32.29 o                         
   8  10   3        115.87        110.72        26.33 o                         
   9  10   3        571.99        503.27        39.89 o                         
  10  10   3        441.71        420.19        37.46 o                         
  11  10   3        197.35        183.02        34.32 o                         
  12  10   3         62.78         74.85        32.89 o                         
  13  10   3        316.30        220.35        77.26 o                         
  14  10   3        250.83        251.83        82.99 o                         
  15  10   3         37.81         77.26        56.66 o                         
 -14  11   3         38.00         74.62        54.52 o                         
 -13  11   3       2132.12       1992.13       113.26 o                         
 -12  11   3       1248.89       1115.24        81.93 o                         
 -11  11   3       2545.54       2504.42       150.24 o                         
 -10  11   3        184.35        199.79        43.47 o                         
  -9  11   3       3033.78       2707.57       125.41 o                         
  -8  11   3       3643.58       3288.96       143.67 o                         
  -7  11   3        157.83        129.01        37.39 o                         
  -6  11   3        487.97        490.69        88.71 o                         
  -5  11   3          1.97        -27.26        27.26 o                         
  -4  11   3        534.15        501.51        28.60 o                         
  -3  11   3        126.51         78.70        28.33 o                         
  -2  11   3        328.17        277.16        21.83 o                         
  -1  11   3       1558.25       1615.72        52.82 o                         
   0  11   3        784.04        820.04        36.76 o                         
   1  11   3         39.78         26.38        18.13 o                         
   2  11   3         21.78        151.50        30.35 o                         
   3  11   3        190.52        173.68        20.92 o                         
   4  11   3        210.66        222.47        26.15 o                         
   5  11   3         14.13         17.24        23.01 o                         
   6  11   3        200.86        207.68        29.07 o                         
   7  11   3        539.04        496.16        37.15 o                         
   8  11   3          6.63         47.10        38.08 o                         
   9  11   3        314.05        302.63        36.11 o                         
  10  11   3          1.23        -10.55        30.63 o                         
  11  11   3         85.31        106.51        33.23 o                         
  12  11   3        246.56        263.90        39.58 o                         
  13  11   3         43.36        -14.01        48.44 o                         
  14  11   3        188.44        259.53        60.70 o                         
 -13  12   3        340.46        281.05        62.96 o                         
 -12  12   3          4.62         20.03        62.96 o                         
 -11  12   3        435.41        406.90        55.40 o                         
 -10  12   3         26.84         38.63        40.47 o                         
  -9  12   3          1.15        -37.20        37.20 o                         
  -8  12   3        298.47        293.66        45.49 o                         
  -7  12   3        802.63        709.26        88.71 o                         
  -6  12   3         48.73         -1.43        34.40 o                         
  -5  12   3       3860.12       3858.15       158.83 o                         
  -4  12   3        467.29        363.69        47.22 o                         
  -3  12   3         41.75         -2.33        27.26 o                         
  -2  12   3       1019.23       1058.84        40.80 o                         
  -1  12   3        193.44        208.34        36.60 o                         
   0  12   3        132.09        183.80        21.39 o                         
   1  12   3        344.52        337.99        24.59 o                         
   2  12   3       4459.02       4846.55       127.99 o                         
   3  12   3        813.94        784.45        45.78 o                         
   4  12   3        804.33        807.43        42.89 o                         
   5  12   3        691.00        691.32        41.12 o                         
   6  12   3        308.67        305.66        32.81 o                         
   7  12   3        129.34        141.72        30.48 o                         
   8  12   3         43.69         13.35        28.09 o                         
   9  12   3        433.55        412.64        39.53 o                         
  10  12   3         37.53         -2.22        30.54 o                         
  11  12   3         27.98        -12.68        34.11 o                         
  12  12   3         32.01         26.68        36.22 o                         
  13  12   3         41.51        108.15       128.77 o                         
  14  12   3         81.97        168.27        60.60 o                         
 -13  13   3       3581.56       3832.24       429.25 o                         
 -12  13   3       2317.87       2591.06       158.82 o                         
 -11  13   3        236.25        187.76        49.54 o                         
 -10  13   3        949.71        889.29        70.74 o                         
  -9  13   3       3660.22       3669.30       162.88 o                         
  -8  13   3        257.71        226.58        43.47 o                         
  -7  13   3        277.81        237.52        60.09 o                         
  -6  13   3       2029.06       2274.26       238.95 o                         
  -5  13   3        925.04        894.61        71.54 o                         
  -4  13   3         65.81         87.57        35.37 o                         
  -3  13   3        624.07        603.78        46.53 o                         
  -2  13   3          0.61          7.50        23.96 o                         
  -1  13   3       1626.52       1700.64        67.19 o                         
   0  13   3       2562.95       2829.58       125.57 o                         
   1  13   3        354.53        302.99        27.99 o                         
   2  13   3        411.40        361.13        39.66 o                         
   3  13   3          5.58         24.16        24.19 o                         
   4  13   3          6.77         44.39        30.70 o                         
   5  13   3        310.30        262.52        31.30 o                         
   6  13   3       1430.02       1390.47        73.38 o                         
   7  13   3        451.73        469.07        41.71 o                         
   8  13   3        232.73        159.70        32.92 o                         
   9  13   3         16.61        -27.56        32.29 o                         
  10  13   3          0.07          1.19        31.55 o                         
  11  13   3         76.24         44.79        39.56 o                         
  12  13   3         34.57         28.41        37.42 o                         
  13  13   3        780.00        962.24        85.98 o                         
 -12  14   3        351.04        440.53        62.63 o                         
 -11  14   3        365.30        374.61        60.60 o                         
 -10  14   3        385.31        357.55        87.28 o                         
  -9  14   3        390.57        376.92        52.94 o                         
  -8  14   3         22.13         23.52        41.44 o                         
  -7  14   3          7.19          5.41        37.39 o                         
  -6  14   3        107.53         37.20        71.54 o                         
  -5  14   3        473.06        355.43        46.41 o                         
  -4  14   3        497.75        539.11        52.49 o                         
  -3  14   3        555.56        487.99        91.57 o                         
  -2  14   3        385.38        432.82        36.27 o                         
  -1  14   3       1268.60       1209.82        55.98 o                         
   0  14   3       1612.87       1571.39        82.89 o                         
   1  14   3         54.60         76.14        33.34 o                         
   2  14   3       3176.58       3050.56       106.26 o                         
   3  14   3       1391.56       1365.06        60.56 o                         
   4  14   3        172.43        179.46        30.26 o                         
   5  14   3        195.40        185.59        31.75 o                         
   6  14   3       5835.04       5412.77       172.91 o                         
   7  14   3        176.02        163.16        34.47 o                         
   8  14   3        566.84        541.58        44.55 o                         
   9  14   3         98.37        156.18        36.53 o                         
  10  14   3          5.44         34.65        35.30 o                         
  11  14   3         11.31         -9.04        34.93 o                         
  12  14   3         11.48          3.06        40.11 o                         
 -11  15   3         13.50        -21.32        49.54 o                         
 -10  15   3       1096.22       1221.93       125.91 o                         
  -9  15   3       1349.98       1388.51       208.76 o                         
  -8  15   3         71.44         84.42        42.49 o                         
  -7  15   3       2402.26       2248.75       177.42 o                         
  -6  15   3       3108.08       3046.71       139.58 o                         
  -5  15   3          2.56          1.68        34.34 o                         
  -4  15   3        697.94        763.78        60.60 o                         
  -3  15   3       1548.95       1558.64        85.85 o                         
  -2  15   3        595.40        574.73        53.37 o                         
  -1  15   3        183.13        232.21        42.35 o                         
   0  15   3       1051.25       1011.09        66.68 o                         
   1  15   3        252.40        228.81        43.47 o                         
   2  15   3         12.08         71.54        48.65 o                         
   3  15   3        298.35        264.19        34.62 o                         
   4  15   3          0.43        -27.50        27.50 o                         
   5  15   3        581.81        489.35        42.96 o                         
   6  15   3        114.54        211.84        67.47 o                         
   7  15   3        533.55        417.65        41.53 o                         
   8  15   3         13.15         23.47        32.29 o                         
   9  15   3        472.76        505.37        47.49 o                         
  10  15   3         73.23        106.23        38.73 o                         
  11  15   3         24.47         25.84        38.31 o                         
  12  15   3        506.50        586.80        76.81 o                         
 -10  16   3        248.50        383.59        68.68 o                         
  -9  16   3        239.02        434.97        82.99 o                         
  -8  16   3         26.51         47.19        45.49 o                         
  -7  16   3       1411.03       1284.46        85.98 o                         
  -6  16   3       1322.74       1282.45        83.96 o                         
  -5  16   3        352.89        396.39        54.63 o                         
  -4  16   3        234.56        294.75        48.44 o                         
  -3  16   3        738.29        838.47       100.16 o                         
  -2  16   3       1068.33       1130.35       108.74 o                         
  -1  16   3        312.97        309.33        46.41 o                         
   0  16   3       1342.82       1361.52        80.86 o                         
   1  16   3        587.72        637.44        58.68 o                         
   2  16   3         80.13         99.18        41.44 o                         
   3  16   3        358.66        399.26        71.54 o                         
   4  16   3        428.01        463.66        53.37 o                         
   5  16   3       1814.24       1648.84       100.69 o                         
   6  16   3        958.79        884.89        53.91 o                         
   7  16   3         40.33         70.44        35.22 o                         
   8  16   3        218.76        213.89        39.46 o                         
   9  16   3          3.03         31.38        37.15 o                         
  10  16   3         58.60         80.13        38.65 o                         
  11  16   3        107.19        155.26        46.24 o                         
  -9  17   3         99.51        157.07        53.59 o                         
  -8  17   3       1119.81       1126.37        84.99 o                         
  -7  17   3       1993.82       2071.24       360.57 o                         
  -6  17   3       2516.12       2644.21       134.50 o                         
  -5  17   3        256.94        311.92        74.40 o                         
  -4  17   3        115.84        231.79        74.40 o                         
  -3  17   3       1234.39       1373.60       125.91 o                         
  -2  17   3       1541.24       1570.76       134.50 o                         
  -1  17   3         14.68        -17.17        54.37 o                         
   0  17   3          0.27        -40.32        40.32 o                         
   1  17   3          2.28          9.49        41.44 o                         
   2  17   3         17.01        109.67        43.47 o                         
   3  17   3        112.35        120.99        50.08 o                         
   4  17   3        199.56        160.57        45.49 o                         
   5  17   3         11.14         40.34        70.11 o                         
   6  17   3          2.61         -9.63        41.44 o                         
   7  17   3          0.09        -27.53        52.94 o                         
   8  17   3         42.31         41.22        40.20 o                         
   9  17   3          8.48        -23.64        35.61 o                         
  10  17   3         14.21         40.35        44.06 o                         
  -8  18   3          8.92        -19.10        87.28 o                         
  -7  18   3        644.88        695.38       103.02 o                         
  -6  18   3        146.31        180.28        77.26 o                         
  -5  18   3         48.47          5.72        68.68 o                         
  -4  18   3       1142.97       1150.39       123.05 o                         
  -3  18   3       1093.85       1061.67       117.33 o                         
  -2  18   3         27.47        -62.96        62.96 o                         
  -1  18   3       1604.28       1479.19       134.50 o                         
   0  18   3       2862.73       2701.12       191.73 o                         
   1  18   3       1094.08       1210.60        81.78 o                         
   2  18   3        199.64        252.32        48.44 o                         
   3  18   3         51.23         75.83        48.56 o                         
   4  18   3        909.93        835.77       144.51 o                         
   5  18   3         11.64         18.85        41.44 o                         
   6  18   3         48.82         91.57        46.54 o                         
   7  18   3        194.95        269.57        54.19 o                         
   8  18   3        252.59        286.82        57.01 o                         
  -7  19   3        486.85        529.41       100.16 o                         
  -6  19   3         58.84        114.47        80.13 o                         
  -5  19   3        111.97         51.51        77.26 o                         
  -4  19   3        199.52        220.35        80.13 o                         
  -3  19   3        199.78        165.98        77.26 o                         
  -2  19   3         18.97         -8.58        68.68 o                         
  -1  19   3          0.14         -5.72        62.96 o                         
   0  19   3        226.70        186.01        77.26 o                         
   1  19   3        153.30        183.15        74.40 o                         
   2  19   3         77.96         69.95        57.23 o                         
   3  19   3         17.73         57.05        70.11 o                         
   4  19   3        273.21        314.07        57.64 o                         
   5  19   3        189.18        181.69        51.57 o                         
   6  19   3        283.40        212.43        52.49 o                         
   7  19   3        112.38        146.62        55.62 o                         
  -4  20   3       1031.95       1058.81       125.91 o                         
  -3  20   3        548.50        672.49       108.74 o                         
  -2  20   3         13.33          2.86        80.13 o                         
  -1  20   3        959.64        698.24       108.74 o                         
   0  20   3       1037.39       1001.58       120.19 o                         
   1  20   3         14.77         34.34        71.54 o                         
   2  20   3         38.41        194.59        53.59 o                         
   3  20   3        344.15        285.92        59.67 o                         
   4  20   3         55.90         69.34        52.49 o                         
   5  20   3        547.64        639.56        72.76 o                         
  -3 -20   4       1334.18       1535.29       103.20 o                         
  -2 -20   4         74.64        206.60        65.82 o                         
  -1 -20   4        498.74        542.70       100.16 o                         
   0 -20   4        408.65        428.98        65.82 o                         
   1 -20   4         12.74        -34.34        74.40 o                         
   2 -20   4         57.29        134.50        82.99 o                         
   3 -20   4        283.24        317.64       100.16 o                         
   4 -20   4         55.49        143.08        85.85 o                         
  -6 -19   4        278.35        421.46        72.36 o                         
  -5 -19   4       6029.81       6405.57       213.09 o                         
  -4 -19   4       2202.48       2439.35       128.48 o                         
  -3 -19   4        635.95        598.83        67.58 o                         
  -2 -19   4       4014.16       3834.34       176.04 o                         
  -1 -19   4       6739.67       6800.83       274.18 o                         
   0 -19   4       2441.55       2555.27       135.93 o                         
   1 -19   4        121.28        153.97        56.55 o                         
   2 -19   4       7453.92       7313.54       414.94 o                         
   3 -19   4      10998.14      12172.34       643.87 o                         
   4 -19   4       1665.15       1659.47       154.53 o                         
   5 -19   4       1892.89       1885.55       163.11 o                         
   6 -19   4       3806.12       3945.94       263.27 o                         
   7 -19   4       6750.86       7345.02       420.66 o                         
  -7 -18   4       1787.50       1737.69        86.84 o                         
  -6 -18   4       5900.24       5592.13       189.99 o                         
  -5 -18   4       8325.62       8254.72       259.92 o                         
  -4 -18   4       3662.94       3523.99       187.88 o                         
  -3 -18   4        323.67        383.04        46.02 o                         
  -2 -18   4        505.52        470.43        49.34 o                         
  -1 -18   4        504.23        480.64        62.96 o                         
   0 -18   4        237.31        283.77        54.63 o                         
   1 -18   4         30.50         28.62       120.19 o                         
   2 -18   4        170.65        287.81        57.64 o                         
   4 -18   4        530.82        572.33        97.30 o                         
   5 -18   4       2035.43       1965.67       160.25 o                         
   6 -18   4       2554.77       2858.51       206.04 o                         
   7 -18   4         91.99         62.96        71.54 o                         
   8 -18   4        964.80        795.54       114.47 o                         
  -9 -17   4       1038.29       1113.62        71.90 o                         
  -8 -17   4        121.40        121.33        43.80 o                         
  -7 -17   4        491.57        474.40        50.32 o                         
  -6 -17   4       3137.96       2744.85       109.54 o                         
  -5 -17   4       1525.43       1407.52        74.31 o                         
  -4 -17   4         16.64         -8.91        33.57 o                         
  -3 -17   4       4236.78       3948.68       140.44 o                         
  -2 -17   4       6846.99       6384.42       205.97 o                         
  -1 -17   4       6918.90       6842.86       218.09 o                         
   0 -17   4        279.66        286.21        41.24 o                         
   1 -17   4       3042.28       3264.27       149.70 o                         
   2 -17   4      10567.32      11004.00       606.67 o                         
   3 -17   4       8657.09       9188.46       592.36 o                         
   4 -17   4        745.42        778.37        97.30 o                         
   5 -17   4       3408.61       3848.64       246.10 o                         
   6 -17   4       8029.07       8028.95       440.70 o                         
   7 -17   4       1296.72       1339.26       125.91 o                         
   8 -17   4         50.13          8.58        65.82 o                         
   9 -17   4       2319.15       2206.05       174.56 o                         
  10 -17   4        870.59       1191.47        88.96 o                         
 -10 -16   4       6466.49       6506.00       216.27 o                         
  -9 -16   4      10174.14       9519.80       295.14 o                         
  -8 -16   4        290.88        237.44        42.07 o                         
  -7 -16   4       1673.27       1506.85        77.95 o                         
  -6 -16   4       3929.00       3630.42       165.43 o                         
  -5 -16   4       4198.91       4014.69       140.98 o                         
  -4 -16   4       1047.14       1031.27        60.52 o                         
  -3 -16   4       2348.98       2332.66       153.95 o                         
  -2 -16   4       3114.25       2908.12       109.56 o                         
  -1 -16   4         51.58         53.83        61.25 o                         
   0 -16   4        642.51        640.80        68.07 o                         
   1 -16   4       1650.65       1716.98       203.02 o                         
   2 -16   4         26.35         29.95        34.38 o                         
   3 -16   4        354.63        286.80        51.57 o                         
   4 -16   4        407.79        400.63        77.26 o                         
   5 -16   4       1060.49       1096.01       111.60 o                         
   6 -16   4       2818.14       3061.69       203.18 o                         
   7 -16   4        253.75        329.09        71.54 o                         
   8 -16   4       2779.16       2987.00       216.06 o                         
   9 -16   4       4025.78       4464.77       403.35 o                         
  10 -16   4       3739.92       4363.15       409.07 o                         
  11 -16   4         85.01        145.19        95.87 o                         
 -11 -15   4         19.21         17.42        39.43 o                         
 -10 -15   4       2298.34       2151.15        95.44 o                         
  -9 -15   4       1418.04       1385.86        73.59 o                         
  -8 -15   4          0.10         -2.52        32.15 o                         
  -7 -15   4       2140.86       1872.88        83.12 o                         
  -6 -15   4       6480.63       5924.44       191.55 o                         
  -5 -15   4       1264.43       1187.66        64.80 o                         
  -4 -15   4        774.06        730.17        49.51 o                         
  -3 -15   4      13619.98      13114.82       382.19 o                         
  -2 -15   4       7070.54       6566.05       206.52 o                         
  -1 -15   4       1508.90       1397.19        67.70 o                         
   0 -15   4       2788.78       2705.09       101.88 o                         
   1 -15   4      12549.64      13334.81       605.78 o                         
   2 -15   4       7237.86       8286.99       252.23 o                         
   3 -15   4       2557.36       2920.82       185.64 o                         
   4 -15   4        605.92        845.04       133.75 o                         
   5 -15   4       3387.21       3708.42       228.93 o                         
   6 -15   4          4.35         -7.23        52.94 o                         
   7 -15   4       4229.51       4413.03       234.51 o                         
   8 -15   4       5873.55       6247.59       724.00 o                         
   9 -15   4       3636.02       4111.68       178.07 o                         
  10 -15   4        881.60        940.55       228.93 o                         
  11 -15   4         11.89        -13.94        46.41 o                         
  12 -15   4        485.29        627.98        82.99 o                         
 -12 -14   4        497.88        600.79        54.30 o                         
 -11 -14   4       4159.19       4006.67       146.30 o                         
 -10 -14   4       7038.81       6276.03       205.30 o                         
  -9 -14   4       6463.36       6393.90       206.43 o                         
  -8 -14   4         28.76         37.22        32.96 o                         
  -7 -14   4       5673.60       5333.49       234.74 o                         
  -6 -14   4       1460.50       1247.62        63.27 o                         
  -5 -14   4        100.81         97.03        31.11 o                         
  -4 -14   4       7538.96       6799.67       243.20 o                         
  -3 -14   4       8164.62       7698.75       234.60 o                         
  -2 -14   4       4742.06       4855.33       184.06 o                         
  -1 -14   4        278.42        293.00        48.83 o                         
   0 -14   4        189.83        215.66        31.94 o                         
   1 -14   4       1963.27       2023.65       137.77 o                         
   2 -14   4       1588.11       1668.82        87.51 o                         
   3 -14   4        338.88        439.07        38.53 o                         
   4 -14   4        181.61        217.92        28.50 o                         
   5 -14   4       3135.99       3346.43       100.08 o                         
   6 -14   4       1144.39       1205.47       137.70 o                         
   7 -14   4        511.40        585.85        55.62 o                         
   8 -14   4       4310.64       4650.64       203.18 o                         
   9 -14   4        890.82        961.55        72.85 o                         
  10 -14   4        138.20        148.76       105.88 o                         
  11 -14   4       1813.36       2018.21       114.47 o                         
  12 -14   4       6895.77       7682.73       393.48 o                         
 -12 -13   4       1084.82       1215.82        90.03 o                         
 -11 -13   4          5.34         11.08        38.49 o                         
 -10 -13   4       1117.06        918.62        58.42 o                         
  -9 -13   4        285.62        285.68        44.63 o                         
  -8 -13   4         75.09        120.57        41.91 o                         
  -7 -13   4       5483.79       4904.33       161.79 o                         
  -6 -13   4       1782.12       1613.61        71.01 o                         
  -5 -13   4        939.83        706.47        46.08 o                         
  -4 -13   4       3588.23       3424.21       118.38 o                         
  -3 -13   4       2522.51       2224.17        85.35 o                         
  -2 -13   4        385.95        360.38        35.22 o                         
  -1 -13   4       5812.26       5312.12       167.42 o                         
   0 -13   4      12348.22      12526.01       361.27 o                         
   1 -13   4      14001.81      14249.54       407.54 o                         
   2 -13   4        159.31        138.64        31.30 o                         
   3 -13   4       4562.00       4498.46       123.63 o                         
   4 -13   4      19947.19      21660.90       522.59 o                         
   5 -13   4       4910.02       4989.04       141.67 o                         
   6 -13   4        109.41        107.72        28.96 o                         
   7 -13   4       6701.63       7047.13       214.77 o                         
   8 -13   4       7396.04       7992.21       388.62 o                         
   9 -13   4       2193.18       2253.34       112.29 o                         
  10 -13   4        212.33        231.79        65.82 o                         
  11 -13   4       2213.77       2223.94       115.13 o                         
  12 -13   4       2126.55       2054.65       113.10 o                         
  13 -13   4         14.70         17.17        74.40 o                         
 -13 -12   4        141.26        163.45        43.76 o                         
 -12 -12   4       4344.13       4478.35       157.16 o                         
 -11 -12   4       3664.69       3592.31       131.84 o                         
 -10 -12   4        568.81        488.76        44.06 o                         
  -9 -12   4        319.25        358.97        38.70 o                         
  -8 -12   4       8944.79       8417.51       256.01 o                         
  -7 -12   4       6241.67       5527.47       177.27 o                         
  -6 -12   4        620.74        626.61        43.36 o                         
  -5 -12   4       2369.85       2151.32        83.63 o                         
  -4 -12   4        280.48        189.60        29.65 o                         
  -3 -12   4        426.39        356.03        34.62 o                         
  -2 -12   4       7856.08       7783.27       324.94 o                         
  -1 -12   4      13881.92      14507.56       412.49 o                         
   0 -12   4       5030.39       4723.78       149.79 o                         
   1 -12   4       2706.98       2798.43        81.86 o                         
   2 -12   4       1462.47       1416.44        50.31 o                         
   3 -12   4       3850.13       3961.47       109.38 o                         
   4 -12   4       5411.85       5835.55       153.76 o                         
   5 -12   4        569.25        595.00        34.95 o                         
   6 -12   4        275.09        312.18        28.90 o                         
   7 -12   4       7613.50       8493.75       252.21 o                         
   8 -12   4       4340.62       4453.22       186.34 o                         
   9 -12   4          1.96         26.16        39.89 o                         
  10 -12   4        941.58       1021.94        71.81 o                         
  11 -12   4       3386.84       3537.46       156.73 o                         
  12 -12   4       4287.66       4732.70       200.05 o                         
  13 -12   4          6.50         14.31        68.68 o                         
  14 -12   4       1550.81       1736.74       160.25 o                         
 -14 -11   4        115.66        114.14        43.66 o                         
 -13 -11   4        407.97        356.79        44.06 o                         
 -12 -11   4       1099.52       1109.61        64.15 o                         
 -11 -11   4         64.23        135.19        68.29 o                         
 -10 -11   4          9.32         15.11        29.03 o                         
  -9 -11   4        536.05        464.54        40.81 o                         
  -8 -11   4       2340.74       2238.50        87.92 o                         
  -7 -11   4       1212.08       1085.71        55.00 o                         
  -6 -11   4         62.31         39.43        26.10 o                         
  -5 -11   4      16563.51      16283.35       460.39 o                         
  -4 -11   4       9967.75       9322.76       319.79 o                         
  -3 -11   4       4710.55       4473.75       141.53 o                         
  -2 -11   4        394.65        300.51        31.69 o                         
  -1 -11   4       4077.25       3828.34       123.89 o                         
   0 -11   4      18744.25      18627.97       448.84 o                         
   1 -11   4        681.98        806.48        35.49 o                         
   2 -11   4      14945.47      15258.89       370.54 o                         
   3 -11   4      25838.67      26105.62       623.11 o                         
   4 -11   4      27982.34      29286.62       696.45 o                         
   5 -11   4       2701.34       2604.46        78.66 o                         
   6 -11   4        204.69        317.70        72.86 o                         
   7 -11   4      18527.34      19112.26       476.61 o                         
   8 -11   4       1009.54       1004.83        53.35 o                         
   9 -11   4        777.32        733.91        47.91 o                         
  10 -11   4       1074.71       1161.49        59.43 o                         
  11 -11   4       4066.52       4198.81       205.90 o                         
  12 -11   4       1107.97       1009.86        74.54 o                         
  13 -11   4          3.09          5.72        65.82 o                         
  14 -11   4         83.76        100.16        80.13 o                         
 -14 -10   4        665.79        686.40        54.85 o                         
 -13 -10   4       1346.70       1339.98        71.13 o                         
 -12 -10   4       6949.54       6744.31       215.68 o                         
 -11 -10   4       1381.21       1276.40        66.24 o                         
 -10 -10   4        461.24        390.65        65.10 o                         
  -9 -10   4      11867.45      11615.63       339.17 o                         
  -8 -10   4      13198.38      12161.50       352.43 o                         
  -7 -10   4       3994.21       3342.79       115.05 o                         
  -6 -10   4       2388.61       2144.55        80.92 o                         
  -5 -10   4      18659.61      18271.95       512.72 o                         
  -4 -10   4      10900.07       9911.62       286.93 o                         
  -3 -10   4       1435.00       1277.78        54.47 o                         
  -2 -10   4         22.61         27.92        20.88 o                         
  -1 -10   4       4579.22       4806.18       124.82 o                         
   0 -10   4       3284.99       3581.07        97.01 o                         
   1 -10   4        395.57        403.33        24.96 o                         
   2 -10   4       2863.84       3134.56        87.50 o                         
   3 -10   4       6011.62       5997.57       153.76 o                         
   4 -10   4        216.05        245.30        23.50 o                         
   5 -10   4       1020.56       1002.66        41.09 o                         
   6 -10   4       8144.84       8337.38       211.39 o                         
   7 -10   4        682.43        656.11        34.21 o                         
   8 -10   4       3012.69       3201.31        93.90 o                         
   9 -10   4       2889.41       3173.75       113.88 o                         
  10 -10   4      12789.34      12886.13       498.68 o                         
  11 -10   4       3265.75       3442.44       167.31 o                         
  12 -10   4        608.51        522.96        73.35 o                         
  13 -10   4       2169.88       2368.29       121.21 o                         
  14 -10   4       9094.95       9654.37       526.54 o                         
  15 -10   4       7502.45       8246.44       463.59 o                         
 -15  -9   4        320.58        346.26        71.54 o                         
 -14  -9   4        551.91        683.73        53.10 o                         
 -13  -9   4        640.92        617.27        48.89 o                         
 -12  -9   4       2993.69       3259.49       296.19 o                         
 -11  -9   4        183.47        156.99        33.82 o                         
 -10  -9   4       2470.78       2373.52        92.26 o                         
  -9  -9   4      10267.36       9923.22       293.48 o                         
  -8  -9   4       2950.57       2961.23       104.60 o                         
  -7  -9   4        185.55        150.36        25.46 o                         
  -6  -9   4      19922.18      19339.12       541.35 o                         
  -5  -9   4      28374.93      28030.40       773.22 o                         
  -4  -9   4      23627.83      23252.17       643.80 o                         
  -3  -9   4       2119.97       2162.15        93.01 o                         
  -2  -9   4      27836.29      26371.93       724.75 o                         
  -1  -9   4      40562.67      41310.46      1175.36 o                         
   0  -9   4       2605.79       2466.92        77.11 o                         
   1  -9   4      25035.18      27157.08       643.84 o                         
   2  -9   4      38943.89      38781.60       914.86 o                         
   3  -9   4      26126.70      27031.13       641.36 o                         
   4  -9   4      23674.33      23591.21       562.31 o                         
   5  -9   4      14139.02      14338.81       348.05 o                         
   6  -9   4      24864.88      24740.61       590.57 o                         
   7  -9   4       8592.94       8726.62       219.24 o                         
   8  -9   4        346.42        405.15        28.90 o                         
   9  -9   4       1191.67       1163.97        56.13 o                         
  10  -9   4       2597.93       2720.35        99.05 o                         
  11  -9   4       4221.75       4552.92       172.14 o                         
  12  -9   4        321.51        323.96        39.65 o                         
  13  -9   4       1771.94       2290.59       284.73 o                         
  14  -9   4       1067.06       1150.37       161.68 o                         
  15  -9   4       2937.20       3055.96       217.49 o                         
 -15  -8   4       1158.46       1172.10        66.02 o                         
 -14  -8   4        277.55        290.74        41.45 o                         
 -13  -8   4       4746.50       4682.04       157.90 o                         
 -12  -8   4       3757.74       3738.55       131.43 o                         
 -11  -8   4        158.59        157.39        62.96 o                         
 -10  -8   4        760.33        699.19        45.46 o                         
  -9  -8   4      12884.73      12571.96       362.33 o                         
  -8  -8   4      16255.50      15738.04       446.06 o                         
  -7  -8   4       1010.67        933.06        47.73 o                         
  -6  -8   4      12116.45      11468.77       328.23 o                         
  -5  -8   4      32009.87      30118.38       827.07 o                         
  -4  -8   4      10076.62       9031.85       260.49 o                         
  -3  -8   4          3.25         18.61        18.02 o                         
  -2  -8   4        514.15        844.24        39.58 o                         
  -1  -8   4       1992.61       1988.29        57.02 o                         
   0  -8   4       2366.84       2611.67       129.70 o                         
   1  -8   4       1310.59       1654.16        50.19 o                         
   2  -8   4       2807.16       3202.49       110.04 o                         
   3  -8   4       1156.78        817.30        33.20 o                         
   4  -8   4        433.40        484.25        27.26 o                         
   5  -8   4      11990.00      12544.78       305.12 o                         
   6  -8   4       3086.31       3072.74        86.90 o                         
   7  -8   4         59.19         33.79        31.80 o                         
   8  -8   4        330.12        395.88        27.81 o                         
   9  -8   4       2668.41       2640.40        79.59 o                         
  10  -8   4       6527.30       6196.29       191.04 o                         
  11  -8   4       1888.71       1928.62        79.68 o                         
  12  -8   4         36.69         51.78        32.96 o                         
  13  -8   4       3452.58       3780.20       193.16 o                         
  14  -8   4       1190.62       1190.81       165.98 o                         
  15  -8   4         44.75         86.57        48.06 o                         
  16  -8   4       2798.77       3101.75       228.93 o                         
 -15  -7   4        164.51        205.93        40.16 o                         
 -14  -7   4         78.08         72.40        43.64 o                         
 -13  -7   4         79.40         56.47        41.44 o                         
 -12  -7   4        170.35        160.87        34.19 o                         
 -11  -7   4        596.71        597.64        42.91 o                         
 -10  -7   4       8282.61       8054.17       242.23 o                         
  -9  -7   4       2774.20       2891.07       101.67 o                         
  -8  -7   4        826.57        829.61        78.18 o                         
  -7  -7   4        364.34        240.73        26.50 o                         
  -6  -7   4       6325.73       6519.83       252.78 o                         
  -5  -7   4      16100.91      14867.22       416.89 o                         
  -4  -7   4        523.80        457.67        29.65 o                         
  -3  -7   4       3662.88       2899.91       143.31 o                         
  -2  -7   4      26853.49      23771.83       652.61 o                         
  -1  -7   4      23421.89      23200.31       635.53 o                         
   0  -7   4       3505.11       3907.96       111.52 o                         
   1  -7   4      30638.41      29561.85       696.80 o                         
   2  -7   4      68722.85      67295.34      1575.56 o                         
   3  -7   4       3478.08       2928.18        79.40 o                         
   4  -7   4        274.91        288.05        30.15 o                         
   5  -7   4      76934.27      82307.89      1925.04 o                         
   6  -7   4      30067.79      29824.82      1010.37 o                         
   7  -7   4       2493.84       2491.55        73.28 o                         
   8  -7   4       7099.74       7694.98       194.56 o                         
   9  -7   4      12042.16      12619.02       310.46 o                         
  10  -7   4       8175.78       8723.91       221.69 o                         
  11  -7   4        227.98        175.50        88.71 o                         
  12  -7   4       5514.05       5523.30       176.09 o                         
  13  -7   4        693.75        702.36        62.34 o                         
  14  -7   4          1.93        -41.44        41.44 o                         
  15  -7   4         19.23          1.24        58.66 o                         
  16  -7   4        156.48        232.08        61.69 o                         
 -16  -6   4        960.45       1070.26       108.74 o                         
 -15  -6   4        836.22        929.10       120.19 o                         
 -14  -6   4       7121.50       7082.71       245.61 o                         
 -13  -6   4       6665.74       6940.73       216.92 o                         
 -12  -6   4       3325.82       3112.48       111.00 o                         
 -11  -6   4       4281.71       4299.20       168.86 o                         
 -10  -6   4       3820.94       3628.88       121.61 o                         
  -9  -6   4      21100.21      20759.74       579.34 o                         
  -8  -6   4       5998.73       6087.50       221.80 o                         
  -7  -6   4       2019.93       2076.71        62.62 o                         
  -6  -6   4      10142.86       9537.33       341.22 o                         
  -5  -6   4       4686.27       3985.07       172.34 o                         
  -4  -6   4       5524.54       6428.52       187.24 o                         
  -3  -6   4       4677.25       3947.92       120.05 o                         
  -2  -6   4       1268.37       1137.02        44.55 o                         
  -1  -6   4      10239.39      11914.45       332.08 o                         
   0  -6   4      41793.09      42513.03      1395.06 o                         
   1  -6   4         89.69        145.58        15.41 o                         
   2  -6   4      64343.19      67933.69      1588.79 o                         
   3  -6   4      54141.79      58147.51      1359.50 o                         
   4  -6   4        447.63        591.26        26.09 o                         
   5  -6   4      13162.45      13548.65       326.22 o                         
   6  -6   4       3089.78       2916.81        81.15 o                         
   7  -6   4        914.77       1015.84        38.90 o                         
   8  -6   4       2087.64       2185.22        66.79 o                         
   9  -6   4       6542.43       6514.48       168.40 o                         
  10  -6   4       4906.96       5197.82       147.93 o                         
  11  -6   4       1275.60       1291.79        61.00 o                         
  12  -6   4      12739.58      13647.12       393.70 o                         
  13  -6   4       9135.52       9015.43       335.83 o                         
  14  -6   4         35.58         62.18        80.13 o                         
  15  -6   4        121.38        196.32        53.59 o                         
  16  -6   4       2498.23       2790.92       142.39 o                         
 -16  -5   4          0.84          0.50        46.41 o                         
 -15  -5   4          0.46        -22.89        54.37 o                         
 -14  -5   4        485.49        397.63        40.32 o                         
 -13  -5   4       1090.88       1023.98        56.61 o                         
 -12  -5   4          1.65        -13.59        27.77 o                         
 -11  -5   4        172.31        192.67        38.29 o                         
 -10  -5   4       3583.15       3435.08        98.27 o                         
  -9  -5   4       2030.15       1950.72        63.08 o                         
  -8  -5   4        405.41        440.68        29.74 o                         
  -7  -5   4      15035.88      15561.61       375.55 o                         
  -6  -5   4       5320.20       4912.49       126.51 o                         
  -5  -5   4       2156.01       1944.83        58.89 o                         
  -4  -5   4       2731.63       2518.91        68.74 o                         
  -3  -5   4      50678.59      49469.29      1428.63 o                         
  -2  -5   4      39594.42      39441.16      1069.89 o                         
  -1  -5   4      15159.59      15256.36       419.65 o                         
   0  -5   4      13397.19      12089.39       410.52 o                         
   1  -5   4      76537.12      78025.19      1822.73 o                         
   2  -5   4      33039.80      32208.69       756.05 o                         
   3  -5   4       1862.06       2156.90        78.75 o                         
   4  -5   4      16358.72      16002.60       382.03 o                         
   5  -5   4      60237.32      61467.36      1438.91 o                         
   6  -5   4       8145.31       7830.45       194.22 o                         
   7  -5   4       1311.29       1354.66        45.69 o                         
   8  -5   4       1896.16       1804.45        65.67 o                         
   9  -5   4       4107.66       4226.43       137.92 o                         
  10  -5   4         63.32         63.50        22.44 o                         
  11  -5   4        826.77        709.17        36.93 o                         
  12  -5   4       2677.80       2633.54        97.85 o                         
  13  -5   4        122.98         94.57        43.19 o                         
  14  -5   4        390.01        412.08        80.13 o                         
  15  -5   4        582.14        572.83        63.52 o                         
  16  -5   4        121.69        160.08        51.33 o                         
 -16  -4   4         42.01        118.61        49.30 o                         
 -15  -4   4       2755.89       2910.93       113.35 o                         
 -14  -4   4       7288.78       7643.40       294.75 o                         
 -13  -4   4       3460.17       3394.23       121.06 o                         
 -12  -4   4        235.66        254.39        39.87 o                         
 -11  -4   4       4021.92       3794.47       109.34 o                         
 -10  -4   4        719.83        622.51        33.70 o                         
  -9  -4   4         52.27         21.82        18.58 o                         
  -8  -4   4       9914.86      10419.68       257.86 o                         
  -7  -4   4      17310.02      17266.91       414.56 o                         
  -6  -4   4       9184.07       7997.33       198.26 o                         
  -5  -4   4       1948.69       1685.12        50.30 o                         
  -4  -4   4       3835.28       3732.46        96.10 o                         
  -3  -4   4      10577.28      10056.28       241.77 o                         
  -2  -4   4       3461.96       3878.79       114.54 o                         
  -1  -4   4       2429.14       2780.74        84.77 o                         
   0  -4   4      14158.67      15807.70       446.42 o                         
   1  -4   4        109.19        112.65        14.09 o                         
   2  -4   4      10290.07      10930.47       260.77 o                         
   3  -4   4       1002.49        915.11        35.29 o                         
   4  -4   4       9016.47       9231.44       223.92 o                         
   5  -4   4      21424.26      23561.93       600.53 o                         
   6  -4   4       5753.21       6463.70       162.01 o                         
   7  -4   4       7360.28       7241.30       180.61 o                         
   8  -4   4      31951.17      32210.33       762.84 o                         
   9  -4   4       8262.93       7965.40       201.00 o                         
  10  -4   4       1045.74       1123.25        44.47 o                         
  11  -4   4       4392.47       4490.74       123.66 o                         
  12  -4   4      21069.76      22210.17       854.46 o                         
  13  -4   4      12218.98      12739.53       834.03 o                         
  14  -4   4       1294.56       1382.58        87.01 o                         
  15  -4   4       8886.28       9415.21       353.96 o                         
  16  -4   4       5827.88       5996.90       245.70 o                         
  17  -4   4       1891.11       2186.67       148.81 o                         
 -16  -3   4        513.67        542.07        68.71 o                         
 -15  -3   4        210.78        153.87        77.26 o                         
 -14  -3   4        732.90        762.69        78.70 o                         
 -13  -3   4         27.88         54.31        25.84 o                         
 -12  -3   4        129.35        213.12        99.93 o                         
 -11  -3   4       5004.73       5072.48       138.35 o                         
 -10  -3   4       1124.40       1037.25        47.06 o                         
  -9  -3   4         79.31         71.03        19.88 o                         
  -8  -3   4       8992.27       8577.53       214.59 o                         
  -7  -3   4      16204.75      15281.78       368.42 o                         
  -6  -3   4       5634.36       5172.90       245.23 o                         
  -5  -3   4      11515.74      11387.74       274.70 o                         
  -4  -3   4      11491.06      11402.83       273.98 o                         
  -3  -3   4      83438.64      85361.28      1782.59 o                         
  -2  -3   4       7563.50       7590.57       262.66 o                         
  -1  -3   4       4850.53       4894.09       119.80 o                         
   1  -3   4       6645.00       6207.09       172.91 o                         
   2  -3   4      34849.47      39206.04       918.09 o                         
   3  -3   4       2592.91       3238.18       102.58 o                         
   4  -3   4      60133.54      62537.66      1461.45 o                         
   5  -3   4      58101.75      60737.48      1420.31 o                         
   6  -3   4      10224.14      11171.78       270.41 o                         
   7  -3   4      11150.34      11527.84       280.43 o                         
   8  -3   4       1369.84       1244.88        43.72 o                         
   9  -3   4        212.29        227.94        27.41 o                         
  10  -3   4        422.66        400.51        28.03 o                         
  11  -3   4        569.53        671.26        35.65 o                         
  12  -3   4       3509.30       3626.39       105.40 o                         
  13  -3   4        107.69        153.44        75.83 o                         
  14  -3   4         97.47         94.43        42.49 o                         
  15  -3   4        363.68        364.32        55.62 o                         
  16  -3   4         95.41         33.64        49.30 o                         
  17  -3   4         64.94        139.36        53.59 o                         
 -16  -2   4       1098.88       1244.66       127.34 o                         
 -15  -2   4       4172.93       4459.84       218.77 o                         
 -14  -2   4        858.79        950.30        72.22 o                         
 -13  -2   4        688.56        650.90        47.75 o                         
 -12  -2   4       2721.64       2883.23        88.99 o                         
 -11  -2   4       8105.88       7991.79       205.99 o                         
 -10  -2   4        147.08        137.61        22.62 o                         
  -9  -2   4         87.72         49.03        18.69 o                         
  -8  -2   4       5958.90       5857.97       150.93 o                         
  -7  -2   4      35727.88      36752.19       866.93 o                         
  -6  -2   4        259.44        166.90        17.40 o                         
  -5  -2   4       3441.08       3214.94        85.09 o                         
  -4  -2   4      20325.15      20331.69       481.11 o                         
  -3  -2   4        251.37        190.08        14.44 o                         
  -2  -2   4      27772.88      29847.59      1006.92 o                         
  -1  -2   4         23.10         38.08        10.15 o                         
   0  -2   4      18513.01      20700.66       491.89 o                         
   1  -2   4       3647.52       4269.04       111.07 o                         
   2  -2   4         54.47        124.29        12.46 o                         
   3  -2   4      28262.75      29765.88       698.60 o                         
   4  -2   4       8939.02       9954.71       238.94 o                         
   5  -2   4        214.55        143.08        20.33 o                         
   6  -2   4         48.03          7.50        21.48 o                         
   7  -2   4       8710.73       7519.10       187.05 o                         
   8  -2   4      36961.39      37460.80       883.39 o                         
   9  -2   4       5011.80       5546.61       144.11 o                         
  10  -2   4       4971.62       4946.53       132.29 o                         
  11  -2   4       7944.08       7272.92       187.71 o                         
  12  -2   4      12577.25      12815.57       318.31 o                         
  13  -2   4          0.24         14.66        29.65 o                         
  14  -2   4      13993.85      13902.46       497.73 o                         
  15  -2   4       5900.93       6192.98       247.82 o                         
  16  -2   4        616.44        664.78        68.71 o                         
  17  -2   4          0.40         38.21        55.80 o                         
 -16  -1   4        172.89        183.59        51.57 o                         
 -15  -1   4          3.94         14.02        34.44 o                         
 -14  -1   4         84.82        127.95        38.21 o                         
 -13  -1   4        435.87        402.84        41.10 o                         
 -12  -1   4       3371.17       3413.30       101.07 o                         
 -11  -1   4        544.46        625.36        79.33 o                         
 -10  -1   4        295.33        290.22        25.56 o                         
  -9  -1   4       2373.04       2207.65        67.86 o                         
  -8  -1   4       4816.22       4752.01       124.39 o                         
  -7  -1   4      27115.82      26796.91       635.64 o                         
  -6  -1   4         75.60        133.00        17.76 o                         
  -5  -1   4      16858.33      17904.98       425.66 o                         
  -4  -1   4      56398.36      60770.08      1419.60 o                         
  -3  -1   4      22072.39      23262.20       547.29 o                         
  -2  -1   4      11998.92      12716.34       323.25 o                         
  -1  -1   4      83137.66      85196.84      3402.04 o                         
   0  -1   4     128165.11     133092.28      3444.04 o                         
   1  -1   4       4552.58       4958.67       119.45 o                         
   2  -1   4        378.91        611.11        23.96 o                         
   3  -1   4      23751.36      26767.09       628.49 o                         
   4  -1   4      86674.28      91518.70      2134.29 o                         
   5  -1   4         34.50         43.75        14.02 o                         
   6  -1   4      29358.94      31031.00       731.36 o                         
   7  -1   4     121514.77     128311.05      2993.36 o                         
   8  -1   4      30704.57      32987.27       779.29 o                         
   9  -1   4         97.29        112.94        19.12 o                         
  10  -1   4       2309.81       2034.27        82.61 o                         
  11  -1   4        241.56        310.77        27.87 o                         
  12  -1   4         13.88         38.98        24.89 o                         
  13  -1   4        385.40        529.18        42.89 o                         
  14  -1   4        384.61        430.86        54.63 o                         
  15  -1   4        179.82         95.96        45.49 o                         
  16  -1   4         23.08        -14.49        58.66 o                         
  17  -1   4        157.94        136.94        82.99 o                         
 -16   0   4       2207.11       2458.94       102.87 o                         
 -15   0   4       2343.11       2429.31        99.56 o                         
 -14   0   4         75.87         60.04        48.44 o                         
 -13   0   4       2277.75       2405.84       144.22 o                         
 -12   0   4      10737.87      10894.22       319.95 o                         
 -11   0   4       4771.98       4426.60       122.11 o                         
 -10   0   4        496.80        451.28        29.66 o                         
  -9   0   4       6777.31       6774.21       173.41 o                         
  -8   0   4       8484.33       8276.77       205.99 o                         
  -7   0   4        594.75        865.45        33.68 o                         
  -6   0   4      38114.05      43144.20      1013.23 o                         
  -5   0   4      30152.88      30488.10       718.12 o                         
  -4   0   4      43771.57      45471.33      1064.03 o                         
  -3   0   4      35597.74      39932.45       969.75 o                         
  -2   0   4      65242.04      73325.02      2303.71 o                         
  -1   0   4      18111.20      19082.55       447.85 o                         
   0   0   4      30432.77      33825.38       790.75 o                         
   1   0   4      17926.15      20400.77       479.68 o                         
   2   0   4     111188.13     118592.34      3193.33 o                         
   3   0   4        588.59        713.44        26.85 o                         
   4   0   4       3383.15       3351.15        85.39 o                         
   5   0   4       2940.53       2738.47       103.30 o                         
   6   0   4        508.00        489.81        24.12 o                         
   7   0   4       7421.74       6838.07       170.59 o                         
   8   0   4       3624.77       3721.46       100.46 o                         
   9   0   4       6153.64       6501.47       165.93 o                         
  10   0   4      21995.27      22552.54       541.20 o                         
  11   0   4      12241.40      12593.20       310.83 o                         
  12   0   4         72.58         70.01        23.88 o                         
  13   0   4       4211.84       4505.65       173.49 o                         
  14   0   4      11281.68      12488.83       365.10 o                         
  15   0   4        937.31       1041.78        76.81 o                         
  16   0   4        480.81        661.55        66.78 o                         
  17   0   4       2118.09       2383.91       175.99 o                         
 -16   1   4        938.58       1075.18        66.28 o                         
 -15   1   4        865.22        872.86        58.34 o                         
 -14   1   4        384.11        380.69        43.58 o                         
 -13   1   4       1709.15       1666.80        74.74 o                         
 -12   1   4          2.09        113.62        86.14 o                         
 -11   1   4         15.50         13.79        26.76 o                         
 -10   1   4        258.30        204.87        23.95 o                         
  -9   1   4        224.82        216.52        23.82 o                         
  -8   1   4         51.43         51.11        21.36 o                         
  -7   1   4         95.52         31.13        16.87 o                         
  -6   1   4        353.90        429.07        56.95 o                         
  -5   1   4       1615.19       1314.05        40.53 o                         
  -4   1   4      20556.46      24096.73       567.32 o                         
  -3   1   4      31849.67      37622.60       880.89 o                         
  -2   1   4      26152.82      28780.96       674.63 o                         
  -1   1   4      96726.41     104551.27      2439.63 o                         
   0   1   4      14790.83      16431.68       385.61 o                         
   1   1   4       9597.33      10956.30       309.37 o                         
   2   1   4     203870.73     204112.97      4758.40 o                         
   3   1   4      10980.84      14277.51       337.31 o                         
   4   1   4      16018.08      16643.46       394.18 o                         
   5   1   4      33228.11      33431.15       785.73 o                         
   6   1   4      78772.16      76112.79      1779.80 o                         
   7   1   4      22624.77      20856.73       496.49 o                         
   8   1   4        599.91        701.59        30.22 o                         
   9   1   4       7230.08       7238.53       183.82 o                         
  10   1   4        312.14        238.23        24.26 o                         
  11   1   4       1095.58       1026.36        67.33 o                         
  12   1   4        914.34        921.94        43.59 o                         
  13   1   4        547.00        595.74        45.69 o                         
  14   1   4        541.59        499.51        45.14 o                         
  15   1   4        108.54        121.47        36.80 o                         
  16   1   4        209.84        128.65        47.52 o                         
  17   1   4        683.05        927.04        79.91 o                         
 -16   2   4       1497.34       1609.69        80.82 o                         
 -15   2   4         15.61         39.02        34.93 o                         
 -14   2   4       1394.17       1353.73        68.41 o                         
 -13   2   4      13375.65      13287.22       385.99 o                         
 -12   2   4      24180.32      24868.63       695.01 o                         
 -11   2   4        982.35        941.74        49.87 o                         
 -10   2   4      20254.19      20807.29       500.01 o                         
  -9   2   4      33510.75      33493.94       792.15 o                         
  -8   2   4      20715.33      20199.66       482.14 o                         
  -7   2   4       9895.35      10501.72       255.69 o                         
  -6   2   4      52549.59      55529.05      1299.40 o                         
  -5   2   4      24064.29      23351.78       551.92 o                         
  -4   2   4        602.08        870.11        28.74 o                         
  -3   2   4     163678.33     169201.86      6220.82 o                         
  -2   2   4      57861.47      68223.02      1837.06 o                         
  -1   2   4       1934.28       2060.15        52.40 o                         
   0   2   4       7345.69       8429.48       200.31 o                         
   1   2   4      18416.54      21415.30       581.01 o                         
   2   2   4      24541.48      28001.44       693.42 o                         
   3   2   4         93.01        111.43        13.22 o                         
   4   2   4      11971.20      13638.04       380.79 o                         
   5   2   4       3231.77       3213.71        83.96 o                         
   6   2   4      12262.07      11255.12       272.20 o                         
   7   2   4        413.41        181.96        44.27 o                         
   8   2   4        103.15         62.02        18.33 o                         
   9   2   4       5811.12       5183.60       135.86 o                         
  10   2   4       6616.30       5907.54       154.12 o                         
  11   2   4       3046.75       2862.21        86.15 o                         
  12   2   4       6233.42       5845.76       156.94 o                         
  13   2   4      17151.35      17420.07       639.36 o                         
  14   2   4       4687.35       4998.70       220.55 o                         
  15   2   4        549.62        716.93        52.82 o                         
  16   2   4       3062.02       3241.33       160.25 o                         
  17   2   4       4166.97       4746.81       296.18 o                         
 -16   3   4        331.02        335.23        47.50 o                         
 -15   3   4        394.07        437.62        47.69 o                         
 -14   3   4        300.17        371.39        68.65 o                         
 -13   3   4        398.75        336.66        41.10 o                         
 -12   3   4         13.57         36.32        53.75 o                         
 -11   3   4        912.01        779.21        46.55 o                         
 -10   3   4      15773.73      15204.22       431.17 o                         
  -9   3   4       6161.77       5923.74       159.85 o                         
  -8   3   4         95.67         86.20        21.67 o                         
  -7   3   4      18223.45      17988.41       429.54 o                         
  -6   3   4      64055.18      68847.89      1740.94 o                         
  -5   3   4      23236.60      23979.14       566.22 o                         
  -4   3   4       2328.47       2358.81        74.08 o                         
  -3   3   4      17997.77      19126.71       522.62 o                         
  -2   3   4      19464.34      20240.00       550.72 o                         
  -1   3   4      27662.89      33881.39       917.89 o                         
   0   3   4        248.09        269.01        12.43 o                         
   1   3   4      31500.86      34036.69       796.47 o                         
   2   3   4      10749.52      10059.13       239.30 o                         
   3   3   4      26973.77      28507.40       668.91 o                         
   4   3   4       3232.69       3474.41        88.99 o                         
   5   3   4       5393.93       4903.65       138.37 o                         
   6   3   4       9838.85       8475.19       226.76 o                         
   7   3   4       1423.98       1992.58        58.79 o                         
   8   3   4      17261.31      17884.75       429.22 o                         
   9   3   4       5701.45       5498.91       143.35 o                         
  10   3   4         45.42        -12.48        18.84 o                         
  11   3   4         39.75         18.99        21.66 o                         
  12   3   4         40.99        -12.40        22.62 o                         
  13   3   4        167.58         90.41        32.71 o                         
  14   3   4        952.54        967.05        56.71 o                         
  15   3   4       1812.36       2069.47       128.34 o                         
  16   3   4          0.15         30.50        39.01 o                         
  17   3   4        473.59        509.37        97.30 o                         
 -16   4   4       2607.12       2812.72       145.65 o                         
 -15   4   4        343.81        364.09        55.15 o                         
 -14   4   4       2853.41       3046.29       114.81 o                         
 -13   4   4      10010.26      10082.46       300.61 o                         
 -12   4   4      16476.98      16310.21       465.29 o                         
 -11   4   4          1.49          0.79        26.84 o                         
 -10   4   4      12945.60      12649.52       361.73 o                         
  -9   4   4      23874.27      22959.94       636.60 o                         
  -8   4   4       9896.14       9537.66       295.46 o                         
  -7   4   4        497.09        561.15        25.40 o                         
  -6   4   4      26909.06      27011.48       637.40 o                         
  -5   4   4        301.58        506.53        28.20 o                         
  -4   4   4       1298.22       1397.76        49.16 o                         
  -3   4   4       1379.93       1087.10        39.58 o                         
  -2   4   4       1810.37       2292.84        59.06 o                         
  -1   4   4         46.54         50.79        14.24 o                         
   0   4   4      34424.73      40831.73       955.29 o                         
   1   4   4      31046.09      31212.19       731.01 o                         
   2   4   4      36244.00      36823.64       862.29 o                         
   3   4   4          1.48         27.09        16.52 o                         
   4   4   4      21994.99      23086.63       545.14 o                         
   5   4   4      16796.46      16582.55       394.90 o                         
   6   4   4       6921.00       6275.49       157.34 o                         
   7   4   4       7360.63       8135.13       202.04 o                         
   8   4   4      19927.21      21075.19       503.62 o                         
   9   4   4      14890.47      14415.96       350.14 o                         
  10   4   4        955.27        932.63        84.67 o                         
  11   4   4        446.41        524.12        42.54 o                         
  12   4   4      26935.17      26809.68       643.84 o                         
  13   4   4      21204.23      21771.80       614.04 o                         
  14   4   4       1446.41       1451.41        69.89 o                         
  15   4   4        263.39        267.30        42.09 o                         
  16   4   4       2829.07       3225.04       304.77 o                         
  17   4   4       4430.06       4847.08       303.34 o                         
 -16   5   4         40.92         90.14        72.97 o                         
 -15   5   4        541.30        659.99       154.53 o                         
 -14   5   4        184.02        203.65        37.04 o                         
 -13   5   4        805.97        785.94        52.49 o                         
 -12   5   4       2137.41       1759.30        75.68 o                         
 -11   5   4        959.36        890.09        49.59 o                         
 -10   5   4       6649.05       6611.99       200.34 o                         
  -9   5   4      12094.51      12334.80       351.81 o                         
  -8   5   4       1202.66       1219.59        51.74 o                         
  -7   5   4       9591.55       9068.97       222.63 o                         
  -6   5   4      47438.09      46688.49      1268.69 o                         
  -5   5   4      43892.23      46289.32      1256.57 o                         
  -4   5   4        141.25        118.28        19.11 o                         
  -3   5   4      36061.39      37741.88      1023.62 o                         
  -2   5   4         46.66         29.81         9.53 o                         
  -1   5   4        330.19        277.04        17.09 o                         
   0   5   4       9314.77      10672.69       254.31 o                         
   1   5   4      25711.48      27623.33       648.88 o                         
   2   5   4      41994.82      41836.38       979.97 o                         
   3   5   4         83.31         93.89        25.86 o                         
   4   5   4       7164.06       6168.62       153.06 o                         
   5   5   4      27161.80      25375.20       600.58 o                         
   6   5   4      13424.75      13365.51       321.89 o                         
   7   5   4        340.12        615.77        28.89 o                         
   8   5   4      17520.16      17622.81       424.92 o                         
   9   5   4       8529.24       8902.90       222.74 o                         
  10   5   4        496.83        519.19        60.66 o                         
  11   5   4        824.40        847.97        39.57 o                         
  12   5   4       2270.71       2268.33        74.38 o                         
  13   5   4       1521.81       1595.50        73.46 o                         
  14   5   4         83.84        201.08        37.27 o                         
  15   5   4        372.43        320.91        54.63 o                         
  16   5   4        591.80        647.91        72.97 o                         
 -16   6   4        159.30        319.55        61.49 o                         
 -15   6   4        836.35        858.84        75.70 o                         
 -14   6   4        957.68       1121.13       257.55 o                         
 -13   6   4        792.67        843.90        84.42 o                         
 -12   6   4        119.34         67.43        30.63 o                         
 -11   6   4       8143.88       7350.48       430.54 o                         
 -10   6   4       1381.44       1333.27        58.42 o                         
  -9   6   4         73.84        148.25        43.97 o                         
  -8   6   4       2060.41       1976.03        72.22 o                         
  -7   6   4       1074.39        853.11        41.26 o                         
  -6   6   4       5943.81       5229.06       155.60 o                         
  -5   6   4        561.95        578.50        30.20 o                         
  -4   6   4       1355.48       1480.27        43.25 o                         
  -3   6   4        112.93        315.13        17.00 o                         
  -2   6   4        104.86         12.60        11.10 o                         
  -1   6   4       6623.61       7834.56       189.54 o                         
   0   6   4          0.47         28.44        12.09 o                         
   1   6   4       1245.11       1449.49        41.80 o                         
   2   6   4       2809.55       3607.61        91.89 o                         
   3   6   4      31305.08      34147.57       803.26 o                         
   4   6   4       4535.11       4872.39       123.38 o                         
   5   6   4      12054.67      12544.31       302.96 o                         
   6   6   4         39.52         74.39        16.09 o                         
   7   6   4      16564.23      17167.70       413.12 o                         
   8   6   4      18539.03      18868.34       453.89 o                         
   9   6   4       9573.26       9854.12       246.36 o                         
  10   6   4       1946.79       1995.84        65.07 o                         
  11   6   4       4048.19       3902.28       129.11 o                         
  12   6   4      14138.79      14637.01       361.21 o                         
  13   6   4       5900.14       5774.93       229.61 o                         
  14   6   4       5653.60       6359.63       333.38 o                         
  15   6   4       6299.60       6325.73       392.05 o                         
  16   6   4       7278.13       8636.47       851.34 o                         
 -15   7   4        175.92         88.29        82.99 o                         
 -14   7   4        188.54        196.02        54.63 o                         
 -13   7   4         71.62          4.72        40.32 o                         
 -12   7   4        582.04        616.80        60.30 o                         
 -11   7   4        135.52        121.08        42.28 o                         
 -10   7   4       1386.58       1204.85        56.26 o                         
  -9   7   4       1175.49       1108.54        51.34 o                         
  -8   7   4       1568.45       1432.99        58.85 o                         
  -7   7   4       2167.11       1791.35        66.44 o                         
  -6   7   4       2325.34       2155.13        74.82 o                         
  -5   7   4        170.01         92.27        14.65 o                         
  -4   7   4      25935.00      26291.13       629.85 o                         
  -3   7   4       5913.27       5000.82       140.85 o                         
  -2   7   4       1968.25       1956.70        54.41 o                         
  -1   7   4      13595.63      13936.48       332.99 o                         
   0   7   4      17629.04      17987.51       427.09 o                         
   1   7   4      30129.06      29318.42       690.37 o                         
   2   7   4       2668.01       2986.54        78.68 o                         
   3   7   4      14871.34      14462.32       345.90 o                         
   4   7   4      52508.12      52713.37      1682.21 o                         
   5   7   4      31839.94      32965.27       889.62 o                         
   6   7   4       1107.45        939.29        35.56 o                         
   7   7   4       7190.66       7269.03       183.79 o                         
   8   7   4      11127.57      10824.18       267.49 o                         
   9   7   4       2848.69       2484.01        75.57 o                         
  10   7   4         48.26         87.15        23.18 o                         
  11   7   4       1398.37       1373.75        69.81 o                         
  12   7   4       2386.67       2373.52        91.15 o                         
  13   7   4         92.51         91.57        42.49 o                         
  14   7   4        852.72        794.12        68.44 o                         
  15   7   4       1334.01       1314.84        91.92 o                         
  16   7   4         23.65         60.09        56.66 o                         
 -15   8   4       1062.86        948.02        81.78 o                         
 -14   8   4       1809.06       1738.71       104.08 o                         
 -13   8   4        485.67        491.10        57.43 o                         
 -12   8   4       1736.85       1696.62        98.12 o                         
 -11   8   4      12195.79      11673.38       422.85 o                         
 -10   8   4       6446.07       5743.68       224.58 o                         
  -9   8   4        944.25        922.28        46.71 o                         
  -8   8   4       4320.31       4458.79       139.87 o                         
  -7   8   4      15341.71      15028.09       422.83 o                         
  -6   8   4      11046.64      11009.57       312.62 o                         
  -5   8   4        126.93        115.64        16.65 o                         
  -4   8   4      21963.56      24508.70       670.70 o                         
  -3   8   4       1220.48       1242.07        59.89 o                         
  -2   8   4       8289.55      10125.86       314.66 o                         
  -1   8   4        368.29        478.67        23.23 o                         
   0   8   4       4936.71       6124.35       152.36 o                         
   1   8   4       2921.47       3455.73        90.83 o                         
   2   8   4       1163.12       1269.41        40.29 o                         
   3   8   4        971.09        765.30        29.90 o                         
   4   8   4       6415.88       5962.39       199.91 o                         
   5   8   4      13523.98      14187.25       342.66 o                         
   6   8   4         39.81          0.83        17.55 o                         
   7   8   4      16994.59      16617.60       401.31 o                         
   8   8   4      13716.15      14298.05       349.43 o                         
   9   8   4       3282.94       3476.27        98.91 o                         
  10   8   4       6288.55       6109.80       188.17 o                         
  11   8   4       8012.48       8400.81       252.57 o                         
  12   8   4      11914.46      12426.70       361.67 o                         
  13   8   4         62.93         56.13        44.38 o                         
  14   8   4       7992.43       9114.12       732.58 o                         
  15   8   4       3500.03       3855.13       178.03 o                         
  16   8   4        219.40        457.25       140.22 o                         
 -15   9   4       1228.51       1517.20       271.71 o                         
 -14   9   4         61.11         67.25        48.56 o                         
 -13   9   4         24.41         22.50        44.38 o                         
 -12   9   4       1805.60       1503.87        93.01 o                         
 -11   9   4        231.08        277.94        50.47 o                         
 -10   9   4       1863.49       1835.19        98.12 o                         
  -9   9   4        747.09        677.40        56.66 o                         
  -8   9   4        745.14        678.15        55.62 o                         
  -7   9   4       1999.96       1927.70        71.93 o                         
  -6   9   4          8.03         41.31        21.12 o                         
  -5   9   4       8893.67       8643.75       621.11 o                         
  -4   9   4       9822.87      10347.97       252.05 o                         
  -3   9   4      18022.39      19256.98       903.25 o                         
  -2   9   4        797.29       1085.55        38.70 o                         
  -1   9   4       7647.77       7460.34       184.54 o                         
   0   9   4      28509.30      30616.39       722.06 o                         
   1   9   4      10685.66      11139.16       270.42 o                         
   2   9   4       4211.52       3691.68        96.88 o                         
   3   9   4       4673.67       4082.96       117.26 o                         
   4   9   4      10864.75      10281.32       251.42 o                         
   5   9   4       1842.62       1998.17        84.26 o                         
   6   9   4       9635.43       9719.56       241.03 o                         
   7   9   4       9046.56       8726.98       239.15 o                         
   8   9   4        203.39        246.64        39.67 o                         
   9   9   4        670.78        637.82        40.81 o                         
  10   9   4       5471.22       5697.58       179.28 o                         
  11   9   4        418.18        379.60        37.42 o                         
  12   9   4       1242.14       1192.47        61.45 o                         
  13   9   4        658.15        780.52        95.87 o                         
  14   9   4        886.50        905.16        80.13 o                         
  15   9   4          7.45         16.78        51.57 o                         
 -14  10   4        464.84        480.05        64.75 o                         
 -13  10   4        191.55        221.29        53.59 o                         
 -12  10   4       5458.24       4983.41       208.30 o                         
 -11  10   4       4318.50       4263.74       183.05 o                         
 -10  10   4       1414.30       1298.09        81.93 o                         
  -9  10   4       5692.31       5380.86       213.47 o                         
  -8  10   4      10767.59      10377.47       376.35 o                         
  -7  10   4       2143.38       1972.49        97.06 o                         
  -6  10   4        209.22        205.10        36.42 o                         
  -5  10   4       2865.41       2958.15        96.92 o                         
  -4  10   4       3389.57       3828.41       169.76 o                         
  -3  10   4       2779.84       2888.83       127.22 o                         
  -2  10   4       1008.13       1101.70        38.23 o                         
  -1  10   4         54.87         38.30        18.49 o                         
   0  10   4        339.65        419.25        24.26 o                         
   1  10   4       1922.07       1902.81        57.53 o                         
   2  10   4       1928.51       2187.56        63.95 o                         
   3  10   4       1433.10       1428.29        47.28 o                         
   4  10   4       1097.40        956.65        36.67 o                         
   5  10   4         41.85         43.45        17.40 o                         
   6  10   4       2785.99       2683.57        92.32 o                         
   7  10   4       3516.08       3337.23       111.14 o                         
   8  10   4        485.06        607.50       108.79 o                         
   9  10   4       3278.05       2961.89       104.25 o                         
  10  10   4       3598.44       3599.27       123.96 o                         
  11  10   4       4041.22       4425.42       148.33 o                         
  12  10   4        140.68        140.57        33.99 o                         
  13  10   4       1680.09       1695.24       104.08 o                         
  14  10   4       7186.62       8195.72       321.72 o                         
  15  10   4       1172.23       1255.12       143.08 o                         
 -14  11   4        348.43        311.01        63.72 o                         
 -13  11   4         45.31         70.11        52.61 o                         
 -12  11   4        393.84        307.90        55.40 o                         
 -11  11   4       1871.65       1821.68       102.17 o                         
 -10  11   4        151.26        143.08        44.52 o                         
  -9  11   4        179.50        192.95        42.35 o                         
  -8  11   4       1654.80       1461.51        83.96 o                         
  -7  11   4         15.60         16.56        33.34 o                         
  -6  11   4       7304.09       7083.46       265.08 o                         
  -5  11   4       3445.56       3089.20       150.24 o                         
  -4  11   4       7936.60       7694.72       280.25 o                         
  -3  11   4         26.65         -4.04        17.55 o                         
  -2  11   4       5382.47       5611.45       194.63 o                         
  -1  11   4      11948.43      12424.51       302.93 o                         
   0  11   4       3491.14       3351.69        91.89 o                         
   1  11   4       3708.47       3861.02       112.76 o                         
   2  11   4      33704.98      34728.36       820.07 o                         
   3  11   4      19128.33      19676.86       826.20 o                         
   4  11   4        250.46        258.97        22.25 o                         
   5  11   4       3671.07       3685.07       118.89 o                         
   6  11   4      14394.28      14274.38       404.74 o                         
   7  11   4       1092.62       1068.13        52.19 o                         
   8  11   4         73.70         65.77        27.82 o                         
   9  11   4       4708.10       4560.63       149.07 o                         
  10  11   4       4310.09       4501.88       197.14 o                         
  11  11   4       3188.76       2962.57       114.24 o                         
  12  11   4       1459.55       1372.97        68.53 o                         
  13  11   4         71.61         67.33        51.57 o                         
  14  11   4         22.32        142.83        57.64 o                         
 -13  12   4       3101.65       2985.42       149.57 o                         
 -12  12   4       3002.68       2778.57       243.24 o                         
 -11  12   4        670.88        640.22        84.42 o                         
 -10  12   4       2344.17       2251.37       115.29 o                         
  -9  12   4       5914.09       5572.40       223.53 o                         
  -8  12   4       3361.86       3173.73       141.64 o                         
  -7  12   4        369.40        283.56        44.52 o                         
  -6  12   4       3623.55       3529.46       150.74 o                         
  -5  12   4       3199.35       3114.29       133.50 o                         
  -4  12   4       1191.12       1217.39        69.79 o                         
  -3  12   4        826.72        910.01        47.89 o                         
  -2  12   4       2042.36       2222.51        98.31 o                         
  -1  12   4       3088.40       3604.65       116.15 o                         
   0  12   4          9.44         33.46        18.52 o                         
   1  12   4       3625.74       3842.25       104.76 o                         
   2  12   4      10110.40      10249.61       434.11 o                         
   3  12   4       3060.27       3040.18       104.49 o                         
   4  12   4       3400.81       3337.42       110.09 o                         
   5  12   4       4120.74       3714.48       143.75 o                         
   6  12   4       5651.09       5067.01       159.57 o                         
   7  12   4       6447.82       6468.12       198.73 o                         
   8  12   4        872.08        882.48        91.57 o                         
   9  12   4       5792.56       6178.11       194.77 o                         
  10  12   4       2964.33       3026.60       111.54 o                         
  11  12   4       1618.02       1670.13        76.94 o                         
  12  12   4        589.24        777.00       131.64 o                         
  13  12   4       6274.95       6779.24       276.20 o                         
  14  12   4       5518.16       6479.85       270.13 o                         
 -13  13   4         43.33        100.16        56.66 o                         
 -12  13   4          1.43         20.03        48.56 o                         
 -11  13   4         13.18         63.70        48.65 o                         
 -10  13   4        600.34        616.07        62.63 o                         
  -9  13   4        784.94        734.82        65.55 o                         
  -8  13   4        149.35        225.85        44.52 o                         
  -7  13   4       1509.92       1815.06       306.20 o                         
  -6  13   4       7051.72       6796.65       260.01 o                         
  -5  13   4       6723.44       6593.05       250.91 o                         
  -4  13   4         20.37         12.88        32.38 o                         
  -3  13   4       3162.16       2903.20       126.36 o                         
  -2  13   4       5779.03       6085.72       185.50 o                         
  -1  13   4       9522.05       9990.32       289.63 o                         
   0  13   4       5973.18       6051.75       281.92 o                         
   1  13   4       4753.15       4973.03       133.01 o                         
   2  13   4      20152.48      21103.69       587.61 o                         
   3  13   4       6945.68       6869.99       229.87 o                         
   4  13   4        205.82        258.11        29.65 o                         
   5  13   4       2011.46       1993.63        83.48 o                         
   6  13   4       8105.29       7889.85       236.75 o                         
   7  13   4      22350.07      21029.93       590.89 o                         
   8  13   4         24.12         25.48        29.16 o                         
   9  13   4        103.93         85.63        33.20 o
[truncated: 1,682,697 more chars]
