# Supplementary material for: Coordination variety of phenyl­tetra­zolato and di­methyl­amido ligands in dimeric Ti, Zr, and Ta com­plexes
Source: Acta Crystallogr C Struct Chem. 2024 Aug 23;80(Pt 9):576–83. doi: 10.1107/S2053229624007411 (PMC11371001; doi:10.1107/S2053229624007411)
Supplement: Supplementary file 4 [file c-80-00576-3sup4.hkl]

data_3                                                                          
_shelx_title ' GUZEI04A IN P2(1)/N'                                             
_shelx_refln_list_code          4                                               
_shelx_F_calc_maximum     1229.21                                               
_exptl_crystal_F_000      6964.00                                               
_reflns_d_resolution_high  0.8107                                               
                                                                                
loop_                                                                           
 _space_group_symop_operation_xyz                                               
 'x, y, z'                                                                      
 '-x+1/2, y+1/2, -z+1/2'                                                        
 '-x, -y, -z'                                                                   
 'x-1/2, -y-1/2, z-1/2'                                                         
                                                                                
_cell_length_a    22.5131                                                       
_cell_length_b    25.5101                                                       
_cell_length_c    26.7165                                                       
_cell_angle_alpha  90.000                                                       
_cell_angle_beta  101.383                                                       
_cell_angle_gamma  90.000                                                       
                                                                                
_shelx_F_squared_multiplier     1.000                                           
                                                                                
loop_                                                                           
 _refln_index_h                                                                 
 _refln_index_k                                                                 
 _refln_index_l                                                                 
 _refln_F_squared_calc                                                          
 _refln_F_squared_meas                                                          
 _refln_F_squared_sigma                                                         
 _refln_observed_status                                                         
   4   0   0     651933.69     730790.88     11333.29 o                         
   6   0   0     301831.47     330033.94      6336.49 o                         
   8   0   0      50159.55      50984.39       863.83 o                         
  10   0   0       8653.01       8375.84       263.64 o                         
  12   0   0       8434.13       9840.28       307.43 o                         
  14   0   0      15499.08      15014.63       277.22 o                         
  16   0   0      12782.30      11873.90       262.49 o                         
  18   0   0        924.52       1249.35       183.65 o                         
  20   0   0       3476.05       3248.47       255.58 o                         
  22   0   0      10086.16      10041.04       397.64 o                         
  24   0   0       2720.71       2547.60       319.51 o                         
  26   0   0         26.47          0.00       305.86 o                         
   2   1   0      84774.84      79163.96      5371.26 o                         
   3   1   0       7556.26       7754.87        97.98 o                         
   4   1   0     191158.02     207693.44      2013.84 o                         
   5   1   0      75718.93      85350.05       879.31 o                         
   6   1   0     189227.47     207034.23      2132.78 o                         
   7   1   0      45221.20      47157.58       540.00 o                         
   8   1   0     174567.36     182424.58      1778.22 o                         
   9   1   0       5960.17       6407.15       221.64 o                         
  10   1   0     139718.86     148514.14      1557.27 o                         
  11   1   0      13528.83      15293.15       231.85 o                         
  12   1   0      14161.45      13112.50       278.48 o                         
  13   1   0       2376.72       1899.67        88.39 o                         
  14   1   0          9.47         43.39        73.17 o                         
  15   1   0       5834.48       5621.03       148.99 o                         
  16   1   0        363.64        302.96        77.73 o                         
  17   1   0      22395.26      23533.45       302.93 o                         
  18   1   0        507.88        512.14       106.68 o                         
  19   1   0      26949.69      27890.03       380.91 o                         
  20   1   0       7383.62       7230.00       214.34 o                         
  21   1   0      12424.04      12487.30       310.14 o                         
  22   1   0       2622.38       3121.28       188.17 o                         
  23   1   0      56844.44      56978.71       860.42 o                         
  24   1   0        603.99       1379.82       241.86 o                         
  25   1   0      26364.89      27314.25       589.16 o                         
  26   1   0        165.38        550.01       229.50 o                         
  27   1   0      23363.23      26099.68       608.04 o                         
   2   2   0     121649.23     128051.17      1294.48 o                         
   3   2   0     228622.25     236331.44      2649.36 o                         
   4   2   0      22452.68      25556.54       269.84 o                         
   5   2   0      13461.62      13670.70       165.98 o                         
   6   2   0      26387.99      32230.17       344.09 o                         
   7   2   0     131729.66     141446.28      1384.07 o                         
   8   2   0       9210.58       9657.55       149.96 o                         
   9   2   0      34847.74      36945.96       429.88 o                         
  10   2   0       1245.65       1018.37       109.88 o                         
  11   2   0      16650.31      17438.27       251.25 o                         
  12   2   0       1554.05       1451.90        82.65 o                         
  13   2   0       1376.67       1224.43        84.60 o                         
  14   2   0       2395.81       2909.81       103.66 o                         
  15   2   0       8195.50       8617.15       190.24 o                         
  16   2   0        304.16        371.33        91.19 o                         
  17   2   0       2551.51       2300.68       135.61 o                         
  18   2   0       5495.36       6007.37       174.50 o                         
  19   2   0        122.55        394.68       118.52 o                         
  20   2   0      10855.50      10605.47       266.83 o                         
  21   2   0       1940.21       1756.63       153.58 o                         
  22   2   0       1327.73       2207.13       499.79 o                         
  23   2   0        153.77        541.51       239.48 o                         
  24   2   0        107.48       1305.35       452.93 o                         
  25   2   0         32.03        462.10       200.44 o                         
  26   2   0      10179.12      11928.50       934.49 o                         
  27   2   0        200.39        494.09       242.15 o                         
   1   3   0        609.90        131.93        37.77 o                         
   2   3   0       8101.96       7601.14       137.24 o                         
   3   3   0      31928.08      33414.68       347.00 o                         
   4   3   0     187549.98     205649.27      2398.51 o                         
   5   3   0       3681.26       4111.01        95.61 o                         
   6   3   0      82544.20      86332.81       856.89 o                         
   7   3   0       2073.02       1558.89        61.37 o                         
   8   3   0      61844.89      65834.12       670.63 o                         
   9   3   0        146.43          0.00        79.24 o                         
  10   3   0      30137.00      31761.56       415.17 o                         
  11   3   0         50.40          0.00       103.09 o                         
  12   3   0      15556.05      15091.43       241.30 o                         
  13   3   0          2.30          0.00        73.17 o                         
  14   3   0        267.85        257.25        81.90 o                         
  15   3   0        761.95        596.28        94.06 o                         
  16   3   0       7998.69       7762.79       208.42 o                         
  17   3   0       3220.06       3462.12       148.59 o                         
  18   3   0      12037.49      12581.07       259.49 o                         
  19   3   0       7329.30       7947.32       228.40 o                         
  20   3   0      32152.60      32991.10       470.47 o                         
  21   3   0      10253.00      10180.58       291.96 o                         
  22   3   0      98704.30     100159.91      1251.04 o                         
  23   3   0      14052.92      15636.46       393.65 o                         
  24   3   0     102897.65     105108.66      1444.55 o                         
  25   3   0      17363.44      19869.28       505.43 o                         
  26   3   0      90142.61      90837.17      1292.42 o                         
  27   3   0       3067.27       4753.15       499.21 o                         
   0   4   0     340915.22     341627.84      4185.84 o                         
   1   4   0        569.93        710.41        35.39 o                         
   2   4   0      64964.27      67963.29       635.82 o                         
   3   4   0      17231.65      17893.68       205.01 o                         
   4   4   0        757.58        965.53       104.69 o                         
   5   4   0     192015.61     216217.97      2096.79 o                         
   6   4   0      72005.96      77492.57       735.38 o                         
   7   4   0      21450.42      22803.37       261.91 o                         
   8   4   0      83675.05      85775.97       812.89 o                         
   9   4   0       1683.21       1790.86        72.34 o                         
  10   4   0      75615.05      79497.64       866.89 o                         
  11   4   0       4329.59       4599.35       173.87 o                         
  12   4   0      96370.55      98444.82       999.69 o                         
  13   4   0       2331.12       2242.51       113.23 o                         
  14   4   0      71584.90      73051.92       772.49 o                         
  15   4   0        154.49         91.61        92.87 o                         
  16   4   0      32539.88      33030.09       446.59 o                         
  17   4   0       9177.57      10496.24       409.16 o                         
  18   4   0       3206.09       3130.38       172.53 o                         
  19   4   0       1506.24       1458.92       135.00 o                         
  20   4   0       6470.09       6793.92       284.97 o                         
  21   4   0       1647.24       1946.73       192.22 o                         
  22   4   0        300.25       1242.15       308.61 o                         
  23   4   0      18229.82      18371.77       694.86 o                         
  24   4   0        533.37       2697.62       601.13 o                         
  25   4   0       7435.38       8535.05       325.62 o                         
  26   4   0       1548.21       2670.44       343.60 o                         
  27   4   0      23033.95      26657.58       908.64 o                         
   1   5   0       3356.74       4095.18        83.44 o                         
   2   5   0      14576.02      13593.66       158.41 o                         
   3   5   0      76817.30      79938.66       792.40 o                         
   4   5   0      45481.97      44569.28       463.90 o                         
   5   5   0      44618.43      49119.04       543.25 o                         
   6   5   0     306485.09     326670.53      3160.33 o                         
   7   5   0       7078.18       5753.20       114.85 o                         
   8   5   0     227455.84     236300.27      2175.75 o                         
   9   5   0      50511.88      52895.59       523.58 o                         
  10   5   0      69060.15      66184.64       687.01 o                         
  11   5   0      55297.20      54157.48       541.64 o                         
  12   5   0     103529.43     113170.17      1077.33 o                         
  13   5   0      28738.88      28085.74       521.44 o                         
  14   5   0        124.24         92.74        76.54 o                         
  15   5   0      28609.98      28777.59       363.97 o                         
  16   5   0       8173.18       7681.02       207.11 o                         
  17   5   0      92384.26      96828.91      1086.83 o                         
  18   5   0      10338.84      10975.77       256.49 o                         
  19   5   0      22897.86      24373.76       419.63 o                         
  20   5   0      28712.82      28204.32       466.51 o                         
  21   5   0      35122.41      36141.91       561.79 o                         
  22   5   0       5152.29       5594.37       231.83 o                         
  23   5   0      48391.23      50071.24      1030.81 o                         
  24   5   0       8675.64       9248.64       446.76 o                         
  25   5   0      31054.36      32470.94       670.09 o                         
  26   5   0       7091.11       6983.91       309.85 o                         
   0   6   0     780413.88     801460.88      9768.03 o                         
   1   6   0     295987.44     308069.75      2673.64 o                         
   2   6   0     267811.06     269203.31      2460.43 o                         
   3   6   0     153186.02     160000.92      1474.32 o                         
   4   6   0      43346.54      39938.03       452.62 o                         
   5   6   0     387831.34     417501.66      4026.96 o                         
   6   6   0     229679.25     250980.84      2439.05 o                         
   7   6   0       8085.86       7942.19       161.89 o                         
   8   6   0      35336.80      32992.36       350.26 o                         
   9   6   0         26.26          0.00        57.31 o                         
  10   6   0         34.62          0.00        60.52 o                         
  11   6   0      13665.52      14070.10       203.31 o                         
  12   6   0       4033.15       4040.88       110.99 o                         
  13   6   0      40387.82      42215.49       452.98 o                         
  14   6   0       2214.22       1826.18        93.16 o                         
  15   6   0      42074.86      41717.54       516.64 o                         
  16   6   0       2379.16       2550.83       137.61 o                         
  17   6   0      41528.21      43796.46       604.95 o                         
  18   6   0       1648.16       1419.73       201.67 o                         
  19   6   0      42319.84      41699.24       661.41 o                         
  20   6   0       9416.75       9203.67       284.32 o                         
  21   6   0      20169.81      21082.55       413.76 o                         
  22   6   0      20520.87      21308.92       424.20 o                         
  23   6   0      14097.13      15083.13       371.88 o                         
  24   6   0       8199.23       8123.88       306.39 o                         
  25   6   0      12180.37      12986.52       403.89 o                         
  26   6   0       3525.80       3592.74       258.40 o                         
   1   7   0      14487.51      16021.82       184.87 o                         
   2   7   0       8810.49       8446.54       133.01 o                         
   3   7   0      26683.18      26060.54       277.92 o                         
   4   7   0       5038.57       5140.06       104.87 o                         
   5   7   0     158790.80     161580.22      1587.89 o                         
   6   7   0      18404.69      18894.07       238.75 o                         
   7   7   0     152396.42     160896.59      1587.29 o                         
   8   7   0       1386.61       1600.53        75.58 o                         
   9   7   0      61724.78      54750.55       553.39 o                         
  10   7   0      12655.79      14274.92       203.91 o                         
  11   7   0      66369.78      68235.62       681.01 o                         
  12   7   0      22617.52      21646.78       273.99 o                         
  13   7   0      16814.85      16176.58       247.40 o                         
  14   7   0      42611.17      40045.07       471.34 o                         
  15   7   0       2536.38       2863.76       126.62 o                         
  16   7   0      30250.10      30615.31       394.95 o                         
  17   7   0        732.57        797.35       132.18 o                         
  18   7   0       6139.33       6275.01       222.37 o                         
  19   7   0       2918.13       2959.02       173.13 o                         
  20   7   0        975.68       1072.47       185.50 o                         
  21   7   0      15781.37      16210.75       368.26 o                         
  22   7   0       5805.18       5944.37       251.40 o                         
  23   7   0       2593.97       2569.72       204.50 o                         
  24   7   0       5081.27       5270.07       241.03 o                         
  25   7   0       8029.24       8094.23       320.17 o                         
  26   7   0       4933.66       5242.34       279.38 o                         
   0   8   0      84326.47      85956.95      1101.63 o                         
   1   8   0     149756.11     151354.23      1338.44 o                         
   2   8   0       1685.89       1801.38        72.34 o                         
   3   8   0     240074.00     242250.47      2224.25 o                         
   4   8   0       8002.09       7357.58       129.91 o                         
   5   8   0      75474.19      75063.06       819.42 o                         
   6   8   0      59961.03      63727.28       665.85 o                         
   7   8   0      54092.79      52491.96       561.98 o                         
   8   8   0     142421.61     143309.94      1427.10 o                         
   9   8   0     170887.00     175414.22      1734.66 o                         
  10   8   0       9748.76      10281.00       184.15 o                         
  11   8   0      49126.04      49722.79       550.70 o                         
  12   8   0      23165.25      22464.98       304.21 o                         
  13   8   0      35476.32      35544.45       428.69 o                         
  14   8   0        550.93        229.68       114.58 o                         
  15   8   0      24092.86      23254.26       327.51 o                         
  16   8   0      17273.66      17356.14       340.70 o                         
  17   8   0       9938.65      10190.52       280.98 o                         
  18   8   0       6992.19       7092.37       229.40 o                         
  19   8   0      18699.28      18713.35       468.74 o                         
  20   8   0      41409.19      41268.47       629.23 o                         
  21   8   0       4606.99       4458.65       213.22 o                         
  22   8   0      13698.79      13569.65       360.75 o                         
  23   8   0       1122.98        773.05       189.47 o                         
  24   8   0       4254.65       4344.93       235.90 o                         
  25   8   0        503.67        606.04       202.14 o                         
  26   8   0         85.49        132.67       217.92 o                         
   1   9   0        167.22        175.18        56.34 o                         
   2   9   0      24677.39      22799.50       250.00 o                         
   3   9   0       5797.19       5775.32       125.40 o                         
   4   9   0      69334.52      68880.98       670.77 o                         
   5   9   0       6862.91       8481.12       158.19 o                         
   6   9   0      55636.38      53861.72       575.34 o                         
   7   9   0       1018.76        687.68        69.76 o                         
   8   9   0     148369.67     153763.84      1531.32 o                         
   9   9   0       4035.99       4356.87       125.61 o                         
  10   9   0      27802.71      27092.28       427.73 o                         
  11   9   0         19.47          0.00        79.11 o                         
  12   9   0      12489.43      12759.77       301.59 o                         
  13   9   0          8.51          0.00       101.73 o                         
  14   9   0       2280.24       2288.45       117.54 o                         
  15   9   0       2438.16       2228.71       134.82 o                         
  16   9   0        786.49        654.13       137.98 o                         
  17   9   0       8157.48       7957.20       300.36 o                         
  18   9   0       6984.44       6327.96       229.56 o                         
  19   9   0      18739.89      19544.78       396.32 o                         
  20   9   0        935.86        997.21       171.92 o                         
  21   9   0      28773.20      28625.01       507.30 o                         
  22   9   0      10151.60       9792.62       308.09 o                         
  23   9   0      24171.41      24758.14       484.59 o                         
  24   9   0       6226.17       5639.16       258.88 o                         
  25   9   0      17874.78      19162.18       453.00 o                         
  26   9   0      11560.27      11000.73       360.22 o                         
   0  10   0      25162.54      24539.74       385.91 o                         
   1  10   0       2102.07       1615.96        97.39 o                         
   2  10   0       7204.70       7494.99       151.11 o                         
   3  10   0       1442.64        970.12        68.64 o                         
   4  10   0       1360.37       1062.62        86.64 o                         
   5  10   0        600.71        836.86        63.09 o                         
   6  10   0      43833.69      42551.19       476.44 o                         
   7  10   0      31456.66      33024.47       391.94 o                         
   8  10   0      96428.66      95862.12       983.28 o                         
   9  10   0      39147.94      41695.50       477.46 o                         
  10  10   0     163887.89     159793.03      1646.05 o                         
  11  10   0      29472.12      29805.26       376.95 o                         
  12  10   0     232937.14     233583.41      2310.00 o                         
  13  10   0       8014.52       7483.46       206.29 o                         
  14  10   0     175361.12     179105.20      2090.94 o                         
  15  10   0       9173.07       8775.44       261.78 o                         
  16  10   0      35278.40      35060.50       535.99 o                         
  17  10   0       4178.61       3608.48       188.05 o                         
  18  10   0      17906.88      18829.64       386.84 o                         
  19  10   0       3228.39       2983.95       197.67 o                         
  20  10   0      18947.92      17929.20       396.18 o                         
  21  10   0      14891.86      14705.98       577.88 o                         
  22  10   0        158.60          0.00       181.26 o                         
  23  10   0      11336.14      11626.53       349.95 o                         
  24  10   0      10915.83      10791.31       340.97 o                         
  25  10   0       2558.83       2619.66       239.34 o                         
   1  11   0      48968.22      48152.21       474.54 o                         
   2  11   0      11685.76      10781.20       169.15 o                         
   3  11   0      49661.98      45720.86       475.25 o                         
   4  11   0      65546.34      64414.48       643.27 o                         
   5  11   0     114126.48     107709.95      1028.89 o                         
   6  11   0      43318.59      43955.92       523.72 o                         
   7  11   0     318008.31     323736.78      3371.55 o                         
   8  11   0        354.53        274.64        81.22 o                         
   9  11   0     301069.12     303777.84      2971.99 o                         
  10  11   0      18410.04      18104.33       272.98 o                         
  11  11   0     218152.97     216165.66      2285.17 o                         
  12  11   0       1549.56       1619.36       119.37 o                         
  13  11   0      77730.42      74599.84       947.49 o                         
  14  11   0      10782.78      10782.06       405.95 o                         
  15  11   0      20877.88      20816.68       388.29 o                         
  16  11   0      86308.26      83863.02      1069.99 o                         
  17  11   0      10058.00       9677.67       293.00 o                         
  18  11   0      36234.38      37123.52       581.74 o                         
  19  11   0       5508.39       5111.28       240.61 o                         
  20  11   0      29147.65      29715.30       530.96 o                         
  21  11   0      14372.01      14137.80       439.77 o                         
  22  11   0      13166.34      13509.15       379.61 o                         
  23  11   0       1569.64       1200.55       209.64 o                         
  24  11   0       1512.18       1396.87       222.63 o                         
  25  11   0       3588.02       3164.68       250.35 o                         
   0  12   0       4243.68       3619.98       144.90 o                         
   1  12   0      47720.26      44296.07       448.78 o                         
   2  12   0      35503.56      36364.63       380.93 o                         
   3  12   0     100536.23      96296.38       888.26 o                         
   4  12   0      45841.14      45845.92       483.38 o                         
   5  12   0      42474.02      41885.60       490.63 o                         
   6  12   0        567.86        399.13        89.36 o                         
   7  12   0       6214.27       6089.82       259.87 o                         
   8  12   0        411.75        155.64       117.99 o                         
   9  12   0      34772.32      34603.05       508.11 o                         
  10  12   0       3025.79       2798.20       135.51 o                         
  11  12   0      33808.16      32148.21       439.38 o                         
  12  12   0       3039.25       2781.62       163.53 o                         
  13  12   0      53557.73      53513.09       731.36 o                         
  14  12   0      12882.24      12415.99       308.06 o                         
  15  12   0      32701.12      31928.47       511.65 o                         
  16  12   0      14843.43      14448.91       358.05 o                         
  17  12   0       8925.50       8679.05       271.16 o                         
  18  12   0      80898.64      80133.91      1050.14 o                         
  19  12   0      16534.65      14847.86       371.19 o                         
  20  12   0      78582.68      75751.77      1018.26 o                         
  21  12   0      12144.53      12375.55       359.15 o                         
  22  12   0      79612.00      79643.50      1076.53 o                         
  23  12   0       1397.33       1249.68       218.57 o                         
  24  12   0      28122.36      27888.72       545.50 o                         
  25  12   0       1028.29        539.95       225.96 o                         
   1  13   0        279.08         41.27        76.81 o                         
   2  13   0       3248.34       3536.42       106.61 o                         
   3  13   0       2297.77       1305.27       174.33 o                         
   4  13   0         62.33         16.78        76.87 o                         
   5  13   0        201.40          0.00       140.02 o                         
   6  13   0      14057.98      13134.53       211.37 o                         
   7  13   0       1046.43        945.42       102.11 o                         
   8  13   0      42826.82      40551.89       516.51 o                         
   9  13   0        364.71        236.60       100.18 o                         
  10  13   0      98325.34      97483.82      1091.36 o                         
  11  13   0       1480.36       1467.21       148.01 o                         
  12  13   0      58532.35      56823.30      1046.66 o                         
  13  13   0       2400.91       2268.12       169.77 o                         
  14  13   0      95418.09      94399.37      1185.35 o                         
  15  13   0       1560.57       1425.50       171.84 o                         
  16  13   0      90924.33      91466.62      1165.42 o                         
  17  13   0       1768.33       1590.48       187.80 o                         
  18  13   0      70658.27      69122.41       937.23 o                         
  19  13   0        169.65        249.23       185.76 o                         
  20  13   0      14723.33      14918.77       391.30 o                         
  21  13   0         90.03         52.66       195.16 o                         
  22  13   0         59.03        204.32       205.57 o                         
  23  13   0       3994.20       3571.74       250.99 o                         
  24  13   0        871.56        892.00       232.23 o                         
   0  14   0        909.40        505.97       166.02 o                         
   1  14   0      29418.91      27511.29       321.64 o                         
   2  14   0       2615.93       3014.07       110.46 o                         
   3  14   0      98474.18      97252.20       954.52 o                         
   4  14   0        283.40        359.04        88.78 o                         
   5  14   0      56691.24      56908.36       594.52 o                         
   6  14   0       4877.78       4197.83       187.96 o                         
   7  14   0      40878.38      42109.33       502.71 o                         
   8  14   0      67845.90      69852.54       813.14 o                         
   9  14   0      34022.03      33339.48       455.52 o                         
  10  14   0      20281.00      18962.14       367.89 o                         
  11  14   0     102082.30     104244.98      1282.32 o                         
  12  14   0      24335.72      23445.04       425.19 o                         
  13  14   0      39000.83      39109.24       588.44 o                         
  14  14   0      15573.10      15499.87       363.64 o                         
  15  14   0      84267.88      85161.84      1098.25 o                         
  16  14   0       1996.19       1867.62       196.25 o                         
  17  14   0      56446.12      55736.90       794.28 o                         
  18  14   0        563.71        201.51       187.90 o                         
  19  14   0      43676.01      42925.75       673.24 o                         
  20  14   0      25652.65      24492.60       491.91 o                         
  21  14   0      31691.68      31757.86       576.03 o                         
  22  14   0      17624.54      17820.56       444.73 o                         
  23  14   0      15019.69      14775.84       422.01 o                         
  24  14   0      16215.88      15733.95       442.42 o                         
   1  15   0         65.00          0.00        84.25 o                         
   2  15   0      53499.66      54320.79       552.29 o                         
   3  15   0       1974.47       1741.74       103.13 o                         
   4  15   0      40652.64      38716.30       442.73 o                         
   5  15   0       4207.86       3868.60       129.43 o                         
   6  15   0      71280.70      69822.55       714.32 o                         
   7  15   0       8372.45       8649.04       327.90 o                         
   8  15   0      41717.50      39388.55       518.71 o                         
   9  15   0       1140.68       1007.35       185.50 o                         
  10  15   0       3222.83       2764.39       177.44 o                         
  11  15   0        219.99          0.00       149.86 o                         
  12  15   0        208.72         23.79       153.45 o                         
  13  15   0        460.96          0.00       176.09 o                         
  14  15   0       8937.39       8367.20       280.05 o                         
  15  15   0       2308.22       1742.58       197.83 o                         
  16  15   0      35284.62      34869.76       577.10 o                         
  17  15   0      11580.52      10699.04       347.16 o                         
  18  15   0      57964.59      56258.69       815.12 o                         
  19  15   0        411.85        239.40       200.03 o                         
  20  15   0      23581.81      22980.15       486.38 o                         
  21  15   0         67.53         32.10       209.76 o                         
  22  15   0       9446.39       9179.91       335.74 o                         
  23  15   0       1155.94       1103.82       237.65 o                         
   0  16   0       1797.45        736.65       143.83 o                         
   1  16   0      46180.70      45131.67       480.13 o                         
   2  16   0       6128.19       5576.69       148.24 o                         
   3  16   0      69549.47      71234.47       733.73 o                         
   4  16   0      27497.76      26558.78       436.18 o                         
   5  16   0       6157.99       6099.74       160.77 o                         
   6  16   0      75172.42      74022.34       864.08 o                         
   7  16   0       4827.69       4306.69       174.37 o                         
   8  16   0     121309.21     122187.59      1484.51 o                         
   9  16   0      14315.06      13966.58       333.60 o                         
  10  16   0      92228.84      91815.53      1157.20 o                         
  11  16   0      10590.50       9453.00       306.92 o                         
  12  16   0     150548.05     145189.22      1750.82 o                         
  13  16   0      31805.02      31660.05       697.64 o                         
  14  16   0      67180.08      67131.90       913.94 o                         
  15  16   0      71042.08      68853.40       941.80 o                         
  16  16   0      29676.76      27349.34       509.52 o                         
  17  16   0      53301.20      50934.41       762.39 o                         
  18  16   0         62.71          0.00       197.31 o                         
  19  16   0       1615.66       1447.40       226.85 o                         
  20  16   0       1129.87       1156.96       241.96 o                         
  21  16   0        199.14         16.24       243.57 o                         
  22  16   0      12260.07      11310.72       378.81 o                         
  23  16   0        115.50         12.95       237.38 o                         
   1  17   0       3126.99       3201.39       208.62 o                         
   2  17   0       1727.75       1329.82       116.69 o                         
   3  17   0      37448.53      37918.13       448.60 o                         
   4  17   0         27.34          0.00       101.35 o                         
   5  17   0      96135.54      95678.02      1013.64 o                         
   6  17   0      19495.98      20058.05       363.70 o                         
   7  17   0      57068.46      54586.34       754.98 o                         
   8  17   0      29993.15      30601.94       504.78 o                         
   9  17   0      54980.80      55669.15       774.71 o                         
  10  17   0      26169.49      25141.22       461.54 o                         
  11  17   0      30570.40      29391.36       733.22 o                         
  12  17   0      85360.71      83119.27      1084.92 o                         
  13  17   0       4369.12       4364.49       227.78 o                         
  14  17   0      60733.56      59272.00       840.30 o                         
  15  17   0       6796.20       6149.03       262.76 o                         
  16  17   0      70855.22      69322.48       961.60 o                         
  17  17   0       1545.45       1461.53       219.91 o                         
  18  17   0      41252.36      38862.73       648.13 o                         
  19  17   0       1626.52       1749.06       236.18 o                         
  20  17   0       1799.05       1556.39       240.15 o                         
  21  17   0         49.03          0.00       225.32 o                         
  22  17   0       2129.31       1478.10       254.64 o                         
   0  18   0       7333.60       6845.02       249.44 o                         
   1  18   0       1305.15        729.55       117.87 o                         
   2  18   0        679.79         97.41       114.93 o                         
   3  18   0       1695.13       1393.93       124.09 o                         
   4  18   0      11334.86      10162.01       226.38 o                         
   5  18   0      20479.65      19840.47       352.30 o                         
   6  18   0       4576.91       3944.51       205.28 o                         
   7  18   0      43600.53      43762.91       649.45 o                         
   8  18   0         95.09          0.00       159.59 o                         
   9  18   0      65454.60      66448.88       903.55 o                         
  10  18   0       3605.46       2931.59       206.08 o                         
  11  18   0      13765.17      13671.20       367.27 o                         
  12  18   0       5238.54       4397.23       233.36 o                         
  13  18   0       3854.43       3390.49       232.81 o                         
  14  18   0      22113.14      22381.52       466.67 o                         
  15  18   0        736.54       1005.68       218.12 o                         
  16  18   0      75116.94      73234.14      1009.19 o                         
  17  18   0       1073.30        951.43       225.45 o                         
  18  18   0      73016.91      72520.34      1017.67 o                         
  19  18   0       2048.85       2021.29       244.92 o                         
  20  18   0      66542.74      64451.87       944.07 o                         
  21  18   0        698.33        808.39       290.35 o                         
  22  18   0      29015.61      30313.46       604.82 o                         
   1  19   0        524.69          0.00       122.94 o                         
   2  19   0        321.19          0.00       144.72 o                         
   3  19   0         37.06          0.00       112.70 o                         
   4  19   0       1966.88       1803.65       172.53 o                         
   5  19   0        401.32          0.00       169.19 o                         
   6  19   0       2060.57       1787.75       189.58 o                         
   7  19   0      11623.49      10895.49       329.34 o                         
   8  19   0       4639.41       4015.54       224.40 o                         
   9  19   0      28099.52      27195.26       498.39 o                         
  10  19   0      33116.04      32047.57       551.27 o                         
  11  19   0      25905.82      25118.20       486.63 o                         
  12  19   0      31785.14      30709.07       549.11 o                         
  13  19   0      26668.42      26973.74       514.50 o                         
  14  19   0      49383.26      47773.45       736.10 o                         
  15  19   0      71031.81      69588.44      1066.23 o                         
  16  19   0     107025.44     105544.94      1369.23 o                         
  17  19   0      31455.62      31090.05       584.41 o                         
  18  19   0      52268.67      52326.23       809.84 o                         
  19  19   0       7853.02       7339.19       318.77 o                         
  20  19   0      24922.97      24078.41       532.22 o                         
  21  19   0         51.58        458.71       252.21 o                         
   0  20   0      12111.63      11688.83       380.04 o                         
   1  20   0      36944.00      37665.97       496.65 o                         
   2  20   0      18353.27      18523.30       348.67 o                         
   3  20   0      22206.11      21990.31       465.82 o                         
   4  20   0       7956.64       7356.82       232.29 o                         
   5  20   0        345.80          0.00       169.43 o                         
   6  20   0       3066.26       2397.67       335.92 o                         
   7  20   0       4939.65       4198.88       243.30 o                         
   8  20   0       8781.80       7943.12       278.60 o                         
   9  20   0       1123.94        569.68       196.63 o                         
  10  20   0      30138.56      30087.76       543.65 o                         
  11  20   0          5.85          0.00       194.39 o                         
  12  20   0      30738.61      30639.66       556.81 o                         
  13  20   0        562.62        195.79       280.55 o                         
  14  20   0      29348.54      29595.40       559.91 o                         
  15  20   0       4382.42       4178.25       266.60 o                         
  16  20   0       3596.24       3647.94       272.22 o                         
  17  20   0      19808.77      21119.41       495.19 o                         
  18  20   0         65.32          0.00       235.59 o                         
  19  20   0      17355.71      18216.60       482.76 o                         
  20  20   0       1353.94       1121.30       261.28 o                         
  21  20   0      47570.56      51203.84       837.91 o                         
   1  21   0         48.66        194.83       138.98 o                         
   2  21   0       9567.34      10023.43       264.45 o                         
   3  21   0       5729.00       5162.68       221.60 o                         
   4  21   0       3025.95       2882.71       223.61 o                         
   5  21   0      28657.38      28522.30       509.01 o                         
   6  21   0       9202.28       8551.46       290.93 o                         
   7  21   0       8016.77       7891.42       280.17 o                         
   8  21   0      13026.29      12147.83       370.72 o                         
   9  21   0       4968.58       4519.00       253.08 o                         
  10  21   0       5505.84       4761.94       258.63 o                         
  11  21   0       1235.36        402.09       217.01 o                         
  12  21   0         62.96          0.00       209.09 o                         
  13  21   0      16062.37      14819.27       420.16 o                         
  14  21   0        501.67        170.28       225.35 o                         
  15  21   0      46770.16      46377.56       749.40 o                         
  16  21   0       2828.19       2384.15       265.89 o                         
  17  21   0      42939.03      43483.65       730.99 o                         
  18  21   0       2262.28       2634.71       308.07 o                         
  19  21   0      48826.02      50202.99       818.97 o                         
  20  21   0       5008.15       5176.11       323.16 o                         
   0  22   0      78525.70      83050.80      1312.23 o                         
   1  22   0       3172.75       3170.16       176.45 o                         
   2  22   0      50171.91      53877.59       818.67 o                         
   3  22   0        132.89        173.99       198.29 o                         
   4  22   0      46702.70      47887.08       776.64 o                         
   5  22   0       7869.60       7032.66       294.84 o                         
   6  22   0      52940.16      56377.52       886.78 o                         
   7  22   0      25180.54      24552.29       549.78 o                         
   8  22   0      29059.47      29568.68       550.94 o                         
   9  22   0      55876.23      57260.79       841.80 o                         
  10  22   0      40904.54      42717.57       694.43 o                         
  11  22   0      52295.84      52995.12       807.15 o                         
  12  22   0      19739.96      20626.75       479.53 o                         
  13  22   0      38102.76      39092.26       671.99 o                         
  14  22   0       5704.16       5338.96       298.31 o                         
  15  22   0      27661.89      27293.89       560.09 o                         
  16  22   0        940.68        276.14       249.49 o                         
  17  22   0       3000.62       2731.11       285.11 o                         
  18  22   0        434.31        752.21       267.79 o                         
  19  22   0        942.44        796.20       273.94 o                         
   1  23   0         24.71          0.00       164.04 o                         
   2  23   0       1058.08       1522.39       251.43 o                         
   3  23   0       1361.72       1036.05       224.14 o                         
   4  23   0       2977.94       3103.45       251.42 o                         
   5  23   0       6200.09       5242.36       302.41 o                         
   6  23   0       1024.14        642.95       230.22 o                         
   7  23   0       1043.18        548.49       234.76 o                         
   8  23   0       5281.00       5002.19       295.92 o                         
   9  23   0        729.35        587.84       227.33 o                         
  10  23   0      22318.37      21919.28       497.51 o                         
  11  23   0       3870.72       3991.24       275.84 o                         
  12  23   0      26240.44      26453.50       629.09 o                         
  13  23   0      23175.16      23025.06       523.03 o                         
  14  23   0      13650.76      12767.60       415.25 o                         
  15  23   0      11533.75      11201.95       386.40 o                         
  16  23   0       7391.96       7490.48       344.62 o                         
  17  23   0       7448.06       6549.95       337.96 o                         
  18  23   0       4872.97       4345.27       322.94 o                         
   0  24   0      15506.83      14618.51       549.38 o                         
   1  24   0      56249.08      60604.41       937.25 o                         
   2  24   0      16166.01      18059.92       469.89 o                         
   3  24   0      93627.94      99324.38      1397.09 o                         
   4  24   0      13387.05      14637.95       443.33 o                         
   5  24   0      77774.00      83667.95      1222.90 o                         
   6  24   0       1975.42       2142.14       271.92 o                         
   7  24   0      51804.02      54782.09       894.58 o                         
   8  24   0       4848.71       4210.33       296.48 o                         
   9  24   0      63643.63      66400.26      1043.09 o                         
  10  24   0         52.19          0.00       243.57 o                         
  11  24   0      26746.83      27797.97       570.25 o                         
  12  24   0        471.71          0.00       244.90 o                         
  13  24   0       1331.18       1045.74       265.48 o                         
  14  24   0         30.54          0.00       253.17 o                         
  15  24   0        485.91        153.95       264.57 o                         
  16  24   0        850.30        880.70       278.53 o                         
  17  24   0      10593.40      10838.71       407.60 o                         
   1  25   0       2442.13       3211.14       287.49 o                         
   2  25   0         72.64        196.42       228.62 o                         
   3  25   0        922.48       1914.60       251.42 o                         
   4  25   0      23275.54      24093.47       573.55 o                         
   5  25   0        580.28        625.85       246.38 o                         
   6  25   0       8241.06       8427.72       343.28 o                         
   7  25   0        131.75          0.00       244.33 o                         
   8  25   0       6478.02       6254.74       334.84 o                         
   9  25   0      12046.67      12143.56       426.62 o                         
  10  25   0        855.71        557.02       268.17 o                         
  11  25   0      26782.65      27270.73       623.67 o                         
  12  25   0         78.56          0.00       269.86 o                         
  13  25   0      51923.28      54282.88       868.09 o                         
  14  25   0       3629.23       3367.41       339.34 o                         
  15  25   0      38654.82      40881.03       743.48 o                         
  16  25   0      17533.05      17619.88       764.85 o                         
   0  26   0      32581.44      35744.26      1550.96 o                         
   1  26   0      22736.70      24869.49      1298.48 o                         
   2  26   0      30964.02      32224.46       828.67 o                         
   3  26   0      22847.31      23083.40       554.23 o                         
   4  26   0      16578.15      17800.05       591.52 o                         
   5  26   0       1198.44        680.88       267.56 o                         
   6  26   0        351.89        221.03       267.37 o                         
   7  26   0         27.15          0.00       264.24 o                         
   8  26   0        316.63        107.62       267.11 o                         
   9  26   0       9305.65       9004.13       381.62 o                         
  10  26   0       1026.54        747.00       280.07 o                         
  11  26   0       9610.51       9658.16       398.96 o                         
  12  26   0       4445.59       3934.50       336.05 o                         
  13  26   0       6464.26       6860.98       378.63 o                         
  14  26   0       6095.32       5921.37       376.95 o                         
  15  26   0       1396.54       1018.19       321.45 o                         
   1  27   0       1695.90       1172.24       420.83 o                         
   2  27   0         16.52        608.30       401.54 o                         
   3  27   0       8128.33       8191.21       461.53 o                         
   4  27   0        557.53        850.25       291.14 o                         
   5  27   0      20395.79      22233.81       630.72 o                         
   6  27   0          2.16         92.33       398.35 o                         
   7  27   0       5940.60       5837.97       382.83 o                         
   8  27   0        217.86          0.00       267.28 o                         
   9  27   0        104.77          0.00       269.74 o                         
  10  27   0        270.01          0.00       271.64 o                         
  11  27   0        833.62        379.07       308.35 o                         
  12  27   0        812.63        435.52       301.92 o                         
  13  27   0      27317.30      29753.32       689.04 o                         
   0  28   0      10357.01      11001.01       901.72 o                         
   1  28   0        279.74        388.68       541.03 o                         
   2  28   0      28751.10      30136.24      1032.93 o                         
   3  28   0       7321.03       7640.00       580.12 o                         
   4  28   0      17198.90      19169.09       687.05 o                         
   5  28   0      16579.25      17549.48       750.43 o                         
   6  28   0      16978.44      18631.04       543.41 o                         
   7  28   0      12085.81      13172.69       481.04 o                         
   8  28   0       3971.34       4066.38       336.25 o                         
   9  28   0      22570.28      23657.79       607.36 o                         
  10  28   0        195.00          0.00       338.51 o                         
  11  28   0       9192.09       8720.10       412.21 o                         
  12  28   0       3700.11       3517.55       355.30 o                         
   1  29   0       1036.68        423.43       452.57 o                         
   2  29   0       2599.75       3213.11       503.59 o                         
   3  29   0         36.44          0.00       427.06 o                         
   4  29   0         51.94          0.00       433.58 o                         
   5  29   0        456.79        221.62       367.49 o                         
   6  29   0       2988.69       2485.97       358.20 o                         
   7  29   0       1833.34       1190.23       308.88 o                         
   8  29   0       2466.51       1547.54       316.72 o                         
   9  29   0       3668.17       3808.08       351.35 o                         
  10  29   0        133.41          0.00       303.89 o                         
   0  30   0      46039.01      49847.19      2001.82 o                         
   1  30   0       6284.48       7380.11       612.11 o                         
   2  30   0      39357.92      43553.02      1406.69 o                         
   3  30   0      15588.79      18730.20      1145.19 o                         
   4  30   0      27084.63      32830.44      1122.20 o                         
   5  30   0      24954.72      27917.01      1045.69 o                         
   6  30   0      22795.87      25508.02       832.59 o                         
   7  30   0      18716.93      20552.81       591.75 o                         
   8  30   0       4117.08       3638.28       356.33 o                         
   1  31   0        878.27       1106.57       496.85 o                         
   2  31   0       1677.64       2579.05       535.60 o                         
   3  31   0       7026.73       7070.17       624.86 o                         
   4  31   0       4155.43       4809.04       573.85 o                         
 -27   0   1      20665.71      23066.78       814.57 o                         
 -25   0   1      11394.61      12614.69       601.99 o                         
 -23   0   1       2286.31       2740.40       394.70 o                         
 -21   0   1       5967.44       5625.28       290.03 o                         
 -19   0   1       7635.03       7009.99       272.24 o                         
 -17   0   1      38066.69      37231.37       565.46 o                         
 -15   0   1      12438.58      12976.20       271.13 o                         
 -13   0   1     112294.60     112763.78      1438.44 o                         
 -11   0   1     138645.98     150481.66      1883.06 o                         
  -9   0   1      58067.07      62769.92      1120.52 o                         
  -7   0   1       9359.05       9539.23       281.13 o                         
  -5   0   1       4516.08       5324.05       113.58 o                         
  -3   0   1        379.39          0.00        67.71 o                         
   3   0   1      18258.09      21385.50       398.78 o                         
   5   0   1      30018.28      34453.47       582.90 o                         
   7   0   1       9570.74      11955.81       274.06 o                         
   9   0   1      46661.32      50776.07      1426.16 o                         
  11   0   1       9097.16       9870.95       369.16 o                         
  13   0   1      37881.60      38123.11       721.71 o                         
  15   0   1      25924.97      27414.46       692.37 o                         
  17   0   1      61412.48      63427.24      1145.05 o                         
  19   0   1      13776.21      13897.29       520.61 o                         
  21   0   1      44952.48      48303.04      1204.57 o                         
  23   0   1        463.91       4797.16       667.27 o                         
  25   0   1       9603.12      11887.57       583.40 o                         
  27   0   1      43088.72      46475.27      2037.89 o                         
 -27   1   1      17431.31      18010.36       516.22 o                         
 -26   1   1      19859.19      20023.38       522.18 o                         
 -25   1   1      17904.45      17908.53       482.32 o                         
 -24   1   1      36684.97      37515.15       648.85 o                         
 -23   1   1      14390.54      14926.47       447.82 o                         
 -22   1   1      52774.47      51694.68       719.15 o                         
 -21   1   1       4628.29       4599.31       192.16 o                         
 -20   1   1       2919.78       3211.39       158.57 o                         
 -19   1   1       3785.88       3755.96       146.42 o                         
 -18   1   1       6474.78       7077.97       187.93 o                         
 -17   1   1       4739.93       4982.06       205.63 o                         
 -16   1   1       6918.52       6632.11       241.36 o                         
 -15   1   1       6725.68       6622.77       240.18 o                         
 -14   1   1        106.12        130.78        87.47 o                         
 -13   1   1      20145.27      19862.07       235.80 o                         
 -12   1   1       7837.80       7921.24       300.90 o                         
 -11   1   1     121849.41     130070.11      1169.45 o                         
 -10   1   1      50476.21      52192.93       496.63 o                         
  -9   1   1     199212.02     220933.41      2347.39 o                         
  -8   1   1      47106.38      49392.59       548.01 o                         
  -7   1   1      66380.52      70242.25       704.23 o                         
  -6   1   1      93365.00     107942.30      1127.82 o                         
  -5   1   1       1338.53       1488.65        52.95 o                         
  -4   1   1      50382.05      56149.27       558.16 o                         
  -3   1   1        993.27       1226.75        46.10 o                         
  -2   1   1      21530.36      18324.59       477.91 o                         
   2   1   1       1244.47       1286.36        32.51 o                         
   3   1   1     104170.41     113746.50      1262.06 o                         
   4   1   1       3472.79       3940.14        89.14 o                         
   5   1   1     113744.95     121953.21      1357.82 o                         
   6   1   1       8573.17       7749.46       158.07 o                         
   7   1   1     101746.80     109826.04      1352.27 o                         
   8   1   1      10734.44      10239.33       188.58 o                         
   9   1   1       1436.68       1249.98        90.87 o                         
  10   1   1        114.19          0.00        74.33 o                         
  11   1   1      14879.51      15251.45       259.76 o                         
  12   1   1      19768.00      22273.20       370.68 o                         
  13   1   1       3638.64       3954.94       125.90 o                         
  14   1   1      13622.21      13388.21       214.48 o                         
  15   1   1       7190.96       7626.62       217.76 o                         
  16   1   1      33710.52      34490.36       466.92 o                         
  17   1   1      36389.71      38455.62       463.16 o                         
  18   1   1      37502.97      38686.65       511.40 o                         
  19   1   1      24864.54      26557.13       404.75 o                         
  20   1   1      46027.47      46184.62       597.01 o                         
  21   1   1      79679.13      83586.60      1138.54 o                         
  22   1   1      94821.41      97049.98      1203.31 o                         
  23   1   1     139150.94     142062.55      1699.30 o                         
  24   1   1      51568.72      55771.64       850.93 o                         
  25   1   1      71304.60      75141.59      1219.31 o                         
  26   1   1      30406.87      32210.03       664.69 o                         
  27   1   1      53478.39      58717.83      1024.82 o                         
 -27   2   1       3083.02       3464.20       278.59 o                         
 -26   2   1       8140.61       8598.52       374.27 o                         
 -25   2   1       2768.66       3526.11       345.40 o                         
 -24   2   1       4880.02       5527.86       254.23 o                         
 -23   2   1          4.24        548.15       197.29 o                         
 -22   2   1       6852.48       7721.20       445.70 o                         
 -21   2   1        589.68        984.47       144.94 o                         
 -20   2   1      16294.53      17437.82       323.24 o                         
 -19   2   1      33143.36      34340.62       473.99 o                         
 -18   2   1       3375.89       3813.58       146.51 o                         
 -17   2   1      77351.26      78685.92       790.49 o                         
 -16   2   1      14381.45      15078.31       215.64 o                         
 -15   2   1      73818.95      76073.59       715.41 o                         
 -14   2   1      19315.66      18915.85       232.59 o                         
 -13   2   1      53104.59      56825.42       543.67 o                         
 -12   2   1      13793.04      11793.38       198.41 o                         
 -11   2   1       1583.18        949.99       119.29 o                         
 -10   2   1     123638.20     133512.80      1247.61 o                         
  -9   2   1       2704.24       2556.73       152.37 o                         
  -8   2   1     175170.92     193230.80      1781.00 o                         
  -7   2   1     229436.08     250313.98      2442.17 o                         
  -6   2   1     298338.22     347341.28      3669.59 o                         
  -5   2   1      54135.05      56978.44       669.19 o                         
  -4   2   1     131480.77     153825.25      1464.01 o                         
  -3   2   1     534459.94     584113.62      5655.45 o                         
  -2   2   1     278138.06     304150.50      3578.23 o                         
  -1   2   1    1413521.88    1154832.75     22560.43 o                         
   1   2   1    1217014.50    1218210.50     13712.85 o                         
   2   2   1     158508.70     162258.89      1498.22 o                         
   3   2   1     551684.25     580073.69      5582.48 o                         
   4   2   1        453.06        583.82        39.45 o                         
   5   2   1      19331.77      19137.45       244.18 o                         
   6   2   1        136.40        310.72        43.10 o                         
   7   2   1        101.43        148.10       109.29 o                         
   8   2   1         44.45        150.92        47.17 o                         
   9   2   1      53508.37      57797.15       597.52 o                         
  10   2   1       2839.13       3646.95        98.30 o                         
  11   2   1      51676.53      56181.64       635.63 o                         
  12   2   1       3222.89       3609.07       137.18 o                         
  13   2   1      30107.83      29990.76       385.38 o                         
  14   2   1       3953.59       4146.37       126.23 o                         
  15   2   1       4428.50       4840.66       139.19 o                         
  16   2   1      11117.48      12296.79       228.95 o                         
  17   2   1       6256.67       7903.00       219.46 o                         
  18   2   1       7380.39       7806.60       233.63 o                         
  19   2   1        136.56        800.41       147.26 o                         
  20   2   1         32.82        451.62       155.93 o                         
  21   2   1       5117.03       7051.57       221.88 o                         
  22   2   1       1252.67       2124.36       188.19 o                         
  23   2   1        336.32       1986.90       357.80 o                         
  24   2   1        404.72       1356.90       250.23 o                         
  25   2   1       1239.22       2339.97       280.89 o                         
  26   2   1       1860.63       2657.02       251.87 o                         
 -27   3   1      11132.41      12481.35       528.42 o                         
 -26   3   1       1417.78       1959.52       247.66 o                         
 -25   3   1      18857.61      18816.71       455.40 o                         
 -24   3   1        269.28        649.73       191.78 o                         
 -23   3   1      38909.20      38958.82       658.64 o                         
 -22   3   1        779.40       1102.72       183.77 o                         
 -21   3   1      41228.37      40507.63       810.22 o                         
 -20   3   1        344.48        522.19       131.91 o                         
 -19   3   1      14619.37      16271.08       306.67 o                         
 -18   3   1       9412.28      10109.78       244.26 o                         
 -17   3   1      14812.87      14920.93       251.05 o                         
 -16   3   1        547.47        626.69        84.12 o                         
 -15   3   1      29449.89      29922.21       330.83 o                         
 -14   3   1      19834.76      20559.91       248.31 o                         
 -13   3   1      85858.46      91352.53       838.48 o                         
 -12   3   1      71308.02      76646.11       707.92 o                         
 -11   3   1     313642.28     341502.09      2972.92 o                         
 -10   3   1      35265.46      37706.79       369.53 o                         
  -9   3   1     377948.97     414214.19      3804.95 o                         
  -8   3   1      25366.03      27317.78       290.55 o                         
  -7   3   1     426472.50     474060.47      4102.18 o                         
  -6   3   1       2952.52       3164.06        91.91 o                         
  -5   3   1     208038.81     230423.34      2240.93 o                         
  -4   3   1      68901.27      74515.02       807.97 o                         
  -3   3   1      58408.09      62740.89       728.19 o                         
  -2   3   1      29021.60      26804.80       357.70 o                         
  -1   3   1      32894.57      31855.50       347.07 o                         
   0   3   1       2456.53       2086.75        77.02 o                         
   1   3   1      31113.82      31765.96       324.76 o                         
   2   3   1        610.35        559.87        27.21 o                         
   3   3   1      47388.36      48681.05       461.65 o                         
   4   3   1      22221.87      24799.31       265.01 o                         
   5   3   1     234559.70     255313.20      2651.57 o                         
   6   3   1        564.97        691.77        53.44 o                         
   7   3   1      47325.75      50129.25       516.95 o                         
   8   3   1      14709.49      15354.38       198.91 o                         
   9   3   1        568.62        723.50        58.69 o                         
  10   3   1      24264.83      24567.85       295.74 o                         
  11   3   1      46604.70      48344.50       520.97 o                         
  12   3   1      27308.21      27535.54       334.46 o                         
  13   3   1        616.57        559.00        78.57 o                         
  14   3   1      15059.90      15989.34       262.07 o                         
  15   3   1      34007.92      33616.38       408.81 o                         
  16   3   1       4691.42       5103.43       188.27 o                         
  17   3   1      44867.68      48422.33       601.94 o                         
  18   3   1         21.37        200.96       132.24 o                         
  19   3   1      21821.02      22239.21       405.03 o                         
  20   3   1       1509.91       1677.59       174.13 o                         
  21   3   1      19503.12      19899.59       405.28 o                         
  22   3   1         19.82        102.64       217.66 o                         
  23   3   1        425.35        220.09       177.44 o                         
  24   3   1         11.86        753.35       243.92 o                         
  25   3   1       1046.00       1063.74       205.03 o                         
  26   3   1         13.48        268.72       264.46 o                         
 -27   4   1       6462.03       7494.35       496.81 o                         
 -26   4   1         60.38          0.00       222.74 o                         
 -25   4   1       6685.43       7207.34       299.52 o                         
 -24   4   1        305.68        510.41       192.63 o                         
 -23   4   1      15521.12      16633.58       382.23 o                         
 -22   4   1       3149.91       3083.41       192.45 o                         
 -21   4   1       4030.25       4022.13       195.81 o                         
 -20   4   1       3417.11       2886.92       177.08 o                         
 -19   4   1       4928.57       5311.50       185.28 o                         
 -18   4   1      26551.71      26646.42       395.87 o                         
 -17   4   1        349.90        393.92       100.86 o                         
 -16   4   1       6552.66       5699.57       246.57 o                         
 -15   4   1       9781.99       9966.95       174.91 o                         
 -14   4   1       3092.61       3124.12       132.25 o                         
 -13   4   1       3809.07       3757.36       100.57 o                         
 -12   4   1        155.72          0.00        58.82 o                         
 -11   4   1       8822.74       8325.27       188.92 o                         
 -10   4   1       6322.55       6273.30       125.54 o                         
  -9   4   1       4511.23       4383.88       123.24 o                         
  -8   4   1     128438.00     135278.11      1195.93 o                         
  -7   4   1      31125.34      34728.86       353.26 o                         
  -6   4   1      18615.79      19280.99       243.93 o                         
  -5   4   1     254478.22     278600.44      2696.21 o                         
  -4   4   1     700798.31     746980.06      7189.21 o                         
  -3   4   1       2618.34       2840.20        87.63 o                         
  -2   4   1     414898.69     448991.88      6642.32 o                         
  -1   4   1     106043.81     116392.95      1241.37 o                         
   0   4   1     464969.72     485932.19      7155.49 o                         
   1   4   1      67259.93      68694.87       643.76 o                         
   2   4   1     369998.12     391073.94      3758.62 o                         
   3   4   1        985.91       1200.14        42.12 o                         
   4   4   1     168989.78     184244.09      1825.94 o                         
   5   4   1     210098.19     234256.47      2040.34 o                         
   6   4   1        922.03       1148.34        58.32 o                         
   7   4   1       1700.25       1836.49        73.45 o                         
   8   4   1      23002.61      24191.93       283.50 o                         
   9   4   1       1515.67       2732.49        92.07 o                         
  10   4   1         72.55        135.13        63.22 o                         
  11   4   1        308.83        451.80        69.81 o                         
  12   4   1       1825.32       1774.04        89.60 o                         
  13   4   1       7632.00       8259.91       178.38 o                         
  14   4   1       2645.24       2043.34       103.15 o                         
  15   4   1       4689.09       5082.34       164.27 o                         
  16   4   1      18441.73      18848.11       312.74 o                         
  17   4   1       8271.05       9160.40       329.17 o                         
  18   4   1       4541.51       4315.87       185.49 o                         
  19   4   1      25292.77      26139.94       448.60 o                         
  20   4   1       8104.95       8287.37       263.50 o                         
  21   4   1      15808.08      18435.25       461.28 o                         
  22   4   1         73.87          0.00       233.63 o                         
  23   4   1        486.28       1173.40       541.03 o                         
  24   4   1       1035.69        750.13       253.53 o                         
  25   4   1      10031.38      11246.10       426.36 o                         
  26   4   1       1201.76        955.83       317.19 o                         
 -27   5   1      34676.06      34766.74       662.68 o                         
 -26   5   1         69.30        422.15       214.31 o                         
 -25   5   1      23665.42      24560.41       577.11 o                         
 -24   5   1       1339.15       1027.96       550.05 o                         
 -23   5   1      10047.38      10705.80       430.21 o                         
 -22   5   1       1914.43       1214.20       172.58 o                         
 -21   5   1       3794.32       3886.59       195.83 o                         
 -20   5   1         98.44          0.00       142.70 o                         
 -19   5   1      10574.62      10744.77       383.10 o                         
 -18   5   1       1205.26       1192.42       127.33 o                         
 -17   5   1       2512.63       2718.13       123.75 o                         
 -16   5   1       2000.09       1884.56       120.14 o                         
 -15   5   1       7520.54       6845.79       239.75 o                         
 -14   5   1      15944.31      15357.65       306.67 o                         
 -13   5   1        533.57        523.49        97.39 o                         
 -12   5   1      26264.61      26661.49       459.55 o                         
 -11   5   1       2053.70       2382.34        91.31 o                         
 -10   5   1      42560.06      42204.86       413.07 o                         
  -9   5   1      13868.96      15320.16       185.11 o                         
  -8   5   1      31439.16      33778.08       377.45 o                         
  -7   5   1      34204.63      36687.57       400.56 o                         
  -6   5   1      80488.78      82610.45       831.03 o                         
  -5   5   1        155.23        464.93        65.71 o                         
  -4   5   1      25073.14      27450.40       320.98 o                         
  -3   5   1       1190.83       1451.39        47.29 o                         
  -2   5   1       4357.66       3804.77        80.01 o                         
  -1   5   1      11476.84      11921.05       137.74 o                         
   0   5   1     415383.03     431696.28      3732.63 o                         
   1   5   1       2428.85       2151.92        55.25 o                         
   2   5   1      30208.16      31263.01       312.63 o                         
   3   5   1      67045.24      71871.94       677.96 o                         
   4   5   1      17897.88      19590.70       229.62 o                         
   5   5   1     126239.30     134741.67      1324.69 o                         
   6   5   1      17625.45      15825.51       191.09 o                         
   7   5   1      19430.46      21227.10       223.16 o                         
   8   5   1       2514.46       3361.91        90.27 o                         
   9   5   1        853.49       1377.96        67.96 o                         
  10   5   1       6020.44       5713.47       179.29 o                         
  11   5   1       7971.01       8300.99       221.78 o                         
  12   5   1        164.46          0.00       121.28 o                         
  13   5   1       1921.31       1559.34       147.28 o                         
  14   5   1       1052.39        963.42        92.51 o                         
  15   5   1       1348.23       1523.19       117.76 o                         
  16   5   1        531.43        460.23       148.43 o                         
  17   5   1       8198.37       8869.37       261.29 o                         
  18   5   1       5784.81       5751.39       214.45 o                         
  19   5   1      37501.58      37143.58       564.43 o                         
  20   5   1       2233.08       2569.21       211.59 o                         
  21   5   1      89170.84      90224.34      1264.34 o                         
  22   5   1        501.03       1325.18       240.72 o                         
  23   5   1     119667.86     121234.23      1850.08 o                         
  24   5   1       3613.89       4292.10       338.85 o                         
  25   5   1      55121.50      55147.79      1153.92 o                         
  26   5   1        295.48       1060.59       285.97 o                         
 -26   6   1        757.13       1100.73       229.80 o                         
 -25   6   1        243.91        278.54       208.25 o                         
 -24   6   1        196.70        603.72       230.16 o                         
 -23   6   1         30.95          0.00       170.63 o                         
 -22   6   1        154.38          0.00       161.52 o                         
 -21   6   1       3380.79       3238.49       228.71 o                         
 -20   6   1       7910.86       7448.81       249.21 o                         
 -19   6   1      43298.63      44142.94       692.30 o                         
 -18   6   1       1706.35       1880.07       203.39 o                         
 -17   6   1      22506.89      22415.48       434.21 o                         
 -16   6   1       5970.49       5943.28       173.97 o                         
 -15   6   1      86720.91      89641.64       940.28 o                         
 -14   6   1       1499.54       1510.33        86.72 o                         
 -13   6   1     146972.50     152813.06      1376.03 o                         
 -12   6   1       8760.62       8725.18       223.74 o                         
 -11   6   1      71324.09      71294.71       665.73 o                         
 -10   6   1      34043.02      37257.08       397.47 o                         
  -9   6   1     147774.55     156040.41      1458.47 o                         
  -8   6   1       1624.73       2308.99        77.04 o                         
  -7   6   1       3771.66       4429.98       144.00 o                         
  -6   6   1      47578.57      48356.06       509.58 o                         
  -5   6   1      29850.42      29102.63       329.66 o                         
  -4   6   1       8958.61       8836.14       194.27 o                         
  -3   6   1        708.73        831.92        74.66 o                         
  -2   6   1       5016.54       4879.47       174.06 o                         
  -1   6   1         26.97          0.00        41.04 o                         
   0   6   1      23093.12      22467.52       232.08 o                         
   1   6   1       6906.25       7991.92       125.00 o                         
   2   6   1       1552.44       1502.80        68.00 o                         
   3   6   1      29611.09      29784.70       307.72 o                         
   4   6   1       7322.17       8708.67       139.63 o                         
   5   6   1     116273.62     122160.29      1207.55 o                         
   6   6   1       3337.19       2894.33       116.71 o                         
   7   6   1     137453.39     137601.09      1287.09 o                         
   8   6   1      58717.71      58281.32       575.70 o                         
   9   6   1      67937.38      72370.13       664.25 o                         
  10   6   1      74561.16      74928.98       689.79 o                         
  11   6   1      30671.52      29895.86       314.35 o                         
  12   6   1      38989.01      38840.77       417.09 o                         
  13   6   1      21893.65      23396.40       287.12 o                         
  14   6   1      45751.80      43961.65       540.42 o                         
  15   6   1       2105.41       2047.01       157.28 o                         
  16   6   1      43367.36      46838.60       797.23 o                         
  17   6   1      22043.40      22390.85       436.70 o                         
  18   6   1      33935.82      32964.32       559.66 o                         
  19   6   1      20161.32      20565.31       496.58 o                         
  20   6   1       7040.47       9986.98       475.41 o                         
  21   6   1       8060.74       9057.29       629.80 o                         
  22   6   1        222.60        471.47       165.67 o                         
  23   6   1        461.46       1312.72       326.14 o                         
  24   6   1      10167.40      11011.03       368.31 o                         
  25   6   1        414.20        860.67       272.22 o                         
  26   6   1      14718.28      15306.11       541.29 o                         
 -26   7   1      16936.34      17159.62       468.16 o                         
 -25   7   1       2186.04       2020.51       215.39 o                         
 -24   7   1      30860.99      31155.72       550.59 o                         
 -23   7   1       3148.19       3063.58       212.03 o                         
 -22   7   1      30609.74      31991.96       542.05 o                         
 -21   7   1      11593.91      11325.02       327.30 o                         
 -20   7   1      23090.71      24701.90       530.96 o                         
 -19   7   1      18181.85      18162.92       374.79 o                         
 -18   7   1       4306.83       4807.85       191.71 o                         
 -17   7   1        134.41        206.99       128.93 o                         
 -16   7   1       7061.09       6699.17       197.91 o                         
 -15   7   1        596.39        458.12        94.43 o                         
 -14   7   1       7864.66       7779.74       218.12 o                         
 -13   7   1      18321.51      18340.77       298.17 o                         
 -12   7   1       1690.62       1224.23        81.86 o                         
 -11   7   1     121924.41     126701.24      1206.95 o                         
 -10   7   1        157.78        121.19        85.53 o                         
  -9   7   1     122200.83     121129.33      1213.96 o                         
  -8   7   1      12267.54      10817.22       194.59 o                         
  -7   7   1     160310.77     165610.48      1697.30 o                         
  -6   7   1       7088.52       8565.43       148.20 o                         
  -5   7   1     107515.95     112634.15      1194.02 o                         
  -4   7   1       5743.80       5200.22       102.28 o                         
  -3   7   1       2618.18       2394.40        68.20 o                         
  -2   7   1       5729.07       5985.66       107.33 o                         
  -1   7   1      71593.21      71059.20       647.42 o                         
   0   7   1       3851.20       4264.18        98.59 o                         
   1   7   1     180145.80     181457.47      1764.03 o                         
   2   7   1      42422.04      43043.58       597.41 o                         
   3   7   1     212979.97     216283.03      1986.68 o                         
   4   7   1      42208.17      44731.52       490.24 o                         
   5   7   1     185811.97     192050.94      1876.99 o                         
   6   7   1      47933.11      45650.07       488.26 o                         
   7   7   1     207165.17     208729.36      2040.32 o                         
   8   7   1       6248.95       6597.03       133.52 o                         
   9   7   1     159551.30     157756.95      1476.61 o                         
  10   7   1        715.00       1245.26        82.14 o                         
  11   7   1      47666.57      49494.75       513.89 o                         
  12   7   1      37687.21      38819.72       423.37 o                         
  13   7   1      12779.97      12640.76       216.86 o                         
  14   7   1      52046.18      51215.77       573.73 o                         
  15   7   1          2.45          0.00        85.57 o                         
  16   7   1      85095.45      87086.67       922.53 o                         
  17   7   1       3339.62       3170.42       157.41 o                         
  18   7   1      41772.89      42100.36       606.75 o                         
  19   7   1        462.16        639.82       145.81 o                         
  20   7   1     132877.28     133444.03      1850.97 o                         
  21   7   1       4485.89       4772.45       295.38 o                         
  22   7   1      81458.30      81676.50      1068.42 o                         
  23   7   1      18290.62      17942.76       476.67 o                         
  24   7   1      58688.80      59389.98       844.71 o                         
  25   7   1       9520.90       9341.02       416.84 o                         
  26   7   1      48067.39      48748.27       949.03 o                         
 -26   8   1      14415.81      14573.72       443.67 o                         
 -25   8   1       5350.30       5052.33       256.12 o                         
 -24   8   1      22006.76      22774.03       469.68 o                         
 -23   8   1        660.13        427.78       185.51 o                         
 -22   8   1      51582.15      51137.24       747.82 o                         
 -21   8   1       1161.18       1087.68       179.22 o                         
 -20   8   1     120786.64     123288.94      1514.68 o                         
 -19   8   1      13603.89      14396.17       440.90 o                         
 -18   8   1      58152.95      58122.86       787.61 o                         
 -17   8   1       5550.69       5763.40       211.44 o                         
 -16   8   1      76730.37      74570.84       949.10 o                         
 -15   8   1      31827.98      30584.21       471.19 o                         
 -14   8   1     121538.38     124290.96      1371.43 o                         
 -13   8   1      31713.08      32592.29       400.59 o                         
 -12   8   1      32785.18      30600.14       378.79 o                         
 -11   8   1      38541.03      38410.23       445.09 o                         
 -10   8   1     129031.26     134587.36      1349.29 o                         
  -9   8   1      16505.48      15321.94       294.97 o                         
  -8   8   1      39276.30      41646.93       462.92 o                         
  -7   8   1     106023.94     114629.39      1150.49 o                         
  -6   8   1      11591.73      12961.16       207.37 o                         
  -5   8   1     157000.52     154916.70      1626.81 o                         
  -4   8   1      51637.65      53800.62       530.25 o                         
  -3   8   1     324779.12     338751.62      3091.01 o                         
  -2   8   1      92297.76      95533.93       862.03 o                         
  -1   8   1     199004.50     197521.67      1735.43 o                         
   0   8   1       2974.63       2940.77        76.52 o                         
   1   8   1     153487.59     149476.53      1323.07 o                         
   2   8   1      27884.80      26880.05       370.18 o                         
   3   8   1      55840.77      55529.50       602.96 o                         
   4   8   1       6507.21       6045.08       141.12 o                         
   5   8   1       6864.87       7066.58       143.19 o                         
   6   8   1        174.87        178.28        67.12 o                         
   7   8   1       8280.59       9258.90       164.85 o                         
   8   8   1       8692.17       8707.06       195.63 o                         
   9   8   1      71853.48      71129.36       744.16 o                         
  10   8   1      23915.93      23683.05       289.45 o                         
  11   8   1      83307.62      86610.17       849.13 o                         
  12   8   1       5016.88       4891.72       137.93 o                         
  13   8   1      47883.78      49334.46       556.26 o                         
  14   8   1      16579.45      15934.96       257.30 o                         
  15   8   1      13643.60      13882.88       244.67 o                         
  16   8   1       5977.50       5770.41       207.17 o                         
  17   8   1       6158.14       5973.39       209.21 o                         
  18   8   1         73.64        227.91       136.43 o                         
  19   8   1       4755.29       4588.44       210.12 o                         
  20   8   1       3025.01       3480.87       214.60 o                         
  21   8   1       5084.39       4837.15       215.51 o                         
  22   8   1        882.32       1300.99       181.96 o                         
  23   8   1       2048.74       2221.68       201.83 o                         
  24   8   1       2259.85       2262.24       211.04 o                         
  25   8   1        878.66        686.23       202.50 o                         
  26   8   1       2679.24       3320.87       254.69 o                         
 -26   9   1       9578.41       8998.15       331.96 o                         
 -25   9   1        662.52        805.21       211.17 o                         
 -24   9   1       7172.34       7011.91       288.48 o                         
 -23   9   1       6199.60       5995.87       283.63 o                         
 -22   9   1       4316.71       4090.94       225.85 o                         
 -21   9   1      19737.56      20049.08       424.99 o                         
 -20   9   1        295.68        707.76       168.89 o                         
 -19   9   1      44256.48      43491.61       647.56 o                         
 -18   9   1       1027.50       1256.03       162.03 o                         
 -17   9   1      12058.62      11662.52       303.20 o                         
 -16   9   1       3918.12       3914.82       187.06 o                         
 -15   9   1      26911.31      26145.63       431.69 o                         
 -14   9   1      88751.67      88980.73      1099.90 o                         
 -13   9   1       2785.50       2411.15       112.16 o                         
 -12   9   1     166946.33     170933.31      1709.04 o                         
 -11   9   1      59478.57      62454.57       674.79 o                         
 -10   9   1     290674.66     297793.47      2911.84 o                         
  -9   9   1      31540.22      29509.11       359.73 o                         
  -8   9   1     238894.12     241512.16      2367.02 o                         
  -7   9   1      36918.36      36747.04       417.70 o                         
  -6   9   1     155246.95     151520.14      1504.08 o                         
  -5   9   1       9974.78       9251.61       206.16 o                         
  -4   9   1     105866.80     111163.70      1050.41 o                         
  -3   9   1      12305.28      12479.39       175.18 o                         
  -2   9   1       3877.16       3285.25        86.90 o                         
  -1   9   1       2549.48       2677.28        79.72 o                         
   0   9   1      33196.58      33564.96       342.03 o                         
   1   9   1       3276.18       3588.79       123.84 o                         
   2   9   1      82255.47      82037.38       791.02 o                         
   3   9   1        198.61          0.00        55.41 o                         
   4   9   1      95626.55      91349.30       872.39 o                         
   5   9   1      15817.88      15587.57       246.32 o                         
   6   9   1      90173.66      85774.83       877.64 o                         
   7   9   1       6145.31       5623.17       170.07 o                         
   8   9   1     152394.28     145261.12      1450.18 o                         
   9   9   1      30540.38      28985.03       354.94 o                         
  10   9   1     159772.19     160275.34      1658.08 o                         
  11   9   1      30423.85      30205.77       374.14 o                         
  12   9   1      86275.82      86057.37       901.73 o                         
  13   9   1     123975.25     124906.27      1275.40 o                         
  14   9   1      24548.17      23278.09       328.67 o                         
  15   9   1      87322.20      88636.25      1007.16 o                         
  16   9   1        256.00         94.53       128.81 o                         
  17   9   1      17432.41      17156.58       366.49 o                         
  18   9   1        338.35        291.88       144.33 o                         
  19   9   1      25968.38      25246.41       451.89 o                         
  20   9   1       6370.15       5855.96       241.09 o                         
  21   9   1      15785.59      15075.36       380.41 o                         
  22   9   1        790.16        495.96       182.21 o                         
  23   9   1        620.14        909.88       288.88 o                         
  24   9   1       2790.28       2357.14       216.25 o                         
  25   9   1         91.67         22.46       200.59 o                         
 -25  10   1      41021.96      42330.93       696.50 o                         
 -24  10   1       1900.26       1294.40       216.77 o                         
 -23  10   1      59199.22      59414.63       855.12 o                         
 -22  10   1        338.42        332.82       200.67 o                         
 -21  10   1      64775.84      66813.55       917.26 o                         
 -20  10   1       1907.13       1988.31       193.25 o                         
 -19  10   1      45163.73      45696.68       677.50 o                         
 -18  10   1       1039.89        788.68       162.03 o                         
 -17  10   1      60115.88      60184.35       814.89 o                         
 -16  10   1        774.86        722.29       246.13 o                         
 -15  10   1      11545.22      10806.68       287.47 o                         
 -14  10   1         57.72          0.00       193.57 o                         
 -13  10   1       2327.46       1885.75       121.03 o                         
 -12  10   1       2800.09       2590.97       219.83 o                         
 -11  10   1      42211.52      43693.16       538.85 o                         
 -10  10   1      59826.89      60825.91       661.57 o                         
  -9  10   1       3911.29       4211.84       145.00 o                         
  -8  10   1      28782.99      27942.49       367.84 o                         
  -7  10   1      10254.93      10130.86       190.01 o                         
  -6  10   1      82122.23      79352.60      1232.06 o                         
  -5  10   1        320.26        298.09        58.42 o                         
  -4  10   1     224920.02     223077.30      2059.97 o                         
  -3  10   1      27186.82      26108.20       393.75 o                         
  -2  10   1     299506.28     313825.31      2741.31 o                         
  -1  10   1      63657.32      62838.08       707.75 o                         
   0  10   1      96229.13      98213.09       894.07 o                         
   1  10   1      29641.19      30016.71       318.90 o                         
   2  10   1     176066.61     176157.72      1561.25 o                         
   3  10   1       7849.23       7945.57       180.47 o                         
   4  10   1      54749.00      52125.44       529.02 o                         
   5  10   1      15257.72      14650.70       228.04 o                         
   6  10   1      27380.50      25661.66       337.41 o                         
   7  10   1      11499.11      10233.88       230.84 o                         
   8  10   1      31853.57      32742.90       392.33 o                         
   9  10   1      38380.05      40464.72       467.19 o                         
  10  10   1      16277.60      16260.87       346.78 o                         
  11  10   1      17846.33      18592.68       275.20 o                         
  12  10   1       3613.88       3191.29       153.29 o                         
  13  10   1      12555.64      11941.92       250.78 o                         
  14  10   1       1738.80       1866.94       162.52 o                         
  15  10   1      30149.88      30022.65       474.71 o                         
  16  10   1         61.33          0.00       135.99 o                         
  17  10   1      19511.69      19177.14       380.02 o                         
  18  10   1       6127.97       5479.87       226.63 o                         
  19  10   1      82596.29      82035.05      1063.75 o                         
  20  10   1         54.74         38.81       166.27 o                         
  21  10   1      43703.84      43499.55       726.14 o                         
  22  10   1        737.15        569.90       186.80 o                         
  23  10   1       4380.89       4278.52       295.80 o                         
  24  10   1       7453.95       7653.95       297.81 o                         
  25  10   1        432.83        521.29       212.55 o                         
 -25  11   1       2229.08       2233.53       242.66 o                         
 -24  11   1       4784.67       4797.36       270.19 o                         
 -23  11   1       3013.00       2950.31       234.48 o                         
 -22  11   1       8592.97       8659.60       303.78 o                         
 -21  11   1       1620.49       1421.87       215.55 o                         
 -20  11   1       5960.31       5852.86       244.29 o                         
 -19  11   1      14057.43      13407.13       356.70 o                         
 -18  11   1         59.43          0.00       159.54 o                         
 -17  11   1      30380.32      30587.94       506.47 o                         
 -16  11   1       3622.03       2929.77       183.25 o                         
 -15  11   1       9664.38       9424.69       278.04 o                         
 -14  11   1        927.44        513.46       139.99 o                         
 -13  11   1       3122.67       2607.00       161.38 o                         
 -12  11   1       8476.57       7408.77       200.13 o                         
 -11  11   1        641.24        361.56       201.89 o                         
 -10  11   1      53643.43      55913.59       660.85 o                         
  -9  11   1       3439.32       3514.04       204.94 o                         
  -8  11   1      30434.59      30263.42       371.63 o                         
  -7  11   1       6473.17       6855.43       311.22 o                         
  -6  11   1      43189.31      43459.27       491.17 o                         
  -5  11   1       7164.47       8579.19       156.93 o                         
  -4  11   1      28958.00      28062.61       320.55 o                         
  -3  11   1        791.11        654.85        68.84 o                         
  -2  11   1       9072.37       7556.75       229.10 o                         
  -1  11   1      67258.58      70433.29       663.06 o                         
   0  11   1      24205.28      22921.52       266.75 o                         
   1  11   1      38486.91      37700.57       570.68 o                         
   2  11   1      15754.13      13021.38       250.08 o                         
   3  11   1      11844.65      11773.99       264.87 o                         
   4  11   1      29671.38      27132.38       313.91 o                         
   5  11   1      28432.60      29098.30       457.32 o                         
   6  11   1      17114.64      15288.84       248.16 o                         
   7  11   1        118.60          0.25       147.29 o                         
   8  11   1      66789.04      65909.72       708.47 o                         
   9  11   1      26937.44      26569.00       347.47 o                         
  10  11   1      18035.30      17566.78       268.66 o                         
  11  11   1      38428.50      37915.89       457.82 o                         
  12  11   1      24513.90      22773.32       345.88 o                         
  13  11   1      32761.82      31015.03       433.85 o                         
  14  11   1      19678.09      18887.80       364.44 o                         
  15  11   1      14503.97      13829.91       323.37 o                         
  16  11   1       1578.35       1389.32       160.52 o                         
  17  11   1       7926.09       7210.50       244.05 o                         
  18  11   1       6234.58       6240.64       242.06 o                         
  19  11   1        462.75        508.90       207.01 o                         
  20  11   1      19563.16      19234.96       467.78 o                         
  21  11   1        834.24        678.08       187.01 o                         
  22  11   1       7765.10       7457.76       287.82 o                         
  23  11   1      18700.03      18190.69       427.91 o                         
  24  11   1      11781.03      11233.83       357.58 o                         
  25  11   1      15932.82      14888.36       419.21 o                         
 -25  12   1        195.06         90.96       222.36 o                         
 -24  12   1       1620.41       1690.85       258.78 o                         
 -23  12   1       2010.69       1440.91       221.87 o                         
 -22  12   1        396.77         47.08       203.08 o                         
 -21  12   1      20457.87      19538.56       479.88 o                         
 -20  12   1      13015.24      12165.29       363.75 o                         
 -19  12   1      32065.32      30762.93       536.45 o                         
 -18  12   1       3337.88       2938.83       206.36 o                         
 -17  12   1      57647.52      56388.12       784.84 o                         
 -16  12   1       2205.66       1971.01       239.27 o                         
 -15  12   1     119776.52     118777.84      1595.83 o                         
 -14  12   1      11177.67      10285.48       292.35 o                         
 -13  12   1     191740.20     192244.09      2244.98 o                         
 -12  12   1       4717.48       4079.26       177.52 o                         
 -11  12   1     110951.89     107833.73      1308.26 o                         
 -10  12   1       2992.96       2418.80       132.40 o                         
  -9  12   1      93228.95      94723.61      1136.04 o                         
  -8  12   1       3889.99       3275.80       119.61 o                         
  -7  12   1      15552.49      13717.76       262.67 o                         
  -6  12   1      22797.67      22359.63       328.60 o                         
  -5  12   1        780.29        702.81        75.28 o                         
  -4  12   1      56191.59      57427.11       586.03 o                         
  -3  12   1        243.33         29.98        70.51 o                         
  -2  12   1      62845.37      59486.38       575.91 o                         
  -1  12   1       3089.37       2700.84        93.64 o                         
   0  12   1      65691.14      66883.37       639.02 o                         
   1  12   1        327.38        242.80        71.37 o                         
   2  12   1      13028.38      11844.67       200.18 o                         
   3  12   1        493.53        136.36       100.29 o                         
   4  12   1      71245.91      70986.17       708.57 o                         
   5  12   1      59195.89      57576.59       588.12 o                         
   6  12   1        623.99        592.01       101.39 o                         
   7  12   1     191361.06     192028.36      1907.58 o                         
   8  12   1       2218.07       1583.77       130.06 o                         
   9  12   1     149069.52     147976.61      1591.45 o                         
  10  12   1       7792.19       7339.93       230.35 o                         
  11  12   1     124801.52     118588.29      1300.51 o                         
  12  12   1      47294.88      48112.56       725.92 o                         
  13  12   1     114485.67     114569.77      1391.64 o                         
  14  12   1      43098.75      42629.79       618.88 o                         
  15  12   1      42783.24      40364.61       598.10 o                         
  16  12   1      34523.61      34250.75       541.94 o                         
  17  12   1       1658.82       1440.49       176.39 o                         
  18  12   1      27739.27      26210.88       476.23 o                         
  19  12   1        790.52        660.42       188.51 o                         
  20  12   1       3420.00       3123.96       217.19 o                         
  21  12   1       5662.53       5303.00       248.71 o                         
  22  12   1         44.66          0.00       192.38 o                         
  23  12   1       4112.95       4406.51       252.69 o                         
  24  12   1       5007.19       4692.82       267.54 o                         
 -24  13   1        376.57         72.12       225.34 o                         
 -23  13   1      11216.73      10979.90       358.17 o                         
 -22  13   1          5.23          0.00       201.55 o                         
 -21  13   1      33039.56      33002.97       581.10 o                         
 -20  13   1        382.01        129.96       193.52 o                         
 -19  13   1      45521.80      43954.82       679.65 o                         
 -18  13   1       1270.85        746.53       185.33 o                         
 -17  13   1      42583.40      40834.71       629.13 o                         
 -16  13   1       4499.75       4361.54       214.20 o                         
 -15  13   1       1110.38       1099.88       166.26 o                         
 -14  13   1      32465.40      33159.66       529.55 o                         
 -13  13   1       2770.86       2740.18       178.86 o                         
 -12  13   1      50376.03      49056.98       682.03 o                         
 -11  13   1      15164.37      14149.18       315.51 o                         
 -10  13   1     107517.58     109692.45      1329.16 o                         
  -9  13   1      32282.95      30799.91       473.94 o                         
  -8  13   1      62509.93      60441.77       667.54 o                         
  -7  13   1      30726.65      30149.35       509.87 o                         
  -6  13   1      71325.95      71999.89       838.66 o                         
  -5  13   1       1458.68       1127.49       108.11 o                         
  -4  13   1      26940.55      26594.22       322.69 o                         
  -3  13   1         30.94          0.00        73.34 o                         
  -2  13   1        276.14        104.41        75.69 o                         
  -1  13   1      23669.00      21065.25       289.08 o                         
   0  13   1       8954.54       8204.03       255.98 o                         
   1  13   1     154619.22     154555.31      1718.08 o                         
   2  13   1      31601.22      30282.54       339.14 o                         
   3  13   1     250991.16     255180.03      2365.51 o                         
   4  13   1      41548.35      38710.26       538.81 o                         
   5  13   1     196784.25     200101.77      1872.96 o                         
   6  13   1      92302.49      90739.33       890.49 o                         
   7  13   1      51197.79      49659.92       650.77 o                         
   8  13   1     107418.70     109338.32      1204.10 o                         
   9  13   1      24006.12      23069.66       350.15 o                         
  10  13   1      44831.74      42047.62       539.05 o                         
  11  13   1         54.91         33.49       107.37 o                         
  12  13   1      33883.38      33904.50       576.59 o                         
  13  13   1       8863.37       9031.33       274.27 o                         
  14  13   1      20566.30      19156.48       623.71 o                         
  15  13   1       9194.07       9592.99       299.47 o                         
  16  13   1       5723.26       5635.24       329.33 o                         
  17  13   1      36691.64      36040.64       576.78 o                         
  18  13   1       9108.85       8785.81       339.19 o                         
  19  13   1       7815.21       8121.03       417.01 o                         
  20  13   1      11874.30      11544.16       355.75 o                         
  21  13   1       3652.71       3292.42       231.00 o                         
  22  13   1      15956.48      15896.80       431.57 o                         
  23  13   1          0.25          0.00       210.65 o                         
  24  13   1      21412.43      20689.77       481.06 o                         
 -24  14   1      11819.60      12437.65       390.77 o                         
 -23  14   1      36883.17      37238.39       704.77 o                         
 -22  14   1      55124.95      54685.32       822.64 o                         
 -21  14   1      19989.04      19945.22       455.16 o                         
 -20  14   1      75382.79      73044.27      1004.06 o                         
 -19  14   1       4723.77       4103.12       240.67 o                         
 -18  14   1      79420.46      81209.35      1078.20 o                         
 -17  14   1       1573.32       1360.76       194.52 o                         
 -16  14   1     180974.19     175956.64      2097.95 o                         
 -15  14   1       1759.53       1782.61       186.93 o                         
 -14  14   1     142449.91     143797.27      1732.47 o                         
 -13  14   1      30352.95      30298.63       498.15 o                         
 -12  14   1      82182.70      79821.36      1022.04 o                         
 -11  14   1      19272.01      18789.41       370.56 o                         
 -10  14   1      42371.46      40336.98       587.08 o                         
  -9  14   1      12186.96      10202.70       276.02 o                         
  -8  14   1       3176.44       3470.61       244.36 o                         
  -7  14   1       2523.66       1925.20       127.71 o                         
  -6  14   1       6355.33       6863.49       164.28 o                         
  -5  14   1       7348.38       6939.13       161.99 o                         
  -4  14   1      82984.46      85048.55       824.05 o                         
  -3  14   1      17615.36      17689.53       245.07 o                         
  -2  14   1      78665.48      79869.93       761.96 o                         
  -1  14   1        959.88        809.12        88.07 o                         
   0  14   1     124674.18     129764.55      1185.87 o                         
   1  14   1      12316.03      13931.41       282.54 o                         
   2  14   1      24495.19      23090.93       288.76 o                         
   3  14   1      16444.78      15903.98       322.82 o                         
   4  14   1        536.93        302.22        88.01 o                         
   5  14   1      30585.81      28541.49       347.60 o                         
   6  14   1       1396.93       1275.08       109.31 o                         
   7  14   1      67073.52      66225.43       775.69 o                         
   8  14   1      28069.55      27402.65       405.35 o                         
   9  14   1      71770.23      70007.13       819.75 o                         
  10  14   1      32775.80      30608.69       486.17 o                         
  11  14   1      45340.42      44171.20       692.37 o                         
  12  14   1      58020.06      57096.71       779.12 o                         
  13  14   1      12241.16      11675.33       318.65 o                         
  14  14   1      33247.41      31304.33       515.60 o                         
  15  14   1        222.09        198.93       166.84 o                         
  16  14   1      36787.40      35255.67       569.15 o                         
  17  14   1        418.10        368.16       181.28 o                         
  18  14   1       1395.05       1094.71       195.32 o                         
  19  14   1      28243.25      27433.16       511.76 o                         
  20  14   1       1113.44        865.31       243.35 o                         
  21  14   1      37785.09      37970.41       637.31 o                         
  22  14   1        247.03        103.59       212.67 o                         
  23  14   1      15185.75      15394.59       462.41 o                         
  24  14   1       3253.93       3008.42       258.27 o                         
 -24  15   1        526.10        800.77       248.46 o                         
 -23  15   1         67.96        290.59       228.36 o                         
 -22  15   1       1694.72       1347.54       236.32 o                         
 -21  15   1       8599.92       7920.62       312.85 o                         
 -20  15   1       1726.71       1410.48       226.11 o                         
 -19  15   1      24001.10      23285.27       480.80 o                         
 -18  15   1       2022.34       2090.90       217.67 o                         
 -17  15   1      43024.06      44407.50       685.15 o                         
 -16  15   1        263.79        174.64       182.79 o                         
 -15  15   1      78812.97      75642.52      1005.03 o                         
 -14  15   1       5808.98       6012.22       336.05 o                         
 -13  15   1      62312.97      61852.38       840.84 o                         
 -12  15   1      11507.94      10972.66       310.94 o                         
 -11  15   1      54148.83      52361.79       728.27 o                         
 -10  15   1      27610.26      26683.90       449.50 o                         
  -9  15   1      68708.99      69329.32       903.44 o                         
  -8  15   1      49912.14      47960.98       668.15 o                         
  -7  15   1      30096.51      29770.58       478.31 o                         
  -6  15   1      38048.71      36237.34       418.84 o                         
  -5  15   1      22021.46      21915.25       295.25 o                         
  -4  15   1      34443.88      34837.95       390.28 o                         
  -3  15   1        739.90        401.55        89.80 o                         
  -2  15   1       1095.16        681.46       108.55 o                         
  -1  15   1       3401.32       2587.67       111.19 o                         
   0  15   1       9098.53       9457.19       391.35 o                         
   1  15   1        298.77        233.79        89.30 o                         
   2  15   1      45256.21      41569.14       446.34 o                         
   3  15   1      24878.92      26008.45       415.81 o                         
   4  15   1      38890.18      36561.53       426.22 o                         
   5  15   1      56271.11      55269.20       587.09 o                         
   6  15   1      28701.50      26870.34       343.23 o                         
   7  15   1     149938.72     150222.44      1626.31 o                         
   8  15   1      11465.99       9884.83       248.19 o                         
   9  15   1     150056.02     147420.72      1607.54 o                         
  10  15   1      10818.92      10629.23       404.92 o                         
  11  15   1     142482.77     142619.84      1712.54 o                         
  12  15   1       1839.16       1555.30       172.82 o                         
  13  15   1     167970.30     163861.53      1950.81 o                         
  14  15   1        722.51       1046.43       177.99 o                         
  15  15   1     121478.34     118660.12      1471.02 o                         
  16  15   1      13708.83      13189.63       377.72 o                         
  17  15   1      93420.16      90879.23      1181.61 o                         
  18  15   1       4026.48       3791.89       233.98 o                         
  19  15   1      23349.65      23350.24       477.61 o                         
  20  15   1       9437.93       9448.87       321.20 o                         
  21  15   1       6765.10       6263.44       286.08 o                         
  22  15   1       5020.17       4602.49       274.73 o                         
  23  15   1         33.13         27.77       227.39 o                         
 -23  16   1      67876.77      69458.66      1007.15 o                         
 -22  16   1      18406.92      17473.97       458.17 o                         
 -21  16   1      45421.75      47277.17       752.82 o                         
 -20  16   1       7736.18       7945.43       313.43 o                         
 -19  16   1      53432.63      53545.14       802.93 o                         
 -18  16   1      21589.75      20938.47       458.60 o                         
 -17  16   1      41325.58      40036.44       646.80 o                         
 -16  16   1      20559.47      20392.22       473.16 o                         
 -15  16   1       9794.65       9847.06       328.86 o                         
 -14  16   1       2127.71       1681.17       195.74 o                         
 -13  16   1      13524.53      13172.77       344.77 o                         
 -12  16   1      14900.10      14264.60       505.42 o                         
 -11  16   1       1631.57       1492.34       174.27 o                         
 -10  16   1       6457.96       5866.17       221.19 o                         
  -9  16   1       5207.71       5076.24       207.25 o                         
  -8  16   1        794.00        365.01       150.76 o                         
  -7  16   1      11757.61      10962.31       253.10 o                         
  -6  16   1       6086.70       5155.64       226.23 o                         
  -5  16   1        532.57        245.19        98.23 o                         
  -4  16   1       1810.58       1692.78       112.83 o                         
  -3  16   1       8911.99       9382.21       199.18 o                         
  -2  16   1      21994.16      21628.89       288.90 o                         
  -1  16   1       2790.20       2210.48       115.81 o                         
   0  16   1      26105.99      27003.54       332.75 o                         
   1  16   1        373.44        368.00        96.93 o                         
   2  16   1       9910.85       9877.79       241.66 o                         
   3  16   1      18962.88      17944.49       274.55 o                         
   4  16   1        504.62        216.48       101.62 o                         
   5  16   1      26004.30      25437.97       335.85 o                         
   6  16   1        328.29          0.00       180.99 o                         
   7  16   1      40536.65      40622.18       537.24 o                         
   8  16   1       1294.22       1410.88       207.94 o                         
   9  16   1      10175.60       9229.89       290.76 o                         
  10  16   1      13206.64      12218.94       329.00 o                         
  11  16   1        527.34        397.88       188.19 o                         
  12  16   1      61742.03      59416.92       819.66 o                         
  13  16   1         77.86          0.00       165.57 o                         
  14  16   1      10932.64      10967.70       336.22 o                         
  15  16   1       3555.13       3180.44       221.37 o                         
  16  16   1      26032.38      25776.92       492.58 o                         
  17  16   1      19935.31      19930.63       444.35 o                         
  18  16   1      31177.86      31136.86       559.67 o                         
  19  16   1      45276.47      44352.06       706.21 o                         
  20  16   1       5520.18       4947.68       269.73 o                         
  21  16   1      13335.93      13341.39       404.20 o                         
  22  16   1       1565.16       1290.10       243.71 o                         
  23  16   1       9077.30       8803.29       353.80 o                         
 -23  17   1      27112.23      28463.71       588.23 o                         
 -22  17   1        219.06        327.29       235.55 o                         
 -21  17   1      29867.38      29953.65       585.60 o                         
 -20  17   1        130.82         39.07       221.72 o                         
 -19  17   1      43455.14      42275.42       694.15 o                         
 -18  17   1       1524.72       1571.73       241.96 o                         
 -17  17   1      54994.59      53633.79       800.55 o                         
 -16  17   1      29770.36      27288.52       520.53 o                         
 -15  17   1      36196.05      33861.64       576.82 o                         
 -14  17   1      11948.87      10617.56       348.52 o                         
 -13  17   1       2758.65       2170.88       198.90 o                         
 -12  17   1       1116.38        586.69       192.22 o                         
 -11  17   1          3.63          0.00       165.57 o                         
 -10  17   1          6.05          0.00       154.63 o                         
  -9  17   1       7116.69       6614.99       234.94 o                         
  -8  17   1       2585.19       2319.25       181.42 o                         
  -7  17   1       8195.66       7532.25       252.80 o                         
  -6  17   1       1765.48       1603.20       171.55 o                         
  -5  17   1         35.82          0.00       132.52 o                         
  -4  17   1      23420.07      23108.09       321.82 o                         
  -3  17   1        121.88          0.00       121.59 o                         
  -2  17   1         75.66          0.00       152.84 o                         
  -1  17   1      23181.53      22398.22       304.75 o                         
   0  17   1       9805.21       9365.56       227.46 o                         
   1  17   1      34711.49      32857.21       517.19 o                         
   2  17   1      10855.11      10662.75       226.17 o                         
   3  17   1      39708.20      39620.78       462.63 o                         
   4  17   1       7193.05       6431.16       173.68 o                         
   5  17   1      27605.79      27693.56       512.93 o                         
   6  17   1      30523.96      28767.20       431.59 o                         
   7  17   1      19138.24      19237.44       345.29 o                         
   8  17   1      41784.05      41995.37       627.27 o                         
   9  17   1       2249.41       1923.39       181.15 o                         
  10  17   1      48099.56      48126.74       699.57 o                         
  11  17   1      12758.54      11673.15       337.85 o                         
  12  17   1      16297.57      16092.90       386.23 o                         
  13  17   1      28151.12      26651.56       543.06 o                         
  14  17   1      65465.04      64763.09       896.68 o                         
  15  17   1      66309.40      64701.71       902.79 o                         
  16  17   1      43915.00      41030.31       660.61 o                         
  17  17   1      54371.92      55042.92       815.01 o                         
  18  17   1      15685.72      14948.13       410.03 o                         
  19  17   1      38084.34      38187.43       647.82 o                         
  20  17   1        282.21        356.78       224.57 o                         
  21  17   1      21628.85      21144.84       493.63 o                         
  22  17   1       1760.87       1654.67       282.06 o                         
 -22  18   1       9067.19       8953.64       427.46 o                         
 -21  18   1        487.06        336.33       238.91 o                         
 -20  18   1       1376.40       1278.72       250.35 o                         
 -19  18   1      11001.39      10864.33       433.97 o                         
 -18  18   1        116.96        245.32       226.37 o                         
 -17  18   1      25627.43      26445.14       528.25 o                         
 -16  18   1      17180.17      15995.56       423.22 o                         
 -15  18   1      77958.39      76609.38      1041.38 o                         
 -14  18   1       4144.73       3667.31       235.25 o                         
 -13  18   1      77765.53      76424.27      1027.37 o                         
 -12  18   1        778.08        621.46       187.98 o                         
 -11  18   1      52784.46      51662.91       747.77 o                         
 -10  18   1        382.24        311.13       174.82 o                         
  -9  18   1      59444.30      58683.55       818.67 o                         
  -8  18   1      10190.14       9615.36       310.23 o                         
  -7  18   1      18228.62      17823.88       382.12 o                         
  -6  18   1      32915.45      32859.32       528.38 o                         
  -5  18   1       5596.58       5282.90       192.25 o                         
  -4  18   1      74356.66      75414.09       783.98 o                         
  -3  18   1        481.11        240.59       112.96 o                         
  -2  18   1      78826.28      81678.48       838.49 o                         
  -1  18   1       1102.48        979.45       118.21 o                         
   0  18   1      68750.62      70244.41       738.46 o                         
   1  18   1       7459.61       7446.26       198.72 o                         
   2  18   1      55824.53      57308.01       624.86 o                         
   3  18   1      17570.53      17770.96       308.46 o                         
   4  18   1         74.82          0.00       110.42 o                         
   5  18   1      57981.39      55969.41       703.12 o                         
   6  18   1       3549.34       3527.02       251.08 o                         
   7  18   1     125673.34     129860.39      1581.33 o                         
   8  18   1       7213.93       6944.40       247.55 o                         
   9  18   1     136955.66     138571.20      1684.23 o                         
  10  18   1        470.57        417.04       176.40 o                         
  11  18   1      93556.52      93380.30      1199.87 o                         
  12  18   1       1715.07       1522.09       197.34 o                         
  13  18   1     101617.27     102035.44      1430.24 o                         
  14  18   1       3998.32       3069.09       230.75 o                         
  15  18   1      24648.39      23797.70       483.68 o                         
  16  18   1        992.29        817.84       214.60 o                         
  17  18   1       8263.69       7997.64       313.70 o                         
  18  18   1        371.68        641.93       225.02 o                         
  19  18   1        545.20        574.13       229.52 o                         
  20  18   1        698.70        827.67       238.64 o                         
  21  18   1       1799.49       1548.28       256.73 o                         
  22  18   1       3751.67       2917.48       282.45 o                         
 -21  19   1       5672.34       5393.94       420.74 o                         
 -20  19   1      10957.17      11050.09       549.78 o                         
 -19  19   1      20190.53      19814.09       484.73 o                         
 -18  19   1       7567.67       6875.42       305.15 o                         
 -17  19   1      16182.74      15786.48       433.38 o                         
 -16  19   1       8716.60       8177.01       308.93 o                         
 -15  19   1      15922.90      15536.74       457.02 o                         
 -14  19   1       1566.74       1005.32       212.95 o                         
 -13  19   1      13888.35      13277.86       382.08 o                         
 -12  19   1      10871.95      10003.68       324.62 o                         
 -11  19   1      13108.63      12188.90       361.33 o                         
 -10  19   1      52876.15      52121.71      1050.15 o                         
  -9  19   1        906.30        481.23       186.08 o                         
  -8  19   1      36715.57      36896.19       594.30 o                         
  -7  19   1       3006.60       2373.11       197.89 o                         
  -6  19   1      32026.56      31766.31       529.01 o                         
  -5  19   1      22788.45      22681.42       434.58 o                         
  -4  19   1       6328.28       5571.40       169.87 o                         
  -3  19   1      22533.79      21554.96       324.71 o                         
  -2  19   1       4883.11       5145.44       165.13 o                         
  -1  19   1      22203.54      21524.88       342.45 o                         
   0  19   1      36548.44      37119.33       477.83 o                         
   1  19   1      54624.55      53966.28       602.17 o                         
   2  19   1      84730.91      86226.40       887.13 o                         
   3  19   1      42485.22      42080.01       500.20 o                         
   4  19   1      96200.56      98010.89      1127.05 o                         
   5  19   1      21752.27      22597.98       389.34 o                         
   6  19   1      45436.75      47283.61       694.48 o                         
   7  19   1        399.66        187.98       178.85 o                         
   8  19   1      31290.58      31164.00       536.21 o                         
   9  19   1       1564.82       1181.47       197.41 o                         
  10  19   1      12763.55      11379.58       356.44 o                         
  11  19   1       1692.68       1504.59       207.77 o                         
  12  19   1         85.76          0.00       189.70 o                         
  13  19   1      13087.95      12871.38       398.66 o                         
  14  19   1       1170.21        711.23       210.86 o                         
  15  19   1       1468.44       1269.96       233.89 o                         
  16  19   1       1566.13        772.89       275.95 o                         
  17  19   1       4501.10       4101.63       268.03 o                         
  18  19   1       5345.65       4662.78       282.36 o                         
  19  19   1        359.35          0.00       231.66 o                         
  20  19   1       2113.98       1776.14       260.09 o                         
  21  19   1       1263.34       1229.38       263.82 o                         
 -21  20   1      25920.66      26233.28       577.72 o                         
 -20  20   1       3452.26       3512.72       297.07 o                         
 -19  20   1      26395.06      26160.93       555.43 o                         
 -18  20   1      21905.71      21582.45       506.93 o                         
 -17  20   1      27490.07      27008.18       554.27 o                         
 -16  20   1      40581.71      40677.24       687.23 o                         
 -15  20   1       6956.07       6214.00       289.33 o                         
 -14  20   1      40772.69      41064.57       675.90 o                         
 -13  20   1        306.50         89.39       204.01 o                         
 -12  20   1      93571.84      93266.92      1223.31 o                         
 -11  20   1      18517.35      17014.24       410.96 o                         
 -10  20   1      22450.79      22820.22       491.98 o                         
  -9  20   1      29574.33      29441.69       529.01 o                         
  -8  20   1      64428.17      65593.86       906.98 o                         
  -7  20   1      13474.45      12762.72       362.29 o                         
  -6  20   1      35287.29      35328.68       578.21 o                         
  -5  20   1      28379.20      28109.38       498.72 o                         
  -4  20   1       9630.18       9243.78       345.46 o                         
  -3  20   1       8388.25       8107.77       277.89 o                         
  -2  20   1       1461.66        998.52       140.56 o                         
  -1  20   1      67612.88      71137.45       800.16 o                         
   0  20   1        411.10        555.26       135.49 o                         
   1  20   1      59109.79      60155.22       697.64 o                         
   2  20   1       4205.36       4707.60       176.06 o                         
   3  20   1      71137.98      72557.95       816.10 o                         
   4  20   1      54695.63      57708.59       734.21 o                         
   5  20   1      32247.92      32456.64       543.88 o                         
   6  20   1      84386.07      87770.69      1139.77 o                         
   7  20   1      76562.33      77733.73      1147.95 o                         
   8  20   1      54294.90      54530.68       789.04 o                         
   9  20   1      11143.27      11266.50       354.79 o                         
  10  20   1      52580.66      51245.14       817.28 o                         
  11  20   1      17099.74      15996.36       409.04 o                         
  12  20   1      29612.57      28621.39       537.48 o                         
  13  20   1       4106.23       3468.10       245.29 o                         
  14  20   1       3050.08       3068.79       249.97 o                         
  15  20   1      24334.99      23666.21       507.43 o                         
  16  20   1         10.66          0.00       221.93 o                         
  17  20   1      24679.64      24385.67       522.75 o                         
  18  20   1       2552.92       2226.25       262.53 o                         
  19  20   1      24974.54      25461.02       551.97 o                         
  20  20   1       5926.68       5989.35       319.22 o                         
 -20  21   1       7017.88       6909.17       343.83 o                         
 -19  21   1      23062.55      24380.69       557.50 o                         
 -18  21   1      14454.80      14618.45       454.34 o                         
 -17  21   1      27667.70      26923.57       566.46 o                         
 -16  21   1      24135.33      24454.75       530.80 o                         
 -15  21   1      32348.42      32203.08       603.45 o                         
 -14  21   1      32580.64      32757.81       597.37 o                         
 -13  21   1      16315.49      15303.27       417.07 o                         
 -12  21   1       9104.96       8727.70       311.28 o                         
 -11  21   1      24359.00      23324.51       492.76 o                         
 -10  21   1        240.67          0.00       193.64 o                         
  -9  21   1       7468.85       7004.48       278.35 o                         
  -8  21   1       7146.29       6825.75       271.41 o                         
  -7  21   1       1755.73       1329.66       204.01 o                         
  -6  21   1       8759.77       8571.47       284.00 o                         
  -5  21   1        476.93        323.40       181.82 o                         
  -4  21   1      22790.11      22318.64       547.24 o                         
  -3  21   1         57.34          0.00       177.22 o                         
  -2  21   1       4714.60       4374.03       224.94 o                         
  -1  21   1       1315.23       2023.42       156.43 o                         
   0  21   1      26589.76      27249.12       409.13 o                         
   1  21   1         84.26        462.33       140.27 o                         
   2  21   1      32357.04      31475.16       471.83 o                         
   3  21   1        877.28        666.07       168.40 o                         
   4  21   1        906.76        931.26       201.24 o                         
   5  21   1      10661.88      10648.85       337.43 o                         
   6  21   1       1687.52       1223.84       201.40 o                         
   7  21   1      19664.96      19734.98       471.82 o                         
   8  21   1       1038.78        929.86       205.58 o                         
   9  21   1      57451.96      57393.05       832.39 o                         
  10  21   1       5799.40       6210.42       272.31 o                         
  11  21   1      88679.53      88164.17      1172.85 o                         
  12  21   1      18886.42      18530.96       446.68 o                         
  13  21   1      62712.44      60485.99       884.66 o                         
  14  21   1      28966.99      28412.99       558.96 o                         
  15  21   1      61914.98      63123.21       929.09 o                         
  16  21   1       7418.36       7365.39       317.83 o                         
  17  21   1      43825.02      45724.76       756.59 o                         
  18  21   1          7.29          0.00       238.46 o                         
  19  21   1      13719.41      14284.84       454.89 o                         
  20  21   1       4588.12       4798.32       316.92 o                         
 -19  22   1       1914.19       2003.88       288.03 o                         
 -18  22   1      17464.86      18452.70       498.21 o                         
 -17  22   1       1209.28        632.35       257.47 o                         
 -16  22   1       1478.89       1141.43       256.35 o                         
 -15  22   1         78.27          0.00       237.57 o                         
 -14  22   1       1377.15        548.96       240.49 o                         
 -13  22   1        793.27        248.33       233.36 o                         
 -12  22   1        197.46          0.00       216.66 o                         
 -11  22   1        479.64        128.77       221.42 o                         
 -10  22   1       1824.72       1075.17       227.80 o                         
  -9  22   1       1992.87       1788.79       232.94 o                         
  -8  22   1       1406.02       1016.35       217.42 o                         
  -7  22   1      41207.67      40196.41       651.54 o                         
  -6  22   1        220.55          0.00       212.81 o                         
  -5  22   1      18663.21      18389.64       454.66 o                         
  -4  22   1        303.84         23.07       201.02 o                         
  -3  22   1      15324.66      14659.68       404.26 o                         
  -2  22   1       6019.36       5696.86       268.51 o                         
  -1  22   1       4624.32       4833.69       192.96 o                         
   0  22   1       1574.45       1645.80       166.42 o                         
   1  22   1      15425.35      15681.46       335.57 o                         
   2  22   1      13243.46      13306.77       351.89 o                         
   3  22   1       2483.28       1905.20       220.70 o                         
   4  22   1      37286.20      38450.21       672.37 o                         
   5  22   1         89.47          0.00       201.24 o                         
   6  22   1      30466.72      30947.60       606.16 o                         
   7  22   1       2671.46       2518.51       233.19 o                         
   8  22   1      15331.53      16231.35       419.36 o                         
   9  22   1      11039.30      10965.84       471.82 o                         
  10  22   1      13047.12      12472.17       392.71 o                         
  11  22   1      15219.32      15288.58       428.25 o                         
  12  22   1        235.54          0.00       295.73 o                         
  13  22   1      10251.34       9097.72       332.30 o                         
  14  22   1       4702.97       4384.38       286.80 o                         
  15  22   1        271.98        531.46       243.46 o                         
  16  22   1      37263.44      38286.83       683.42 o                         
  17  22   1         19.82          0.00       247.14 o                         
  18  22   1      25395.24      26716.39       580.78 o                         
  19  22   1       3264.28       3072.54       300.60 o                         
 -18  23   1      35193.88      37954.51       707.77 o                         
 -17  23   1      13710.29      14063.90       518.42 o                         
 -16  23   1      34025.58      33529.30       646.71 o                         
 -15  23   1         84.94          0.00       243.06 o                         
 -14  23   1      16926.16      15772.04       461.89 o                         
 -13  23   1       1550.93       1365.10       254.69 o                         
 -12  23   1       2116.91       1290.51       251.89 o                         
 -11  23   1       5640.50       5230.81       294.84 o                         
 -10  23   1       3657.30       3587.66       266.41 o                         
  -9  23   1      14121.69      14763.13       459.72 o                         
  -8  23   1      22544.04      22730.50       631.92 o                         
  -7  23   1      15428.08      15494.52       448.20 o                         
  -6  23   1      14515.07      13987.11       433.40 o                         
  -5  23   1        224.82          0.00       215.90 o                         
  -4  23   1       7001.26       6631.60       294.97 o                         
  -3  23   1       2990.89       3015.28       244.77 o                         
  -2  23   1       1260.59       1078.13       219.12 o                         
  -1  23   1       1741.77       1475.56       236.58 o                         
   0  23   1       7526.71       7125.62       224.81 o                         
   1  23   1      11301.91      11458.96       343.10 o                         
   2  23   1       1243.48       1266.53       223.97 o                         
   3  23   1      20498.93      20792.01       577.27 o                         
   4  23   1       5587.56       5866.19       283.20 o                         
   5  23   1      29687.57      29384.47       651.68 o                         
   6  23   1        164.69         52.40       220.88 o                         
   7  23   1       8194.44       8215.60       495.32 o                         
   8  23   1      12499.89      12103.20       381.86 o                         
   9  23   1       1892.45       1624.90       237.71 o                         
  10  23   1      28912.75      29242.09       643.88 o                         
  11  23   1        131.47          0.00       225.29 o                         
  12  23   1      67495.09      71985.08      1028.76 o                         
  13  23   1       6052.33       5932.43       312.70 o                         
  14  23   1      71122.49      72550.67      1044.86 o                         
  15  23   1      34457.77      36427.25       667.32 o                         
  16  23   1      68557.48      70815.38      1037.60 o                         
  17  23   1      37022.66      41656.29      1254.15 o                         
  18  23   1      39832.59      43541.98       767.69 o                         
 -17  24   1       4333.40       3992.51       323.46 o                         
 -16  24   1        651.77         96.35       263.53 o                         
 -15  24   1      15552.91      15207.54       535.67 o                         
 -14  24   1      12578.45      11527.11       395.56 o                         
 -13  24   1      28493.92      29589.29       640.41 o                         
 -12  24   1       9565.43       9224.16       351.01 o                         
 -11  24   1      14143.29      13892.81       467.22 o                         
 -10  24   1       2291.16       1980.55       311.67 o                         
  -9  24   1      12379.84      12190.41       444.01 o                         
  -8  24   1       7110.31       6900.81       330.31 o                         
  -7  24   1      34909.77      35579.95       680.61 o                         
  -6  24   1      20464.50      21045.25       516.02 o                         
  -5  24   1      20974.26      21402.30       578.45 o                         
  -4  24   1      41446.60      44138.77       763.89 o                         
  -3  24   1      18699.88      18925.64       488.38 o                         
  -2  24   1      53356.50      55822.54       886.24 o                         
  -1  24   1      18033.95      18237.15       472.24 o                         
   0  24   1      44503.52      47128.55       771.65 o                         
   1  24   1      17002.65      17432.03       715.24 o                         
   2  24   1      10016.71       9627.45       383.84 o                         
   3  24   1       3954.69       3960.68       280.48 o                         
   4  24   1       2215.94       1583.83       246.53 o                         
   5  24   1      29957.18      30825.64       620.58 o                         
   6  24   1      28162.99      28961.83       604.70 o                         
   7  24   1      45042.19      48349.54       828.76 o                         
   8  24   1      37937.72      39495.73       728.48 o                         
   9  24   1      10679.44      11389.45       413.26 o                         
  10  24   1      47251.16      49470.80       785.09 o                         
  11  24   1      17912.77      19108.57       485.41 o                         
  12  24   1      30088.61      31626.21       614.27 o                         
  13  24   1       5238.22       5117.78       334.11 o                         
  14  24   1      10476.03      10229.10       384.47 o                         
  15  24   1         57.49          0.00       259.42 o                         
  16  24   1         69.24        346.13       325.82 o                         
  17  24   1        284.68        303.95       280.17 o                         
 -16  25   1      23491.03      24258.23       583.26 o                         
 -15  25   1       6126.59       6399.60       349.88 o                         
 -14  25   1      14614.74      14543.37       496.22 o                         
 -13  25   1       8908.01       8587.72       390.89 o                         
 -12  25   1       3690.80       3581.53       321.72 o                         
 -11  25   1      21177.80      22038.91       568.54 o                         
 -10  25   1       2860.20       2279.78       292.94 o                         
  -9  25   1      22952.59      23364.69       572.36 o                         
  -8  25   1       1436.87       1120.13       270.28 o                         
  -7  25   1      15066.86      15489.30       473.88 o                         
  -6  25   1       2062.87       1720.49       267.11 o                         
  -5  25   1      15756.15      15964.59       473.95 o                         
  -4  25   1         96.96         90.73       240.12 o                         
  -3  25   1      15464.96      17014.26       535.09 o                         
  -2  25   1       5473.29       6995.31       313.66 o                         
  -1  25   1       4668.90       5023.89       321.90 o                         
   0  25   1       9380.53      10432.44       928.77 o                         
   1  25   1       6121.36       6439.94       402.51 o                         
   2  25   1      17971.18      19059.86       491.41 o                         
   3  25   1       1872.79       1927.47       254.77 o                         
   4  25   1      17797.54      18991.69       498.16 o                         
   5  25   1        567.09        422.79       244.50 o                         
   6  25   1      13572.95      14457.16       457.65 o                         
   7  25   1       2414.59       2107.86       275.20 o                         
   8  25   1        290.32          0.00       252.51 o                         
   9  25   1        208.02          0.00       258.62 o                         
  10  25   1        493.69         51.56       264.68 o                         
  11  25   1       3163.77       3513.12       600.19 o                         
  12  25   1      17249.79      17648.92       528.87 o                         
  13  25   1        408.12        423.53       272.78 o                         
  14  25   1      23458.42      25553.68       583.65 o                         
  15  25   1        370.70          0.00       276.00 o                         
  16  25   1      34345.69      37732.69       720.20 o                         
 -15  26   1       3143.12       2844.96       342.57 o                         
 -14  26   1      11869.67      11698.00       455.59 o                         
 -13  26   1       3506.78       3659.07       376.73 o                         
 -12  26   1      22549.27      22366.39       586.47 o                         
 -11  26   1       1690.99       1960.20       305.36 o                         
 -10  26   1      29747.26      31743.07       710.80 o                         
  -9  26   1       3494.94       3162.13       346.41 o                         
  -8  26   1      26321.43      27868.17       618.55 o                         
  -7  26   1       2614.07       2679.76       296.35 o                         
  -6  26   1      49902.41      56110.29       931.65 o                         
  -5  26   1       6365.83       7075.89       378.56 o                         
  -4  26   1      46786.10      53390.88      1137.05 o                         
  -3  26   1       6404.26       6998.90       476.80 o                         
  -2  26   1      63684.38      69939.12      1367.12 o                         
  -1  26   1       9697.98      10496.04       865.65 o                         
   0  26   1      30985.51      33455.00      1052.00 o                         
   1  26   1       7353.70       8353.62       554.61 o                         
   2  26   1      64541.29      70737.71      1223.49 o                         
   3  26   1       7049.93       8125.60       348.26 o                         
   4  26   1      94766.62     106237.82      1505.26 o                         
   5  26   1      12888.29      14326.52       470.38 o                         
   6  26   1      97884.00     106086.38      1507.16 o                         
   7  26   1       5168.46       5880.14       336.51 o                         
   8  26   1      48826.63      53141.25       953.40 o                         
   9  26   1       1507.31        897.04       284.61 o                         
  10  26   1      17255.04      16861.28       522.30 o                         
  11  26   1       1122.43        835.26       287.71 o                         
  12  26   1       9641.11       8902.36       399.51 o                         
  13  26   1        297.39          0.00       291.09 o                         
  14  26   1        379.12        233.17       301.46 o                         
  15  26   1        672.51        497.91       291.35 o                         
 -14  27   1      42945.68      47767.82       899.55 o                         
 -13  27   1       7430.89       6821.92       394.74 o                         
 -12  27   1      30431.77      32787.66       720.47 o                         
 -11  27   1       1141.64        735.13       299.00 o                         
 -10  27   1       7977.60       8217.06       386.40 o                         
  -9  27   1       5489.22       5433.91       351.00 o                         
  -8  27   1       6700.20       7469.24       365.76 o                         
  -7  27   1       4252.97       3863.93       314.42 o                         
  -6  27   1      13969.44      14930.66       490.98 o                         
  -5  27   1      11363.72      13594.14       474.96 o                         
  -4  27   1      10357.40      11500.08       514.57 o                         
  -3  27   1       4490.18       4742.31       346.72 o                         
  -2  27   1       3401.17       4226.07       685.31 o                         
  -1  27   1        701.91        560.50       401.54 o                         
   0  27   1      11597.01      11671.76       670.11 o                         
   1  27   1        172.22        374.28       414.30 o                         
   2  27   1       6491.73       7517.09       547.90 o                         
   3  27   1       1555.52       2277.52       367.80 o                         
   4  27   1       3618.40       4255.83       312.76 o                         
   5  27   1       1368.18       1218.90       278.97 o                         
   6  27   1       1353.97       1530.61       278.84 o                         
   7  27   1         20.89          0.00       257.79 o                         
   8  27   1       6183.91       6716.40       357.11 o                         
   9  27   1        433.41          0.00       272.79 o                         
  10  27   1      18844.06      20355.50       567.55 o                         
  11  27   1         83.52          0.00       286.08 o                         
  12  27   1      17539.07      18028.04       560.39 o                         
  13  27   1       7901.99       7922.29       405.28 o                         
 -12  28   1       8588.37       9090.72       416.26 o                         
 -11  28   1       1181.08       1142.44       310.91 o                         
 -10  28   1       2712.74       2488.08       328.65 o                         
  -9  28   1       8204.49       8671.98       399.88 o                         
  -8  28   1       2140.95       1935.59       312.39 o                         
  -7  28   1      21795.79      24637.98       653.14 o                         
  -6  28   1        926.23        887.76       285.29 o                         
  -5  28   1      43136.58      48276.65       859.41 o                         
  -4  28   1        379.93        902.92       317.59 o                         
  -3  28   1      53278.05      58458.14      1523.86 o                         
  -2  28   1        118.85        506.79       439.81 o                         
  -1  28   1      65679.27      72609.34      2867.48 o                         
   0  28   1       1402.17       1941.49       465.33 o                         
   1  28   1      47826.60      52460.68      1722.29 o                         
   2  28   1       2441.95       2921.02       820.57 o                         
   3  28   1      46664.35      53015.85      1434.59 o                         
   4  28   1      18009.25      19557.89       704.36 o                         
   5  28   1      11406.92      12532.38       460.87 o                         
   6  28   1      21410.91      23508.19       593.03 o                         
   7  28   1       1376.07       1378.48       296.48 o                         
   8  28   1      33300.66      37181.97       749.37 o                         
   9  28   1         94.72          0.00       292.24 o                         
  10  28   1      28291.81      32242.63       711.92 o                         
  11  28   1       3640.39       3489.19       345.16 o                         
  12  28   1      12683.81      13524.85       508.92 o                         
 -10  29   1       4892.65       5164.74       375.57 o                         
  -9  29   1       4935.90       4341.12       360.02 o                         
  -8  29   1      11411.39      12603.48       460.49 o                         
  -7  29   1       6346.22       6603.57       377.20 o                         
  -6  29   1       9512.82      10062.32       464.18 o                         
  -5  29   1       4078.78       4714.26       426.90 o                         
  -4  29   1       2167.65       1366.77       478.08 o                         
  -3  29   1        886.47       1058.60       465.33 o                         
  -2  29   1       2213.90       2246.75       484.59 o                         
  -1  29   1         15.51        926.61       452.57 o                         
   0  29   1       3123.95       3615.93       510.09 o                         
   1  29   1        640.59       1361.60       459.08 o                         
   2  29   1      10641.56      10356.92       637.23 o                         
   3  29   1         22.46        969.29       452.57 o                         
   4  29   1       4735.40       5371.85       541.86 o                         
   5  29   1       1057.03        827.43       381.68 o                         
   6  29   1       4578.05       4522.75       345.04 o                         
   7  29   1        798.71        141.34       297.76 o                         
   8  29   1        280.01         26.36       293.09 o                         
   9  29   1        127.54          0.00       294.42 o                         
  10  29   1      10961.64      12060.02       472.68 o                         
  -8  30   1       3803.38       3858.38       405.68 o                         
  -7  30   1       3403.28       3499.60       388.46 o                         
  -6  30   1       1567.86       2187.93       430.29 o                         
  -5  30   1       3381.02       4281.75       766.46 o                         
  -4  30   1      13708.53      15467.16       835.20 o                         
  -3  30   1       4791.72       4877.56       766.46 o                         
  -2  30   1      23401.53      27088.27      1007.19 o                         
  -1  30   1       2595.86       3341.44       522.38 o                         
   0  30   1      16363.51      18853.58       879.63 o                         
   1  30   1       7057.42       7937.78       612.11 o                         
   2  30   1        776.98       1569.70       490.84 o                         
   3  30   1        436.80        435.79       465.33 o                         
   4  30   1       1345.47       1809.84       503.59 o                         
   5  30   1         13.32          0.00       459.88 o                         
   6  30   1      12268.14      13607.92       629.32 o                         
   7  30   1        232.89         60.76       342.10 o                         
   8  30   1      20171.12      22527.90       622.18 o                         
  -4  31   1        345.23        457.89       847.62 o                         
  -3  31   1        377.55         20.41       484.08 o                         
  -2  31   1       3683.82       4941.91       567.37 o                         
  -1  31   1       1194.87       1088.23       503.59 o                         
   0  31   1       4807.39       6072.46       599.36 o                         
   1  31   1       1072.07        351.09       490.84 o                         
   2  31   1       3459.68       3776.21      1018.95 o                         
   3  31   1        277.52        214.75      1091.08 o                         
   4  31   1         49.39        126.24       559.07 o                         
 -26   0   2       2958.47       2675.50       370.32 o                         
 -24   0   2       2382.70       1833.21       326.94 o                         
 -22   0   2       3615.47       3895.30       408.04 o                         
 -20   0   2      20496.18      21631.68       482.05 o                         
 -18   0   2      65428.04      66044.51      1031.97 o                         
 -16   0   2     103825.36     105075.77      1380.72 o                         
 -14   0   2      53601.63      56103.84      1154.33 o                         
 -12   0   2        942.61         17.06       127.75 o                         
 -10   0   2     238537.36     262143.81      3234.43 o                         
  -8   0   2     621789.62     717395.12      8745.00 o                         
  -6   0   2    1510956.38    1775172.38     24387.49 o                         
  -4   0   2     816053.44     939343.50     11517.33 o                         
  -2   0   2    1060611.88    1220558.25     16671.27 o                         
   2   0   2     353842.91     374697.97      5807.31 o                         
   4   0   2      71327.80      78545.66      1252.39 o                         
   6   0   2      31345.80      34157.25       733.17 o                         
   8   0   2       3808.93       4042.20       335.22 o                         
  10   0   2       1704.39       2036.54       142.04 o                         
  12   0   2       2464.28       2301.34       270.38 o                         
  14   0   2       3039.62       3359.63       207.72 o                         
  16   0   2         66.44          0.00       165.94 o                         
  18   0   2        208.74          0.00       213.01 o                         
  20   0   2       4920.75       5678.31       429.93 o                         
  22   0   2       3780.02       4356.32       405.71 o                         
  24   0   2      11492.90      12724.53       597.52 o                         
  26   0   2      17098.92      17711.53       679.39 o                         
 -27   1   2       3613.67       3907.67       290.91 o                         
 -26   1   2       1013.07       1113.74       235.76 o                         
 -25   1   2       9786.05      10249.36       383.82 o                         
 -24   1   2       5356.06       5518.96       277.00 o                         
 -23   1   2      18989.10      18448.05       500.41 o                         
 -22   1   2       4412.88       4896.07       209.19 o                         
 -21   1   2       9647.76       9882.93       292.32 o                         
 -20   1   2       4459.01       4567.22       175.07 o                         
 -19   1   2      14850.07      14174.34       270.29 o                         
 -18   1   2       2116.17       2303.52       205.27 o                         
 -17   1   2      11428.96      12483.15       297.90 o                         
 -16   1   2     104378.13     105084.59       970.94 o                         
 -15   1   2      42253.56      41884.32       428.20 o                         
 -14   1   2      84956.42      86423.40       800.98 o                         
 -13   1   2     158857.47     176164.80      1563.94 o                         
 -12   1   2     430217.78     461527.97      4226.96 o                         
 -11   1   2     243113.41     263186.31      2298.05 o                         
 -10   1   2    1033048.75    1174443.25     10120.46 o                         
  -9   1   2     319655.22     364926.56      3163.64 o                         
  -8   1   2     957140.62    1083807.50      9348.14 o                         
  -7   1   2      91640.56     104090.74       991.63 o                         
  -6   1   2     674529.19     768198.19      6638.76 o                         
  -5   1   2       3811.97       3892.75        84.58 o                         
  -4   1   2     143300.42     169272.36      1550.52 o                         
  -3   1   2      55089.36      62701.79       619.43 o                         
  -2   1   2      26060.44      26868.85       314.90 o                         
  -1   1   2      33404.66      37016.36      1442.76 o                         
   0   1   2        465.42        120.34        42.09 o                         
   1   1   2       7380.54       7076.37       173.14 o                         
   2   1   2      24460.26      26116.80       266.81 o                         
   3   1   2       2913.12       2708.16        56.46 o                         
   4   1   2      67218.34      72103.84       818.16 o                         
   5   1   2        622.85          0.00        54.85 o                         
   6   1   2      18109.48      20047.64       276.02 o                         
   7   1   2       3757.94       3492.71       124.95 o                         
   8   1   2      19564.83      22170.31       306.63 o                         
   9   1   2       2500.53       2399.50       107.67 o                         
  10   1   2      19419.46      20159.08       302.96 o                         
  11   1   2      24698.83      27690.58       387.50 o                         
  12   1   2      32689.78      34657.36       687.60 o                         
  13   1   2      13032.01      12785.05       428.80 o                         
  14   1   2       6412.13       5832.41       321.74 o                         
  15   1   2      23694.14      24508.97       424.80 o                         
  16   1   2        476.26        837.72       134.55 o                         
  17   1   2      23994.45      25126.22       374.15 o                         
  18   1   2        702.31       1111.71       126.51 o                         
  19   1   2      69043.11      69522.55       892.53 o                         
  20   1   2      12870.70      14520.07       338.79 o                         
  21   1   2      41849.27      43096.16       824.79 o                         
  22   1   2      34536.89      36603.27       693.66 o                         
  23   1   2      21020.64      22963.77       568.11 o                         
  24   1   2      16701.98      18490.01       593.49 o                         
  25   1   2      20004.44      20178.35       535.54 o                         
  26   1   2       3322.07       4674.06       267.08 o                         
 -27   2   2        816.65        788.01       244.63 o                         
 -26   2   2       1051.41        813.63       241.31 o                         
 -25   2   2       2086.77       2311.33       243.54 o                         
 -24   2   2       1368.82       1284.11       203.82 o                         
 -23   2   2       6638.43       6604.91       322.78 o                         
 -22   2   2       4759.44       5030.11       229.01 o                         
 -21   2   2       3365.69       3460.65       174.75 o                         
 -20   2   2      14370.89      14619.44       304.70 o                         
 -19   2   2       1410.66       1830.71       140.47 o                         
 -18   2   2      35527.28      36422.00       457.18 o                         
 -17   2   2        233.56        439.67       158.69 o                         
 -16   2   2      55121.45      57844.48       601.85 o                         
 -15   2   2       2353.80       2488.57        93.77 o                         
 -14   2   2      40478.70      40303.17       425.01 o                         
 -13   2   2        356.02        289.77        84.76 o                         
 -12   2   2      45185.25      49324.36       590.86 o                         
 -11   2   2      31024.86      32298.31       440.04 o                         
 -10   2   2       6507.28       5893.30       209.15 o                         
  -9   2   2      33620.57      35817.84       394.08 o                         
  -8   2   2       6725.26       7878.92       373.44 o                         
  -7   2   2     155844.20     176288.58      1543.26 o                         
  -6   2   2      25711.23      27371.60       281.50 o                         
  -5   2   2      90442.94      95374.67       953.99 o                         
  -4   2   2       4213.34       5201.70        82.63 o                         
  -3   2   2     232235.19     257774.25      2492.34 o                         
  -2   2   2      64297.63      73170.95       771.46 o                         
  -1   2   2     402327.31     441006.53      5657.35 o                         
   0   2   2        572.16        743.73        24.86 o                         
   1   2   2     251260.67     258323.08      3124.46 o                         
   2   2   2       1335.33       1554.09        45.46 o                         
   3   2   2     162107.48     175948.47      2318.42 o                         
   4   2   2       2677.13       3263.13        73.62 o                         
   5   2   2      28418.53      29102.57       331.84 o                         
   6   2   2      46985.70      47143.40       485.18 o                         
   7   2   2       1689.80       2006.78        70.18 o                         
   8   2   2      49318.08      53037.26       550.55 o                         
   9   2   2        117.22          0.00        58.10 o                         
  10   2   2      90385.00      95215.73      1504.17 o                         
  11   2   2      51230.83      56312.08       593.39 o                         
  12   2   2      95878.31      99596.45      1010.38 o                         
  13   2   2       2551.43       2133.24        91.30 o                         
  14   2   2      87578.12      92632.32       952.99 o                         
  15   2   2       2083.42       2506.34       129.34 o                         
  16   2   2      98512.88     101398.17      1049.40 o                         
  17   2   2      10571.69      11691.31       276.54 o                         
  18   2   2      35047.15      36786.35       496.52 o                         
  19   2   2      24954.27      28289.48       539.03 o                         
  20   2   2      18440.10      23382.00       990.96 o                         
  21   2   2       2780.56       3747.77       276.91 o                         
  22   2   2       1599.61       5452.74       796.39 o                         
  23   2   2       2738.99       2756.59       327.98 o                         
  24   2   2      16200.11      20685.12      1108.90 o                         
  25   2   2        136.38        718.81       275.92 o                         
  26   2   2      36460.28      39893.94       919.07 o                         
 -27   3   2       5060.54       4918.11       302.85 o                         
 -26   3   2       3320.76       2991.03       262.42 o                         
 -25   3   2       7120.96       7291.31       301.52 o                         
 -24   3   2       3438.98       3195.60       228.00 o                         
 -23   3   2      12735.52      12653.57       371.82 o                         
 -22   3   2        920.16        870.00       170.76 o                         
 -21   3   2       5208.01       5351.58       220.72 o                         
 -20   3   2      40051.74      39776.62       540.96 o                         
 -19   3   2        331.24        275.81       123.71 o                         
 -18   3   2        160.34        409.49       205.41 o                         
 -17   3   2       3928.51       3623.54       211.99 o                         
 -16   3   2       2303.27        766.82       421.69 o                         
 -15   3   2       2627.52       3110.63       176.16 o                         
 -14   3   2         60.41          0.00       109.91 o                         
 -13   3   2       5536.14       5274.30       123.07 o                         
 -12   3   2      20881.68      22215.50       254.18 o                         
 -11   3   2        105.71        336.57       132.72 o                         
 -10   3   2      39787.41      44999.86       432.97 o                         
  -9   3   2         33.37          0.00        48.27 o                         
  -8   3   2      16814.49      18569.80       203.08 o                         
  -7   3   2        462.51        623.71        66.23 o                         
  -6   3   2       3588.36       4416.42        84.93 o                         
  -5   3   2      12139.54      13543.18       157.76 o                         
  -4   3   2     165419.94     186623.77      1942.74 o                         
  -3   3   2      61161.05      66109.18       703.39 o                         
  -2   3   2      50943.25      51668.58       554.63 o                         
  -1   3   2       3293.87       3145.46        62.52 o                         
   0   3   2      58505.73      58984.90       702.11 o                         
   1   3   2      11418.93       9400.80       133.77 o                         
   2   3   2     182245.05     189247.02      1792.36 o                         
   3   3   2        250.25        205.62        29.60 o                         
   4   3   2      52592.66      50289.56       507.25 o                         
   5   3   2     139152.47     148100.12      1440.42 o                         
   6   3   2       2678.13       2935.79        78.35 o                         
   7   3   2      21969.86      24301.81       392.82 o                         
   8   3   2        897.06        994.49        60.52 o                         
   9   3   2      47621.21      49243.30       581.95 o                         
  10   3   2       1165.18        916.09        67.71 o                         
  11   3   2        176.56        123.85        68.02 o                         
  12   3   2       1651.08       1686.08        92.01 o                         
  13   3   2         51.16         94.26       108.68 o                         
  14   3   2      18729.71      17934.23       305.79 o                         
  15   3   2       9302.79       9579.17       229.47 o                         
  16   3   2      82838.25      86559.55      1147.17 o                         
  17   3   2        477.43        545.77       120.21 o                         
  18   3   2     100212.05     101021.01      1321.36 o                         
  19   3   2      42546.89      43835.27       624.87 o                         
  20   3   2     193788.89     202874.83      2346.49 o                         
  21   3   2      18205.61      21695.63       776.95 o                         
  22   3   2     195527.11     201515.09      2586.67 o                         
  23   3   2      13407.34      15912.55       809.55 o                         
  24   3   2     150220.91     151641.41      2238.41 o                         
  25   3   2       7546.79       9447.67       392.80 o                         
  26   3   2     103444.85     107902.76      1683.48 o                         
 -27   4   2      14426.36      13457.15       829.58 o                         
 -26   4   2        789.39       1139.72       394.48 o                         
 -25   4   2       7010.95       7219.15       304.23 o                         
 -24   4   2      13277.18      14152.97       401.86 o                         
 -23   4   2       2809.42       3063.07       202.72 o                         
 -22   4   2      35763.12      37557.27       586.87 o                         
 -21   4   2       7120.88       7473.54       255.35 o                         
 -20   4   2      65551.16      69898.46       914.76 o                         
 -19   4   2      12976.93      12702.61       307.45 o                         
 -18   4   2     108925.34     110499.73      1230.90 o                         
 -17   4   2       2910.07       3231.83       175.84 o                         
 -16   4   2     218511.89     225854.12      2107.82 o                         
 -15   4   2      20579.34      20429.42       271.35 o                         
 -14   4   2     128078.56     130185.11      1176.26 o                         
 -13   4   2      51277.73      56246.81       571.15 o                         
 -12   4   2     101593.61     104739.75       986.48 o                         
 -11   4   2       4781.60       4259.82       100.95 o                         
 -10   4   2      25452.53      25773.24       274.12 o                         
  -9   4   2      28070.53      29552.12       299.07 o                         
  -8   4   2       7137.30       6923.97       129.08 o                         
  -7   4   2      22420.57      23411.15       253.90 o                         
  -6   4   2      27331.20      29939.33       306.76 o                         
  -5   4   2       8872.08       8554.62       158.48 o                         
  -4   4   2     287543.66     298447.59      3637.34 o                         
  -3   4   2      18879.32      21198.37       238.37 o                         
  -2   4   2     114954.26     116877.37      1148.11 o                         
  -1   4   2     113414.71     116537.77      1074.82 o                         
   0   4   2       9765.57      10426.57       128.32 o                         
   1   4   2       3707.61       3589.76        92.21 o                         
   2   4   2      60012.18      62172.95       618.66 o                         
   3   4   2      19074.40      20911.02       218.09 o                         
   4   4   2       2269.61       2481.90        90.58 o                         
   5   4   2      12423.56      12019.73       139.10 o                         
   6   4   2      40844.54      39442.70       418.66 o                         
   7   4   2      54868.59      55379.29       611.74 o                         
   8   4   2      22691.87      25354.14       294.72 o                         
   9   4   2      92962.52      99294.84       993.94 o                         
  10   4   2          7.58         15.12        67.81 o                         
  11   4   2      84777.38      89085.27      1169.86 o                         
  12   4   2         63.79          0.00        71.56 o                         
  13   4   2      96288.09      97995.97      1003.08 o                         
  14   4   2        630.36        531.25        92.09 o                         
  15   4   2      40293.02      41745.50       488.49 o                         
  16   4   2      47274.52      49185.55       768.14 o                         
  17   4   2      20233.89      20617.69       554.51 o                         
  18   4   2      24183.08      25853.24       470.60 o                         
  19   4   2      25994.58      28341.20       743.35 o                         
  20   4   2      17258.96      21943.60       824.64 o                         
  21   4   2       7406.63       7572.91       335.47 o                         
  22   4   2       4807.32       5715.77       901.72 o                         
  23   4   2       2874.11       4000.78       275.44 o                         
  24   4   2         26.21       1136.45       414.30 o                         
  25   4   2       2099.97       2610.65       286.33 o                         
  26   4   2       2713.88       4276.93       420.16 o                         
 -27   5   2        448.66       1108.54       238.04 o                         
 -26   5   2      39831.28      40215.29       716.99 o                         
 -25   5   2          1.35        514.98       208.25 o                         
 -24   5   2      45891.28      46268.23      1002.02 o                         
 -23   5   2       1793.70       2211.31       258.06 o                         
 -22   5   2      22212.37      22307.84       469.48 o                         
 -21   5   2        274.13        340.50       155.69 o                         
 -20   5   2       9746.16      10980.96       326.64 o                         
 -19   5   2       2442.01       2152.67       161.21 o                         
 -18   5   2       4277.91       4501.79       194.65 o                         
 -17   5   2        105.82        173.67       113.78 o                         
 -16   5   2      27463.13      27429.94       449.92 o                         
 -15   5   2       9638.82       9504.09       259.30 o                         
 -14   5   2     131325.06     140288.23      1264.98 o                         
 -13   5   2       6159.28       6521.48       189.23 o                         
 -12   5   2     328177.50     351988.59      3070.29 o                         
 -11   5   2      26189.91      31038.15       382.78 o                         
 -10   5   2     274502.97     283901.78      2480.54 o                         
  -9   5   2      35524.89      37508.85       368.33 o                         
  -8   5   2     244814.02     260644.75      2412.66 o                         
  -7   5   2      11654.31      11699.60       189.66 o                         
  -6   5   2     166894.20     176672.36      1728.89 o                         
  -5   5   2      19216.22      20820.27       271.37 o                         
  -4   5   2     172780.88     194757.20      2033.27 o                         
  -3   5   2      15762.23      16697.61       204.37 o                         
  -2   5   2       1179.09       1497.29        51.84 o                         
  -1   5   2        325.56        537.94        38.74 o                         
   0   5   2     102330.52     102663.78       952.73 o                         
   1   5   2     215427.91     231407.55      2113.60 o                         
   2   5   2      73180.06      68571.01       647.67 o                         
   3   5   2       8140.52       8315.96       125.32 o                         
   4   5   2      38744.79      40568.58       399.46 o                         
   5   5   2     121095.74     124578.39      1155.77 o                         
   6   5   2     155461.23     162835.55      1430.51 o                         
   7   5   2      51752.30      56462.72       521.35 o                         
   8   5   2      17933.71      17616.03       224.84 o                         
   9   5   2       1051.59        793.31        65.90 o                         
  10   5   2        600.62        455.55        71.25 o                         
  11   5   2     137824.50     145987.27      1450.25 o                         
  12   5   2       4233.51       4583.76       129.66 o                         
  13   5   2      70072.63      70937.98       750.21 o                         
  14   5   2      36624.36      35556.58       426.55 o                         
  15   5   2      70511.24      70086.09      1283.08 o                         
  16   5   2        574.94        513.64       151.84 o                         
  17   5   2     111574.65     112077.73      1483.67 o                         
  18   5   2       7205.73       7862.29       294.38 o                         
  19   5   2      74441.91      76296.80       978.57 o                         
  20   5   2        923.60       1217.59       195.80 o                         
  21   5   2      37767.06      39135.95       667.87 o                         
  22   5   2        371.27        571.89       202.44 o                         
  23   5   2      40339.75      39752.11       786.66 o                         
  24   5   2       1480.44       1749.93       301.51 o                         
  25   5   2      32417.43      33374.41       726.48 o                         
  26   5   2        114.20        487.96       283.28 o                         
 -27   6   2       9997.83      10784.96       394.39 o                         
 -26   6   2      15003.25      16205.69       460.51 o                         
 -25   6   2      21167.46      20778.27       501.62 o                         
 -24   6   2       5170.51       5684.85       247.38 o                         
 -23   6   2      32644.44      32632.75       553.29 o                         
 -22   6   2       1583.51       1848.19       187.04 o                         
 -21   6   2      79177.26      78711.73      1027.23 o                         
 -20   6   2          9.35          0.00       151.87 o                         
 -19   6   2      60457.48      63194.01       841.91 o                         
 -18   6   2      10679.62      10761.53       289.18 o                         
 -17   6   2      72753.79      72502.99      1015.68 o                         
 -16   6   2      12796.19      12541.63       260.87 o                         
 -15   6   2      53291.89      55907.39       623.43 o                         
 -14   6   2       4827.32       5153.55       144.36 o                         
 -13   6   2      15913.71      15247.04       208.60 o                         
 -12   6   2       7209.73       8291.21       159.30 o                         
 -11   6   2         57.35         93.68        77.31 o                         
 -10   6   2      25610.76      23297.94       276.56 o                         
  -9   6   2       5166.34       6129.55       152.52 o                         
  -8   6   2     124415.34     132304.33      1314.17 o                         
  -7   6   2      42978.83      47986.88       639.89 o                         
  -6   6   2     400861.28     435059.72      4511.46 o                         
  -5   6   2     403491.72     442682.88      5050.27 o                         
  -4   6   2      74412.98      72769.57       931.35 o                         
  -3   6   2      90175.08     100784.98       943.89 o                         
  -2   6   2     233118.31     247549.17      3241.99 o                         
  -1   6   2     128267.14     133180.17      1174.50 o                         
   0   6   2      58789.28      56347.82       545.52 o                         
   1   6   2     128012.55     124754.14      1247.99 o                         
   2   6   2     113253.96     117896.47      1319.36 o                         
   3   6   2      43389.80      43451.14       454.37 o                         
   4   6   2       4702.17       4465.08        97.02 o                         
   5   6   2      59059.56      60179.14       581.03 o                         
   6   6   2       9083.91       8443.55       127.37 o                         
   7   6   2       5885.31       5777.81       104.41 o                         
   8   6   2      28895.67      27616.21       283.63 o                         
   9   6   2        798.17       1213.96        79.50 o                         
  10   6   2       2591.50       2299.47       112.29 o                         
  11   6   2        801.64        710.55        77.15 o                         
  12   6   2       4352.21       4097.96       121.51 o                         
  13   6   2      16085.31      15502.20       242.09 o                         
  14   6   2        394.63        534.54       119.94 o                         
  15   6   2       9688.21       9798.94       310.26 o                         
  16   6   2         57.07          0.00       134.78 o                         
  17   6   2        276.18        278.61       183.26 o                         
  18   6   2       1845.61       1860.78       218.66 o                         
  19   6   2       7451.80       8723.50       493.47 o                         
  20   6   2       3640.30       3687.97       233.03 o                         
  21   6   2        893.43       1005.08       209.68 o                         
  22   6   2        589.27        841.44       213.71 o                         
  23   6   2       1020.45       1268.46       230.09 o                         
  24   6   2       9733.66      10008.35       368.79 o                         
  25   6   2       2177.87       2752.44       300.40 o                         
  26   6   2      14760.18      15402.34       542.95 o                         
 -26   7   2       4565.23       4117.29       272.01 o                         
 -25   7   2       3039.92       3444.85       232.61 o                         
 -24   7   2        488.68        465.65       191.43 o                         
 -23   7   2       6839.47       7786.03       280.93 o                         
 -22   7   2       2194.09       1946.93       233.06 o                         
 -21   7   2        287.18        396.71       169.29 o                         
 -20   7   2        779.33        544.88       162.30 o                         
 -19   7   2        122.38        130.35       147.83 o                         
 -18   7   2       4963.83       4861.86       206.85 o                         
 -17   7   2      31528.02      31096.72       488.85 o                         
 -16   7   2       3155.15       2653.00       154.58 o                         
 -15   7   2      88998.22      87795.05       989.68 o                         
 -14   7   2        159.55         53.82        86.82 o                         
 -13   7   2     160043.94     167304.61      1672.63 o                         
 -12   7   2      19418.82      19573.65       282.92 o                         
 -11   7   2     210499.06     211609.45      1972.06 o                         
 -10   7   2     262449.56     286712.47      3010.23 o                         
  -9   7   2     246448.36     259993.88      2537.78 o                         
  -8   7   2     102355.48     103587.45      1043.97 o                         
  -7   7   2     282130.84     280678.47      2938.75 o                         
  -6   7   2      30452.46      29678.88       371.62 o                         
  -5   7   2     263948.72     283779.38      2962.81 o                         
  -4   7   2       3077.35       3467.36        89.17 o                         
  -3   7   2     121637.59     119118.59      1111.87 o                         
  -2   7   2        400.89        806.02        51.62 o                         
  -1   7   2      53558.47      52259.52       569.57 o                         
   0   7   2      42367.50      43676.57       461.40 o                         
   1   7   2        177.54         75.50        51.66 o                         
   2   7   2         99.56        184.43        62.12 o                         
   3   7   2       1899.86       2350.96        81.02 o                         
   4   7   2      53069.58      52390.58       514.21 o                         
   5   7   2      16382.02      18645.72       218.98 o                         
   6   7   2      16649.26      15181.67       206.65 o                         
   7   7   2       1023.09        657.48       107.14 o                         
   8   7   2      58459.45      55006.83       550.88 o                         
   9   7   2        658.82        824.67        71.30 o                         
  10   7   2     111860.39     112431.62      1074.35 o                         
  11   7   2       1029.93        920.34        66.76 o                         
  12   7   2      93723.05      95586.84       877.96 o                         
  13   7   2        901.08        707.74        96.94 o                         
  14   7   2      40568.06      40523.71       564.27 o                         
  15   7   2         65.60          0.00        98.23 o                         
  16   7   2       1644.49       1275.41       165.41 o                         
  17   7   2        494.87        407.84       143.85 o                         
  18   7   2       2206.94       2221.09       247.93 o                         
  19   7   2       1760.45       1641.43       203.08 o                         
  20   7   2      27216.30      28421.28       780.79 o                         
  21   7   2       1948.70       1709.86       223.85 o                         
  22   7   2      22432.83      24110.38       531.76 o                         
  23   7   2        763.12       1059.92       246.66 o                         
  24   7   2      27817.13      28068.27       600.46 o                         
  25   7   2       1800.77       2298.23       304.35 o                         
  26   7   2       5321.38       5612.10       365.41 o                         
 -26   8   2       5888.92       6114.32       300.71 o                         
 -25   8   2       2372.99       2163.25       227.81 o                         
 -24   8   2       7520.94       7329.44       301.10 o                         
 -23   8   2       2493.58       2398.78       212.38 o                         
 -22   8   2      12332.47      12349.81       424.14 o                         
 -21   8   2       5026.29       3984.39       260.61 o                         
 -20   8   2        964.91        882.67       190.88 o                         
 -19   8   2       4151.00       4024.01       196.49 o                         
 -18   8   2         28.59          0.00       184.16 o                         
 -17   8   2       7957.47       8003.96       248.65 o                         
 -16   8   2      15767.46      16007.97       372.35 o                         
 -15   8   2       5114.36       5023.92       188.80 o                         
 -14   8   2      25939.64      25163.64       342.87 o                         
 -13   8   2       3496.82       3401.63       153.57 o                         
 -12   8   2      27798.44      28275.57       355.09 o                         
 -11   8   2       1101.80        567.22        96.63 o                         
 -10   8   2        168.22          0.00        86.84 o                         
  -9   8   2     141682.48     152424.59      1637.63 o                         
  -8   8   2         48.28         13.73        76.69 o                         
  -7   8   2      57848.14      58454.14       669.52 o                         
  -6   8   2       7946.18       7423.39       186.72 o                         
  -5   8   2      78433.43      80433.52       825.53 o                         
  -4   8   2      10374.65      11324.52       179.28 o                         
  -3   8   2      45201.33      46279.47       465.09 o                         
  -2   8   2       6505.53       6066.69       116.80 o                         
  -1   8   2      98560.52     101148.40       960.21 o                         
   0   8   2       5795.76       6048.71       140.55 o                         
   1   8   2       3273.05       2267.28        72.94 o                         
   2   8   2      59109.31      57325.69       564.12 o                         
   3   8   2      55552.85      55378.41       545.40 o                         
   4   8   2      35853.75      36401.87       378.34 o                         
   5   8   2       9179.40       8570.78       140.96 o                         
   6   8   2      38899.03      35261.59       395.78 o                         
   7   8   2      82317.56      84216.51       860.57 o                         
   8   8   2      13267.37      14689.89       214.30 o                         
   9   8   2      68386.11      69742.75       690.46 o                         
  10   8   2       1675.83       1503.16        84.03 o                         
  11   8   2      54380.23      53863.12       557.43 o                         
  12   8   2      72282.64      72714.51       771.37 o                         
  13   8   2      41695.26      41400.75       481.86 o                         
  14   8   2      80418.52      80780.32       856.37 o                         
  15   8   2      21441.85      21540.58       329.74 o                         
  16   8   2      83460.34      83979.49       898.42 o                         
  17   8   2      12055.70      11956.20       266.21 o                         
  18   8   2      50099.71      49570.93       691.34 o                         
  19   8   2        398.36        534.01       150.21 o                         
  20   8   2      16949.52      16607.16       461.94 o                         
  21   8   2       4257.43       4435.42       263.19 o                         
  22   8   2       2272.93       2717.48       198.94 o                         
  23   8   2      10537.85      10874.83       400.28 o                         
  24   8   2       3706.94       3680.62       285.00 o                         
  25   8   2      47143.12      48705.23       850.26 o                         
 -26   9   2       3228.17       3553.03       291.69 o                         
 -25   9   2       1591.81       1720.65       228.03 o                         
 -24   9   2      11849.79      11734.00       367.74 o                         
 -23   9   2       2192.57       1906.91       231.20 o                         
 -22   9   2      44829.99      43762.57       676.68 o                         
 -21   9   2      21381.20      21882.05       442.32 o                         
 -20   9   2      21436.38      21794.89       433.81 o                         
 -19   9   2        788.37        682.93       163.20 o                         
 -18   9   2      12983.09      12553.03       326.81 o                         
 -17   9   2       2178.85       1839.31       163.30 o                         
 -16   9   2      13055.74      12920.79       308.77 o                         
 -15   9   2       1736.64       1691.26       147.96 o                         
 -14   9   2        349.57         39.59       126.96 o                         
 -13   9   2       7070.60       6658.07       174.86 o                         
 -12   9   2      15886.47      15312.07       279.75 o                         
 -11   9   2       6408.74       6533.37       163.44 o                         
 -10   9   2       4554.23       3883.79       122.63 o                         
  -9   9   2      27144.41      26234.10       366.39 o                         
  -8   9   2        417.91          0.00       120.68 o                         
  -7   9   2      27969.03      27162.91       362.91 o                         
  -6   9   2       2803.78       2693.81       143.43 o                         
  -5   9   2       7778.93       6616.95       143.14 o                         
  -4   9   2      56801.41      59230.87       585.57 o                         
  -3   9   2      22098.04      19887.54       227.52 o                         
  -2   9   2     132800.12     134183.72      1198.11 o                         
  -1   9   2      41279.48      38051.71       399.54 o                         
   0   9   2     220075.83     232091.14      2036.79 o                         
   1   9   2     105232.08     104433.49       944.73 o                         
   2   9   2     291214.94     293388.12      2688.64 o                         
   3   9   2      12262.49      10053.41       160.71 o                         
   4   9   2     216365.80     220545.70      2032.83 o                         
   5   9   2       9924.69       9586.68       156.22 o                         
   6   9   2      43724.56      42536.32       469.98 o                         
   7   9   2      41814.36      39064.45       441.89 o                         
   8   9   2      32749.64      33274.52       389.68 o                         
   9   9   2       2421.52       2076.78        95.09 o                         
  10   9   2      18374.76      18315.59       302.68 o                         
  11   9   2      21469.52      20880.99       292.63 o                         
  12   9   2         66.02          0.00        84.27 o                         
  13   9   2       4213.74       3764.23       126.92 o                         
  14   9   2        124.51          0.00        94.17 o                         
  15   9   2      19667.97      19711.25       329.55 o                         
  16   9   2      11568.60      11719.87       297.80 o                         
  17   9   2      37128.02      36168.77       547.14 o                         
  18   9   2      13797.00      13875.13       397.53 o                         
  19   9   2      74905.68      76114.59       992.20 o                         
  20   9   2      19618.48      19568.03       402.91 o                         
  21   9   2      61985.74      61840.22       852.23 o                         
  22   9   2      43234.17      43996.31       673.12 o                         
  23   9   2      62231.32      63288.53       886.27 o                         
  24   9   2      21231.56      21171.54       453.10 o                         
  25   9   2      39966.10      40522.93       665.33 o                         
 -26  10   2       1800.08       1840.16       243.49 o                         
 -25  10   2      12003.01      12590.19       391.81 o                         
 -24  10   2       2223.40       2189.91       228.34 o                         
 -23  10   2      27619.24      27216.71       660.01 o                         
 -22  10   2      36631.24      37887.03       623.51 o                         
 -21  10   2      34385.41      35976.38       595.45 o                         
 -20  10   2     106037.34     107244.04      1348.81 o                         
 -19  10   2      49581.26      48584.45       708.70 o                         
 -18  10   2      79351.75      80602.63      1044.65 o                         
 -17  10   2      69254.33      68669.59       907.15 o                         
 -16  10   2      90428.17      92008.33      1152.76 o                         
 -15  10   2      62850.52      63729.37       919.90 o                         
 -14  10   2     106487.50     105563.91      1286.30 o                         
 -13  10   2      45872.66      45926.71       712.13 o                         
 -12  10   2      65239.02      64559.27       830.02 o                         
 -11  10   2      15305.49      14113.70       236.29 o                         
 -10  10   2      31332.18      31447.90       514.57 o                         
  -9  10   2       7571.46       7672.34       202.31 o                         
  -8  10   2        182.48        217.22       133.72 o                         
  -7  10   2         19.41          0.00        82.87 o                         
  -6  10   2      15906.60      13552.98       321.32 o                         
  -5  10   2       6295.69       5833.66       126.54 o                         
  -4  10   2      62570.48      61915.50       613.51 o                         
  -3  10   2      44473.88      42991.98       454.01 o                         
  -2  10   2      96516.81      97645.51      1000.44 o                         
  -1  10   2       7665.11       7086.24       161.62 o                         
   0  10   2      14237.15      14739.62       217.38 o                         
   1  10   2      47636.02      50787.79       494.07 o                         
   2  10   2         19.26          0.00        71.74 o                         
   3  10   2        449.73        238.40        64.76 o                         
   4  10   2       9654.45       7977.14       242.28 o                         
   5  10   2      37563.11      39936.30       424.05 o                         
   6  10   2      45541.14      44300.49       462.06 o                         
   7  10   2       3177.37       3864.93       152.52 o                         
   8  10   2      74507.55      69974.23       740.61 o                         
   9  10   2       3143.43       2569.38       140.32 o                         
  10  10   2      36393.62      35231.00       422.62 o                         
  11  10   2       8372.46       8426.47       193.63 o                         
  12  10   2      58026.09      57888.22       642.52 o                         
  13  10   2      39345.31      38432.32       464.34 o                         
  14  10   2      27674.51      27593.27       402.44 o                         
  15  10   2      43279.76      45087.45       633.83 o                         
  16  10   2       1434.91        957.92       162.10 o                         
  17  10   2      10978.85      10773.58       299.46 o                         
  18  10   2       5580.18       5695.06       225.45 o                         
  19  10   2      28046.79      27369.19       480.21 o                         
  20  10   2      30694.81      29877.42       513.54 o                         
  21  10   2       4219.88       4190.09       223.83 o                         
  22  10   2       8052.95       8487.17       297.33 o                         
  23  10   2          2.34        247.98       188.07 o                         
  24  10   2       5531.15       5881.87       261.85 o                         
  25  10   2       3114.43       3179.19       243.57 o                         
 -25  11   2       9754.62      10162.30       351.24 o                         
 -24  11   2      16094.69      17134.37       439.15 o                         
 -23  11   2      18943.29      18394.34       442.05 o                         
 -22  11   2      18686.54      19909.97       447.72 o                         
 -21  11   2       6064.57       6055.02       302.52 o                         
 -20  11   2      24487.34      25375.45       707.05 o                         
 -19  11   2       6136.76       5547.76       235.06 o                         
 -18  11   2      11003.91      11334.17       327.29 o                         
 -17  11   2        553.25        622.84       159.41 o                         
 -16  11   2      20314.74      20152.31       461.06 o                         
 -15  11   2      15738.25      14842.49       332.98 o                         
 -14  11   2       5260.60       4510.08       188.66 o                         
 -13  11   2     107448.19     106542.09      1296.10 o                         
 -12  11   2      99093.61      98742.70      1208.92 o                         
 -11  11   2     125309.09     126183.16      1372.04 o                         
 -10  11   2      47488.90      45258.00       570.02 o                         
  -9  11   2     148070.16     147117.36      1936.79 o                         
  -8  11   2      16548.27      16277.22       276.56 o                         
  -7  11   2      49523.59      48138.54       586.67 o                         
  -6  11   2       2898.95       2453.72       110.56 o                         
  -5  11   2       5893.54       6321.92       138.36 o                         
  -4  11   2        662.62        657.21        79.03 o                         
  -3  11   2       2313.60       2044.89        80.64 o                         
  -2  11   2      43791.19      42456.10       427.54 o                         
  -1  11   2      79312.09      79581.19       741.78 o                         
   0  11   2     134175.58     137762.16      1238.65 o                         
   1  11   2     209011.08     213114.69      1882.93 o                         
   2  11   2      72602.45      69681.55       658.80 o                         
   3  11   2     220355.17     217777.92      2017.87 o                         
   4  11   2      47211.04      47308.41       568.73 o                         
   5  11   2     243848.25     243722.41      2254.22 o                         
   6  11   2       1122.72        977.89        79.15 o                         
   7  11   2     160101.05     155581.44      1811.61 o                         
   8  11   2       1494.48       1746.91       142.91 o                         
   9  11   2      58676.55      55489.70       614.36 o                         
  10  11   2      31779.68      30928.75       390.35 o                         
  11  11   2     121169.99     120031.19      1232.65 o                         
  12  11   2      44218.77      43749.38       550.73 o                         
  13  11   2      65657.01      63085.28       752.96 o                         
  14  11   2      40653.52      39772.66       578.20 o                         
  15  11   2      19518.53      19638.86       379.14 o                         
  16  11   2      22415.62      21375.17       398.89 o                         
  17  11   2      20425.14      19657.01       392.99 o                         
  18  11   2      17316.68      17105.88       375.67 o                         
  19  11   2      46447.47      46157.55       685.02 o                         
  20  11   2         97.18          0.00       172.67 o                         
  21  11   2      22576.99      22684.37       456.29 o                         
  22  11   2        704.36        740.83       192.09 o                         
  23  11   2      16117.10      15883.14       409.20 o                         
  24  11   2        155.11          0.00       200.40 o                         
  25  11   2      16321.23      16338.35       433.19 o                         
 -25  12   2       8280.59       7919.12       332.72 o                         
 -24  12   2     101193.48     104501.27      1366.82 o                         
 -23  12   2      28706.50      29065.41       555.28 o                         
 -22  12   2      81748.03      81164.74      1096.60 o                         
 -21  12   2      77904.25      74933.48      1021.67 o                         
 -20  12   2      41437.37      41977.13       659.38 o                         
 -19  12   2      86660.74      87777.16      1142.40 o                         
 -18  12   2      19554.37      19756.72       416.26 o                         
 -17  12   2      62266.00      61171.51       840.39 o                         
 -16  12   2       6243.74       5880.79       226.06 o                         
 -15  12   2      50504.23      49823.86       772.55 o                         
 -14  12   2      11680.66      11684.47       301.65 o                         
 -13  12   2      65831.06      63545.49       838.25 o                         
 -12  12   2      10409.04      10212.19       302.45 o                         
 -11  12   2       5989.89       4753.56       188.39 o                         
 -10  12   2       2318.26       1984.06       161.35 o                         
  -9  12   2        680.15        429.14       193.02 o                         
  -8  12   2      18509.56      17365.84       295.32 o                         
  -7  12   2      57357.93      58378.66       679.13 o                         
  -6  12   2       2984.99       2530.80       102.00 o                         
  -5  12   2      79234.18      72551.13       718.77 o                         
  -4  12   2      59802.25      61308.15       796.52 o                         
  -3  12   2      44239.06      39523.67       407.58 o                         
  -2  12   2       6734.95       7365.42       169.41 o                         
  -1  12   2     100632.82      99942.63       920.46 o                         
   0  12   2      21625.68      20199.83       251.62 o                         
   1  12   2      22427.68      19765.43       266.91 o                         
   2  12   2       1123.53        611.36        78.13 o                         
   3  12   2       2327.74       1675.49        89.55 o                         
   4  12   2       6704.41       5041.33       187.36 o                         
   5  12   2       3486.89       2861.88       138.88 o                         
   6  12   2      53840.68      51851.32       568.68 o                         
   7  12   2         62.11         76.04       106.87 o                         
   8  12   2      32788.05      32074.28       466.92 o                         
   9  12   2        176.42          0.00       102.13 o                         
  10  12   2       2722.68       2329.86       127.39 o                         
  11  12   2       3248.06       2761.84       137.72 o                         
  12  12   2      12046.63      12004.67       257.87 o                         
  13  12   2        996.28        635.45       143.10 o                         
  14  12   2      21231.83      19848.73       382.41 o                         
  15  12   2        102.74          0.00       143.06 o                         
  16  12   2       1671.38       1755.57       170.61 o                         
  17  12   2       8810.01       8297.38       266.25 o                         
  18  12   2      10461.05       9619.58       299.35 o                         
  19  12   2         85.81          0.00       220.45 o                         
  20  12   2       7029.13       6138.38       302.24 o                         
  21  12   2       8433.13       7748.26       284.62 o                         
  22  12   2       1117.96        789.26       204.36 o                         
  23  12   2        281.99        136.53       202.01 o                         
  24  12   2       6680.26       5763.71       275.23 o                         
 -25  13   2       1511.61        863.83       241.79 o                         
 -24  13   2        287.74        959.69       233.90 o                         
 -23  13   2        110.80        405.22       220.61 o                         
 -22  13   2       3755.47       3620.38       269.56 o                         
 -21  13   2       2004.04       1890.30       224.07 o                         
 -20  13   2        463.00        135.26       192.89 o                         
 -19  13   2       1000.62        492.23       192.24 o                         
 -18  13   2       7692.56       6830.75       268.27 o                         
 -17  13   2       1675.09       1321.00       185.29 o                         
 -16  13   2      11183.97      10580.71       317.31 o                         
 -15  13   2      11865.23      11585.72       321.36 o                         
 -14  13   2        466.39        247.58       149.66 o                         
 -13  13   2      28230.61      25829.17       500.05 o                         
 -12  13   2       5041.16       3878.68       185.05 o                         
 -11  13   2      57658.20      56128.78       753.75 o                         
 -10  13   2      24101.46      23819.07       452.34 o                         
  -9  13   2      22135.17      21024.11       437.61 o                         
  -8  13   2         14.86          0.00       103.15 o                         
  -7  13   2      54974.49      54244.02       605.84 o                         
  -6  13   2      10988.01      10877.71       189.28 o                         
  -5  13   2      87955.33      90321.25       885.60 o                         
  -4  13   2       1139.74       1186.41        85.47 o                         
  -3  13   2      63839.77      65315.44       634.81 o                         
  -2  13   2       5864.35       6258.61       155.10 o                         
  -1  13   2      43869.86      44274.66       457.26 o                         
   0  13   2        850.81        704.07        88.66 o                         
   1  13   2      37276.17      37124.00       416.84 o                         
   2  13   2      17184.20      16059.29       226.94 o                         
   3  13   2       9026.11       7953.60       268.49 o                         
   4  13   2      35425.40      32731.36       378.35 o                         
   5  13   2      15470.42      13406.90       345.31 o                         
   6  13   2      74692.84      70353.55       710.85 o                         
   7  13   2      40272.47      39501.89       438.15 o                         
   8  13   2     189840.53     188325.53      2006.04 o                         
   9  13   2      39505.77      37947.66       496.31 o                         
  10  13   2     286543.47     280167.62      3104.42 o                         
  11  13   2      46177.38      46959.29       593.40 o                         
  12  13   2     122705.97     121796.67      1471.24 o                         
  13  13   2       9522.32       8871.21       278.60 o                         
  14  13   2     146799.97     147682.48      1766.64 o                         
  15  13   2         69.63         21.63       152.09 o                         
  16  13   2      42517.36      41489.58       625.69 o                         
  17  13   2       4672.95       4431.56       213.73 o                         
  18  13   2       4347.25       3820.28       220.38 o                         
  19  13   2      13353.93      12867.44       453.02 o                         
  20  13   2         11.24          0.00       187.53 o                         
  21  13   2      10638.69      11250.86       352.15 o                         
  22  13   2       1646.06       1570.92       218.63 o                         
  23  13   2      13293.91      12311.89       544.91 o                         
  24  13   2       2187.87       1763.58       241.70 o                         
 -24  14   2      21705.10      23189.29       516.96 o                         
 -23  14   2      14567.83      14821.26       429.78 o                         
 -22  14   2       5834.69       5649.31       282.16 o                         
 -21  14   2      24563.25      22111.64       477.02 o                         
 -20  14   2        242.21         25.75       201.69 o                         
 -19  14   2      16679.01      16553.84       435.26 o                         
 -18  14   2      10977.51       9625.51       397.89 o                         
 -17  14   2      16983.87      16181.81       389.55 o                         
 -16  14   2      12163.48      10649.99       556.60 o                         
 -15  14   2      39342.06      38271.99       595.28 o                         
 -14  14   2       7213.49       6529.26       317.35 o                         
 -13  14   2      14767.24      14358.57       334.23 o                         
 -12  14   2        269.04          0.00       143.20 o                         
 -11  14   2       4958.73       4719.28       194.34 o                         
 -10  14   2       2829.41       2352.73       178.78 o                         
  -9  14   2      24836.82      23716.87       406.82 o                         
  -8  14   2       1522.00       1676.36       220.73 o                         
  -7  14   2       5950.75       5708.48       156.38 o                         
  -6  14   2       5040.25       4790.11       142.12 o                         
  -5  14   2       7812.47       6985.75       169.06 o                         
  -4  14   2      10017.72       9483.50       184.30 o                         
  -3  14   2       8944.14       7958.74       170.72 o                         
  -2  14   2       4573.81       3743.77       116.42 o                         
  -1  14   2        550.40        691.99        87.69 o                         
   0  14   2      29124.65      28914.00       335.50 o                         
   1  14   2      17869.10      19569.40       262.38 o                         
   2  14   2      19352.14      18234.31       251.35 o                         
   3  14   2       9586.04       8456.41       219.42 o                         
   4  14   2      16557.00      15750.98       243.23 o                         
   5  14   2       7333.72       6901.72       175.64 o                         
   6  14   2     100132.23      99724.98       977.79 o                         
   7  14   2       9034.35       8372.12       273.14 o                         
   8  14   2      94562.79      93012.91      1049.10 o                         
   9  14   2      13759.65      13281.12       338.08 o                         
  10  14   2      17947.31      17084.88       306.72 o                         
  11  14   2      37172.16      36849.65       557.07 o                         
  12  14   2      12470.13      11339.89       306.47 o                         
  13  14   2      60531.46      60292.13       899.27 o                         
  14  14   2         46.52         15.46       155.98 o                         
  15  14   2      42509.23      43051.71       643.42 o                         
  16  14   2        563.37        170.60       173.18 o                         
  17  14   2      33194.69      32170.57       547.38 o                         
  18  14   2      15106.01      14154.59       374.58 o                         
  19  14   2      12298.15      12118.25       357.65 o                         
  20  14   2       9168.97       7730.47       297.82 o                         
  21  14   2         44.88          0.00       201.93 o                         
  22  14   2       1109.50        834.93       221.98 o                         
  23  14   2      13793.88      13176.34       431.82 o                         
 -24  15   2      29538.73      29326.04       586.27 o                         
 -23  15   2        239.50        170.81       230.21 o                         
 -22  15   2      31623.10      30535.42       581.25 o                         
 -21  15   2       1257.52       1309.91       226.37 o                         
 -20  15   2      37354.14      37309.25       635.52 o                         
 -19  15   2       3112.30       2592.28       227.22 o                         
 -18  15   2      62694.40      60520.23       863.38 o                         
 -17  15   2        915.89        822.13       195.72 o                         
 -16  15   2      11177.11      10653.65       393.21 o                         
 -15  15   2      16981.33      15930.78       380.75 o                         
 -14  15   2        991.57        773.72       171.77 o                         
 -13  15   2      20573.90      19757.89       435.35 o                         
 -12  15   2       6423.16       6000.73       221.14 o                         
 -11  15   2      28864.84      28674.76       478.44 o                         
 -10  15   2      15267.81      15041.70       340.08 o                         
  -9  15   2      26460.34      25268.78       432.23 o                         
  -8  15   2        309.64          0.00       153.24 o                         
  -7  15   2      30946.15      28632.01       438.58 o                         
  -6  15   2      10176.81       9388.95       192.22 o                         
  -5  15   2      25795.04      24858.18       320.79 o                         
  -4  15   2      52452.87      51366.84       526.06 o                         
  -3  15   2      25459.78      25471.44       314.46 o                         
  -2  15   2      71294.51      67333.66       661.58 o                         
  -1  15   2      15672.67      16598.84       276.05 o                         
   0  15   2     266206.69     276788.25      2446.13 o                         
   1  15   2       7035.79       7649.74       319.42 o                         
   2  15   2     278957.19     284000.59      2511.09 o                         
   3  15   2       9524.18       9345.77       196.90 o                         
   4  15   2     179326.39     178258.38      1688.71 o                         
   5  15   2       7687.64       6877.53       175.41 o                         
   6  15   2      95674.80      94328.56       990.09 o                         
   7  15   2      11836.20      10808.58       293.10 o                         
   8  15   2      22645.24      22597.95       364.69 o                         
   9  15   2      14349.38      13223.57       281.77 o                         
  10  15   2        501.32        419.95       248.68 o                         
  11  15   2      13138.35      12421.31       320.55 o                         
  12  15   2      14881.64      13235.06       329.95 o                         
  13  15   2      11628.01      10440.08       324.23 o                         
  14  15   2      27041.58      25011.33       487.58 o                         
  15  15   2       9827.56       8722.73       378.18 o                         
  16  15   2      13658.21      13238.81       359.47 o                         
  17  15   2       1108.30        614.64       195.38 o                         
  18  15   2      13064.14      12763.41       484.52 o                         
  19  15   2       1589.30       1435.67       215.90 o                         
  20  15   2       3975.34       3506.11       246.58 o                         
  21  15   2       7663.72       6652.29       287.13 o                         
  22  15   2       3496.82       3020.43       258.74 o                         
  23  15   2       9008.23       8678.64       344.53 o                         
 -23  16   2      10873.28      10483.92       397.89 o                         
 -22  16   2        314.41         10.45       226.26 o                         
 -21  16   2      24604.85      24941.18       526.87 o                         
 -20  16   2      11175.44      11037.00       444.94 o                         
 -19  16   2      51370.15      51215.43       782.82 o                         
 -18  16   2      27823.15      27090.09       544.40 o                         
 -17  16   2     101398.00      96119.74      1248.93 o                         
 -16  16   2      51442.21      49490.86       741.55 o                         
 -15  16   2      79685.05      78250.90      1038.18 o                         
 -14  16   2      43244.08      41649.64       642.27 o                         
 -13  16   2      29638.56      29078.94       504.16 o                         
 -12  16   2      37919.59      36338.83       572.88 o                         
 -11  16   2       2994.90       2653.01       183.95 o                         
 -10  16   2       6820.01       6236.71       250.89 o                         
  -9  16   2        986.79        661.66       152.45 o                         
  -8  16   2       6265.42       5695.50       226.67 o                         
  -7  16   2      24906.87      22711.35       431.94 o                         
  -6  16   2       1009.46        589.35        98.48 o                         
  -5  16   2      94470.80      94126.81       937.53 o                         
  -4  16   2       1250.25       1231.57       109.37 o                         
  -3  16   2      62700.45      61596.75       619.22 o                         
  -2  16   2       3429.16       3685.20       135.07 o                         
  -1  16   2      90703.91      95994.56       911.12 o                         
   0  16   2      24560.38      28342.90       455.12 o                         
   1  16   2       3494.66       3306.31       125.10 o                         
   2  16   2      45202.74      44406.62       519.53 o                         
   3  16   2      21512.57      22997.48       320.36 o                         
   4  16   2      89175.23      90635.05       910.37 o                         
   5  16   2       5769.99       4976.07       167.25 o                         
   6  16   2     183288.52     184510.89      1982.29 o                         
   7  16   2      19942.06      20126.03       347.81 o                         
   8  16   2     115235.41     114082.31      1274.03 o                         
   9  16   2      19777.44      19026.54       383.96 o                         
  10  16   2      91118.44      91354.73      1155.85 o                         
  11  16   2      12863.86      11690.79       323.07 o                         
  12  16   2      15901.54      15745.02       434.18 o                         
  13  16   2       2281.91       1730.72       187.03 o                         
  14  16   2       3537.29       2815.90       217.76 o                         
  15  16   2       5521.75       4519.44       232.09 o                         
  16  16   2       1061.80        652.39       195.48 o                         
  17  16   2        453.58        416.22       194.11 o                         
  18  16   2       5587.34       5209.69       259.07 o                         
  19  16   2       4167.77       3858.91       270.12 o                         
  20  16   2      11013.82      10337.69       348.71 o                         
  21  16   2       6729.31       6594.93       295.69 o                         
  22  16   2      16134.58      16043.32       471.82 o                         
  23  16   2        949.01        743.52       249.81 o                         
 -23  17   2       6767.96       6412.04       324.30 o                         
 -22  17   2       4674.16       4408.68       289.78 o                         
 -21  17   2      12925.36      12227.83       394.45 o                         
 -20  17   2       9517.32       9356.75       338.61 o                         
 -19  17   2       6189.00       6093.73       285.31 o                         
 -18  17   2      34215.79      33157.66       591.81 o                         
 -17  17   2       3177.27       3144.68       241.58 o                         
 -16  17   2      26281.25      26900.53       516.66 o                         
 -15  17   2       4686.71       4251.53       238.46 o                         
 -14  17   2       8305.02       7832.23       282.35 o                         
 -13  17   2       8408.32       7460.19       271.37 o                         
 -12  17   2      33451.61      33347.13       553.56 o                         
 -11  17   2      17125.59      16721.21       377.11 o                         
 -10  17   2      15773.69      14740.92       352.19 o                         
  -9  17   2      11193.53      10190.81       305.94 o                         
  -8  17   2      20678.09      20228.41       448.97 o                         
  -7  17   2        565.44         32.29       148.81 o                         
  -6  17   2      65953.35      66795.84       934.78 o                         
  -5  17   2       4862.03       4467.30       145.83 o                         
  -4  17   2      18530.05      18118.10       282.61 o                         
  -3  17   2      24972.53      24091.66       353.80 o                         
  -2  17   2      61686.96      60304.88       616.27 o                         
  -1  17   2      97419.80      97397.35       929.35 o                         
   0  17   2      47731.66      51062.68       542.28 o                         
   1  17   2     202190.67     206788.27      2143.59 o                         
   2  17   2       1341.60       1148.11       119.18 o                         
   3  17   2     136449.25     137856.78      1348.02 o                         
   4  17   2       6079.65       6236.96       252.10 o                         
   5  17   2     147444.83     148527.33      1517.30 o                         
   6  17   2      28661.20      28837.72       434.04 o                         
   7  17   2      77706.11      77055.35       906.66 o                         
   8  17   2      67156.92      66021.99       883.83 o                         
   9  17   2       9544.78       9503.95       304.77 o                         
  10  17   2      49187.78      47820.44       693.45 o                         
  11  17   2       2721.51       2852.92       269.36 o                         
  12  17   2      47546.34      46586.34       708.40 o                         
  13  17   2       4864.62       3849.84       224.69 o                         
  14  17   2      49942.97      48719.00       728.40 o                         
  15  17   2       1223.87        955.09       204.94 o                         
  16  17   2      26672.80      25208.12       499.30 o                         
  17  17   2       1245.77        657.49       210.95 o                         
  18  17   2       4347.59       3772.60       407.80 o                         
  19  17   2      11989.75      11895.44       378.47 o                         
  20  17   2          6.71          0.00       217.82 o                         
  21  17   2       2344.39       2282.02       253.38 o                         
  22  17   2        564.34        559.28       244.57 o                         
 -22  18   2      74749.19      78626.31      1115.82 o                         
 -21  18   2       1976.15       2332.33       262.29 o                         
 -20  18   2      50602.81      50299.48       977.24 o                         
 -19  18   2       6715.07       6720.00       299.92 o                         
 -18  18   2      74392.55      73334.63      1025.25 o                         
 -17  18   2      11557.32      11341.75       371.42 o                         
 -16  18   2      51224.68      50452.06       766.19 o                         
 -15  18   2      17715.32      16553.05       412.64 o                         
 -14  18   2      19125.74      18585.19       426.02 o                         
 -13  18   2       9838.50       9009.17       306.45 o                         
 -12  18   2      18111.45      17987.96       403.67 o                         
 -11  18   2      16438.36      15233.70       378.28 o                         
 -10  18   2       2829.37       2733.70       202.28 o                         
  -9  18   2       1261.02        611.77       244.65 o                         
  -8  18   2       2685.23       2422.26       189.58 o                         
  -7  18   2       3707.98       3120.77       195.38 o                         
  -6  18   2          2.40          0.00       151.71 o                         
  -5  18   2        688.13        426.12       143.13 o                         
  -4  18   2       2638.55       1816.92       129.61 o                         
  -3  18   2        115.07          0.00       108.47 o                         
  -2  18   2       9080.96       8463.09       212.04 o                         
  -1  18   2       1660.77       1997.46       128.54 o                         
   0  18   2      43109.21      41933.32       491.17 o                         
   1  18   2       3318.72       3643.72       405.77 o                         
   2  18   2      37940.68      36882.21       449.88 o                         
   3  18   2      20084.38      20914.76       316.45 o                         
   4  18   2      74040.70      73187.60       809.15 o                         
   5  18   2      35683.57      36431.43       513.01 o                         
   6  18   2      96634.26      98343.82      1128.77 o                         
   7  18   2      10437.02      10593.48       321.61 o                         
   8  18   2      25746.85      25997.11       472.66 o                         
   9  18   2       3105.01       2727.77       206.08 o                         
  10  18   2       4018.98       3755.46       213.90 o                         
  11  18   2        195.67        332.52       182.51 o                         
  12  18   2        297.56        175.46       179.80 o                         
  13  18   2       5383.17       4722.11       245.47 o                         
  14  18   2      10530.68       9735.78       319.53 o                         
  15  18   2      25998.51      26397.44       510.44 o                         
  16  18   2        910.54        747.59       214.09 o                         
  17  18   2      20120.04      19589.39       452.78 o                         
  18  18   2       6277.08       5523.19       282.73 o                         
  19  18   2       8473.33       8413.21       332.42 o                         
  20  18   2       1797.70       1609.79       251.56 o                         
  21  18   2       2655.12       2553.69       265.41 o                         
 -21  19   2        221.17         93.08       247.10 o                         
 -20  19   2       7456.78       7160.31       321.62 o                         
 -19  19   2       5204.70       5604.99       293.63 o                         
 -18  19   2      15113.95      14574.27       426.17 o                         
 -17  19   2      26052.50      24612.21       517.82 o                         
 -16  19   2       9718.52       8507.56       311.02 o                         
 -15  19   2      15146.95      13901.44       397.34 o                         
 -14  19   2        481.14          0.00       224.48 o                         
 -13  19   2        718.37        149.72       197.85 o                         
 -12  19   2        671.19         80.50       195.82 o                         
 -11  19   2        793.36        409.64       189.39 o                         
 -10  19   2      13140.67      11948.74       351.64 o                         
  -9  19   2       9250.63       7714.74       268.27 o                         
  -8  19   2      28313.50      28424.50       505.59 o                         
  -7  19   2        327.56          0.00       169.43 o                         
  -6  19   2       1305.63       1081.70       176.08 o                         
  -5  19   2        877.00        259.25       192.22 o                         
  -4  19   2          9.11          0.00       149.44 o                         
  -3  19   2        213.17          0.00       161.89 o                         
  -2  19   2         39.99          0.00       154.77 o                         
  -1  19   2       2048.26       1635.65       189.67 o                         
   0  19   2       6064.27       6305.74       188.74 o                         
   1  19   2         50.79          0.00       135.35 o                         
   2  19   2          7.09          0.00       138.49 o                         
   3  19   2       2476.36       2208.30       142.82 o                         
   4  19   2       2817.68       2639.55       173.52 o                         
   5  19   2      51121.96      51532.27       811.39 o                         
   6  19   2       2873.78       2743.99       202.04 o                         
   7  19   2      89090.40      89379.72      1149.82 o                         
   8  19   2      78214.60      79978.83      1052.35 o                         
   9  19   2      52648.48      52320.64       759.67 o                         
  10  19   2      68800.62      68841.64       941.06 o                         
  11  19   2      55095.63      57623.71       825.78 o                         
  12  19   2      95607.53      94541.56      1336.74 o                         
  13  19   2      19766.56      19513.30       439.38 o                         
  14  19   2      61914.91      61035.71       876.95 o                         
  15  19   2      32702.40      31294.28       572.34 o                         
  16  19   2      56531.91      56104.30       838.29 o                         
  17  19   2       4886.53       4460.07       273.61 o                         
  18  19   2      27065.68      27047.50       546.62 o                         
  19  19   2       2824.88       3133.53       268.77 o                         
  20  19   2      25893.42      25491.49       590.11 o                         
  21  19   2      16921.09      17172.12       481.63 o                         
 -21  20   2      22494.25      22796.74       545.11 o                         
 -20  20   2       1260.50        825.81       257.63 o                         
 -19  20   2       6264.40       6703.30       454.86 o                         
 -18  20   2        895.27        679.08       250.15 o                         
 -17  20   2       4358.46       3696.69       276.14 o                         
 -16  20   2       7892.53       6451.78       327.99 o                         
 -15  20   2       2529.83       1932.09       240.44 o                         
 -14  20   2       5038.43       4133.73       256.89 o                         
 -13  20   2        375.05          0.00       201.42 o                         
 -12  20   2       1434.28        764.80       211.50 o                         
 -11  20   2       3163.52       2502.11       224.21 o                         
 -10  20   2        310.98          0.00       193.04 o                         
  -9  20   2       9286.19       8683.40       305.99 o                         
  -8  20   2       9855.04       9370.25       318.13 o                         
  -7  20   2      25738.80      25425.17       481.27 o                         
  -6  20   2      49178.62      49219.53       721.53 o                         
  -5  20   2      32143.63      33378.99       550.10 o                         
  -4  20   2      43314.43      44422.85       663.50 o                         
  -3  20   2      10678.84      10393.31       259.90 o                         
  -2  20   2       9007.64       9072.35       244.35 o                         
  -1  20   2       1712.11       1203.62       146.87 o                         
   0  20   2       1316.65       1037.47       141.34 o                         
   1  20   2      13417.45      12389.77       392.79 o                         
   2  20   2       4997.50       4985.79       186.53 o                         
   3  20   2      13371.52      12874.39       387.89 o                         
   4  20   2      11771.41      11060.32       299.11 o                         
   5  20   2      27515.50      27600.78       546.95 o                         
   6  20   2      54719.81      55825.27       796.08 o                         
   7  20   2      46307.58      46660.19       701.95 o                         
   8  20   2      60097.83      61456.67       863.71 o                         
   9  20   2       3698.24       3614.08       232.30 o                         
  10  20   2      55713.95      55807.80       813.33 o                         
  11  20   2         83.18        162.78       198.10 o                         
  12  20   2      29027.29      29085.95       539.65 o                         
  13  20   2         37.24          0.00       206.09 o                         
  14  20   2      18495.25      18827.24       585.86 o                         
  15  20   2      17515.91      17674.19       444.49 o                         
  16  20   2      17061.68      16988.16       448.51 o                         
  17  20   2       6644.29       6142.56       301.81 o                         
  18  20   2         65.59          0.00       234.08 o                         
  19  20   2       3363.14       2517.87       273.31 o                         
  20  20   2       1135.88       1002.42       264.35 o                         
 -20  21   2      10345.82      10331.96       385.41 o                         
 -19  21   2      10514.23       9638.65       364.42 o                         
 -18  21   2       6815.71       6535.83       320.52 o                         
 -17  21   2       3677.74       3026.07       276.82 o                         
 -16  21   2       5592.97       5160.37       293.44 o                         
 -15  21   2       1079.96        413.46       232.84 o                         
 -14  21   2        138.45          0.00       212.23 o                         
 -13  21   2      19336.90      18504.62       491.98 o                         
 -12  21   2       1647.29       1150.39       222.45 o                         
 -11  21   2      36415.02      35695.25       613.32 o                         
 -10  21   2        264.85        129.01       198.91 o                         
  -9  21   2      43188.92      43945.44       721.16 o                         
  -8  21   2       1318.00        887.55       205.68 o                         
  -7  21   2      29402.29      28590.92       523.78 o                         
  -6  21   2      11317.87      10963.57       343.45 o                         
  -5  21   2       3774.47       3751.88       243.18 o                         
  -4  21   2      18376.13      18472.65       441.48 o                         
  -3  21   2       3682.38       3439.34       230.38 o                         
  -2  21   2      46153.75      46898.12       584.26 o                         
  -1  21   2       4044.24       3697.19       174.71 o                         
   0  21   2      54967.48      58760.59       693.45 o                         
   1  21   2       5954.65       5816.80       194.40 o                         
   2  21   2      48344.15      50675.81       658.67 o                         
   3  21   2      30252.42      29613.02       499.81 o                         
   4  21   2      45933.49      46693.88       632.81 o                         
   5  21   2       1300.54       1363.17       201.40 o                         
   6  21   2      20335.61      22480.60       457.39 o                         
   7  21   2         23.03          0.00       187.35 o                         
   8  21   2       6727.62       6266.56       267.33 o                         
   9  21   2      17902.11      17830.10       429.85 o                         
  10  21   2       1420.52       1067.09       215.77 o                         
  11  21   2      42924.70      45116.48       716.17 o                         
  12  21   2        110.38          0.00       213.21 o                         
  13  21   2      35500.66      35077.38       625.10 o                         
  14  21   2       4928.89       4648.71       277.66 o                         
  15  21   2      40568.54      42100.73       708.22 o                         
  16  21   2       1371.57       1192.37       249.07 o                         
  17  21   2      27366.26      27334.54       567.70 o                         
  18  21   2       1074.43        981.73       257.56 o                         
  19  21   2      21096.29      22314.66       532.89 o                         
 -19  22   2      15947.05      15765.21       479.47 o                         
 -18  22   2       1157.52        775.92       267.77 o                         
 -17  22   2      15859.76      15463.13       461.48 o                         
 -16  22   2       8051.92       7685.30       331.29 o                         
 -15  22   2      21191.44      21982.02       510.69 o                         
 -14  22   2       6658.04       5863.40       301.89 o                         
 -13  22   2      16898.40      17060.86       498.74 o                         
 -12  22   2       2783.44       2497.12       251.00 o                         
 -11  22   2       5267.89       4681.82       310.79 o                         
 -10  22   2      18455.61      18144.87       442.62 o                         
  -9  22   2        339.95         54.52       210.98 o                         
  -8  22   2      22728.12      23191.86       484.63 o                         
  -7  22   2       3141.62       3169.00       257.65 o                         
  -6  22   2      29052.14      30520.03       590.28 o                         
  -5  22   2       8033.21       8173.73       307.67 o                         
  -4  22   2      31609.01      32709.79       602.52 o                         
  -3  22   2       2374.11       2560.90       225.48 o                         
  -2  22   2      44720.83      47202.99       693.62 o                         
  -1  22   2        802.36       1097.99       156.91 o                         
   0  22   2      36707.66      38875.97       524.86 o                         
   1  22   2       1456.90       1447.98       170.88 o                         
   2  22   2      24920.24      24599.23       459.23 o                         
   3  22   2      15091.27      15418.96       459.72 o                         
   4  22   2      23526.67      25431.68       529.67 o                         
   5  22   2      56829.98      59924.52       921.91 o                         
   6  22   2      30400.88      31989.47       568.20 o                         
   7  22   2      60248.09      63363.35       898.20 o                         
   8  22   2      19214.19      19027.28       446.46 o                         
   9  22   2      67935.23      69353.33       972.70 o                         
  10  22   2       2498.82       2175.26       257.74 o                         
  11  22   2      32502.15      32809.52       600.63 o                         
  12  22   2        287.20          0.00       244.65 o                         
  13  22   2       7738.87       7167.44       313.12 o                         
  14  22   2      16306.36      15685.46       445.26 o                         
  15  22   2        125.01          0.00       238.24 o                         
  16  22   2      17307.86      17088.31       486.70 o                         
  17  22   2       1368.08       1008.30       262.89 o                         
  18  22   2      23530.33      24964.14       565.66 o                         
  19  22   2       8612.82       8461.84       362.78 o                         
 -18  23   2       6161.08       6524.45       346.61 o                         
 -17  23   2      17420.66      17453.95       492.83 o                         
 -16  23   2      14157.55      14399.87       450.19 o                         
 -15  23   2      17963.64      17124.94       478.68 o                         
 -14  23   2       9710.71       9269.25       360.25 o                         
 -13  23   2      28393.46      29859.62       703.83 o                         
 -12  23   2      24839.10      25018.28       534.58 o                         
 -11  23   2       8724.05       8300.70       323.70 o                         
 -10  23   2      18490.87      18721.71       464.59 o                         
  -9  23   2      10814.00      11017.18       406.79 o                         
  -8  23   2       5597.64       5523.54       304.31 o                         
  -7  23   2      21639.40      22300.15       520.82 o                         
  -6  23   2      18294.94      19663.98       493.24 o                         
  -5  23   2      57204.75      59329.28       928.27 o                         
  -4  23   2       8006.66       8593.71       419.33 o                         
  -3  23   2      72524.16      74295.38      1092.55 o                         
  -2  23   2        402.32        899.67       220.70 o                         
  -1  23   2     101743.71     107199.04      1250.85 o                         
   0  23   2        603.51       1262.83       234.57 o                         
   1  23   2      60419.44      61232.04       843.45 o                         
   2  23   2       2036.10       2219.15       208.22 o                         
   3  23   2      55672.53      59761.97      1053.63 o                         
   4  23   2       1197.63       1221.83       225.33 o                         
   5  23   2      18309.94      19926.20       483.33 o                         
   6  23   2       3160.17       3522.50       266.01 o                         
   7  23   2       1391.69       1123.59       240.46 o                         
   8  23   2      10685.33       9871.79       340.18 o                         
   9  23   2       1462.66       1212.96       231.45 o                         
  10  23   2      20293.19      20589.80       483.84 o                         
  11  23   2      19879.52      20855.55       488.27 o                         
  12  23   2      24294.57      23545.24       524.05 o                         
  13  23   2       2478.04       2343.32       268.32 o                         
  14  23   2      12788.79      11900.16       401.47 o                         
  15  23   2       2440.30       1978.77       276.42 o                         
  16  23   2        379.60        140.20       261.99 o                         
  17  23   2        104.24          0.00       262.30 o                         
  18  23   2       1323.81       1092.58       282.49 o                         
 -17  24   2         79.23          0.00       272.13 o                         
 -16  24   2        296.95          0.00       265.70 o                         
 -15  24   2        853.63         28.57       260.91 o                         
 -14  24   2       2494.76       1647.68       276.09 o                         
 -13  24   2       3272.47       3211.67       313.95 o                         
 -12  24   2       3748.70       3953.76       455.60 o                         
 -11  24   2       1150.55        511.46       265.07 o                         
 -10  24   2       2375.32       1755.26       275.20 o                         
  -9  24   2       5710.27       4707.22       346.33 o                         
  -8  24   2      14787.19      15443.88       468.79 o                         
  -7  24   2       1855.47       1949.10       328.36 o                         
  -6  24   2      14766.82      15491.30       596.97 o                         
  -5  24   2       4929.51       5070.92       293.36 o                         
  -4  24   2       5881.00       5958.94       404.73 o                         
  -3  24   2      28997.78      30551.74       601.81 o                         
  -2  24   2       1759.75       1598.14       337.94 o                         
  -1  24   2      66776.92      71859.27      1185.22 o                         
   0  24   2          0.69          0.00       194.72 o                         
   1  24   2      83197.96      88406.80      1244.51 o                         
   2  24   2       2703.50       2960.64       393.45 o                         
   3  24   2      88542.75      97295.23      1372.84 o                         
   4  24   2      18624.16      19845.62       498.16 o                         
   5  24   2      81143.68      87692.52      1268.49 o                         
   6  24   2      13756.21      14834.01       457.99 o                         
   7  24   2      52046.48      54804.82       896.62 o                         
   8  24   2       8195.57       8078.94       350.93 o                         
   9  24   2       7948.83       7030.48       337.94 o                         
  10  24   2       3468.20       3274.87       271.75 o                         
  11  24   2       5436.88       4706.94       294.64 o                         
  12  24   2       4547.27       3902.40       291.51 o                         
  13  24   2       6880.13       6969.53       330.94 o                         
  14  24   2         28.45          0.00       256.67 o                         
  15  24   2      17357.23      19183.02       514.87 o                         
  16  24   2         36.95          0.00       264.65 o                         
  17  24   2      31752.17      34656.60       681.91 o                         
 -16  25   2       5710.43       5943.20       533.65 o                         
 -15  25   2      12662.15      12715.40       437.98 o                         
 -14  25   2      21041.14      21086.17       576.24 o                         
 -13  25   2       6498.32       6346.79       361.48 o                         
 -12  25   2      27243.79      27818.07       633.12 o                         
 -11  25   2       1696.26       1509.53       323.35 o                         
 -10  25   2      31691.46      33272.25       680.33 o                         
  -9  25   2       3817.00       3769.23       309.63 o                         
  -8  25   2      46372.81      49083.23       846.52 o                         
  -7  25   2        337.35          0.00       280.70 o                         
  -6  25   2      27616.17      28916.22       611.26 o                         
  -5  25   2       9990.87      11050.15       415.54 o                         
  -4  25   2      17690.17      17720.57       639.15 o                         
  -3  25   2      17372.72      19603.65       506.24 o                         
  -2  25   2        370.08        120.35       263.22 o                         
  -1  25   2      18934.36      21548.29       562.66 o                         
   0  25   2       1598.73       1485.52       314.29 o                         
   1  25   2       7566.44       8665.73       373.81 o                         
   2  25   2       1261.41        849.93       268.48 o                         
   3  25   2       3140.35       4133.27       281.59 o                         
   4  25   2       3260.39       3111.08       274.08 o                         
   5  25   2       1873.52       2167.59       303.65 o                         
   6  25   2         33.21          0.00       241.80 o                         
   7  25   2      10946.54      11378.39       683.37 o                         
   8  25   2       2122.54       1682.77       273.24 o                         
   9  25   2      25302.72      25636.48       594.72 o                         
  10  25   2       4235.30       4285.80       323.25 o                         
  11  25   2      51656.31      53638.95       913.61 o                         
  12  25   2      11027.41      11684.25       405.86 o                         
  13  25   2      39547.56      40128.68       716.86 o                         
  14  25   2      40971.79      45234.14       777.77 o                         
  15  25   2      21522.63      21391.28       546.07 o                         
  16  25   2      26554.62      28992.08       634.63 o                         
 -15  26   2         20.48        275.81       312.53 o                         
 -14  26   2       2350.73       1680.92       319.85 o                         
 -13  26   2        545.46        141.00       294.04 o                         
 -12  26   2        253.02          0.00       282.01 o                         
 -11  26   2       3016.92       2911.23       318.12 o                         
 -10  26   2       3395.57       4126.31       445.12 o                         
  -9  26   2      19063.86      19826.78       542.86 o                         
  -8  26   2       7210.88       7751.35       363.86 o                         
  -7  26   2      38248.21      40074.41       751.61 o                         
  -6  26   2      24625.87      27037.15       603.06 o                         
  -5  26   2      58760.36      63498.64      1009.07 o                         
  -4  26   2      12792.93      14333.48       531.66 o                         
  -3  26   2      28904.90      30538.92       804.90 o                         
  -2  26   2      27282.21      28080.77       669.21 o                         
  -1  26   2      10313.41      10551.05       592.88 o                         
   0  26   2       5629.09       5510.09      1235.36 o                         
   1  26   2         11.23          0.00       376.03 o                         
   2  26   2       4390.04       4054.98       331.13 o                         
   3  26   2      14732.17      15108.56       470.03 o                         
   4  26   2         66.75          0.00       275.94 o                         
   5  26   2      52512.33      57870.88       944.40 o                         
   6  26   2       7927.49       7975.01       368.28 o                         
   7  26   2      82424.37      90302.25      1515.27 o                         
   8  26   2       8841.56       9061.92       376.31 o                         
   9  26   2      56922.64      61471.68      1006.14 o                         
  10  26   2      10188.02      10790.23       410.03 o                         
  11  26   2      40034.63      42763.00       807.26 o                         
  12  26   2       5136.86       5808.23       361.37 o                         
  13  26   2      28945.29      31257.01       695.40 o                         
  14  26   2       1546.18       1455.31       321.34 o                         
 -14  27   2       2121.12       1690.13       333.52 o                         
 -13  27   2       3634.06       3885.98       357.96 o                         
 -12  27   2       1928.05       1773.19       321.40 o                         
 -11  27   2      10827.44      11505.78       447.19 o                         
 -10  27   2       3817.52       3449.17       327.74 o                         
  -9  27   2      16298.24      16858.60       527.28 o                         
  -8  27   2        841.92        887.50       288.15 o                         
  -7  27   2      11194.30      12873.70       463.40 o                         
  -6  27   2       4389.01       4862.14       476.83 o                         
  -5  27   2        440.71        998.71       280.48 o                         
  -4  27   2      10541.33      10515.09       608.82 o                         
  -3  27   2       9820.13      10213.16       791.33 o                         
  -2  27   2       6590.37       7634.06       560.67 o                         
  -1  27   2      14138.18      14179.45       732.51 o                         
   0  27   2       7933.26       8227.40       560.67 o                         
   1  27   2       8276.52       8467.26       567.37 o                         
   2  27   2       1893.26       1576.84       439.81 o                         
   3  27   2      13634.75      14398.20       531.90 o                         
   4  27   2       2482.74       1737.90       282.15 o                         
   5  27   2       3582.38       4086.87       311.12 o                         
   6  27   2        877.11        740.16       405.85 o                         
   7  27   2       6216.52       6513.69       356.23 o                         
   8  27   2        319.41          0.00       275.36 o                         
   9  27   2      13690.58      14587.95       644.02 o                         
  10  27   2        279.39          0.00       290.42 o                         
  11  27   2      35982.45      39795.26       786.04 o                         
  12  27   2         24.44          0.00       291.46 o                         
  13  27   2      43272.89      49115.87       907.16 o                         
 -12  28   2       6845.39       6303.24       392.23 o                         
 -11  28   2        847.77        521.21       312.27 o                         
 -10  28   2       8209.88       8309.87       392.84 o                         
  -9  28   2          8.22          0.00       289.60 o                         
  -8  28   2      12835.05      13262.96       489.05 o                         
  -7  28   2          3.77          0.00       275.50 o                         
  -6  28   2       5746.77       6387.45       356.33 o                         
  -5  28   2        293.74          0.00       308.56 o                         
  -4  28   2      14736.11      15900.54       565.03 o                         
  -3  28   2       1145.45       1631.68       559.07 o                         
  -2  28   2       6568.59       7146.61       567.37 o                         
  -1  28   2        521.22        775.48       433.58 o                         
   0  28   2       5326.08       5468.24       535.60 o                         
   1  28   2       8941.19      11683.31       982.88 o                         
   2  28   2       5507.44       5707.20       541.86 o                         
   3  28   2      36303.12      40000.85      1208.31 o                         
   4  28   2        797.41        390.07       317.79 o                         
   5  28   2      40433.08      45310.09       934.93 o                         
   6  28   2        625.26        494.56       286.77 o                         
   7  28   2      34431.26      36914.13       741.20 o                         
   8  28   2       5499.19       5315.54       359.54 o                         
   9  28   2      17953.31      19881.76       572.29 o                         
  10  28   2       5513.44       6019.66       372.60 o                         
  11  28   2       7415.12       7995.41       398.96 o                         
 -10  29   2        392.14          0.00       306.98 o                         
  -9  29   2      14972.67      16643.36       554.72 o                         
  -8  29   2        314.49        305.91       303.18 o                         
  -7  29   2      38002.37      43020.32       817.46 o                         
  -6  29   2        396.62        633.23       337.69 o                         
  -5  29   2      32231.14      34177.22       797.83 o                         
  -4  29   2        166.53        512.84       452.57 o                         
  -3  29   2      41263.04      47765.18      2461.70 o                         
  -2  29   2        566.07        441.72       452.57 o                         
  -1  29   2      30652.41      33144.32      1096.47 o                         
   0  29   2       2766.74       4440.74       757.45 o                         
   1  29   2      17871.29      19408.56       860.14 o                         
   2  29   2       2202.01       2770.65       490.84 o                         
   3  29   2       4926.15       6474.29       567.37 o                         
   4  29   2         46.17          0.00       364.13 o                         
   5  29   2        260.82        849.63       328.67 o                         
   6  29   2        309.32        586.36       335.47 o                         
   7  29   2       3864.53       3530.14       383.67 o                         
   8  29   2        201.21          0.00       294.71 o                         
   9  29   2       8460.34       8351.39       412.33 o                         
  10  29   2       1136.18       1305.99       326.68 o                         
  -8  30   2       5189.77       4753.84       375.57 o                         
  -7  30   2        290.22        905.81       353.86 o                         
  -6  30   2      18206.77      20019.86       653.61 o                         
  -5  30   2       2862.20       3602.77       535.14 o                         
  -4  30   2      28038.75      31389.15      1083.94 o                         
  -3  30   2       1712.57       1868.01       586.12 o                         
  -2  30   2      22185.86      24946.15      1226.34 o                         
  -1  30   2       3633.10       4786.42       721.38 o                         
   0  30   2      19575.72      22333.40       930.65 o                         
   1  30   2      19771.79      22698.22       943.41 o                         
   2  30   2      24200.30      26197.61      1478.82 o                         
   3  30   2      40070.39      44629.80      1313.30 o                         
   4  30   2       5804.74       6555.73       592.88 o                         
   5  30   2      35232.62      40810.52      1030.70 o                         
   6  30   2       1577.45       2032.62       367.23 o                         
   7  30   2      16092.31      18456.90       653.52 o                         
  -4  31   2      21172.90      25030.78      1000.99 o                         
  -3  31   2       6746.55       7390.60       694.33 o                         
  -2  31   2      12032.18      12968.34       767.65 o                         
  -1  31   2      16741.92      19048.27       892.66 o                         
   0  31   2       4048.58       4627.90       567.37 o                         
   1  31   2      15501.54      18473.88      1587.03 o                         
   2  31   2       2169.84       3014.36      1478.82 o                         
   3  31   2      27551.95      34807.48      1469.81 o                         
   4  31   2        258.77          0.00       484.59 o                         
 -27   0   3       7265.04       7120.90       483.57 o                         
 -25   0   3      14354.26      14899.35       649.98 o                         
 -23   0   3      38876.00      40146.14      1060.18 o                         
 -21   0   3      47492.07      48588.15       963.83 o                         
 -19   0   3      43253.55      44661.21       897.74 o                         
 -17   0   3     167717.81     171874.98      2435.52 o                         
 -15   0   3      93485.83      93951.96      1230.31 o                         
 -13   0   3      14383.92      15982.19       555.83 o                         
 -11   0   3      12637.00      11272.22       441.91 o                         
  -9   0   3      11382.22      11343.55       247.06 o                         
  -7   0   3         41.70         42.58        59.53 o                         
  -5   0   3      50798.73      60435.93       855.92 o                         
  -3   0   3         91.34          0.00        42.22 o                         
  -1   0   3      14941.84      15921.67       217.40 o                         
   1   0   3        492.25        241.37        37.11 o                         
   3   0   3      14345.93      14678.93       280.29 o                         
   5   0   3     130341.76     138872.41      2224.85 o                         
   7   0   3     272118.59     293347.31      4572.48 o                         
   9   0   3     265181.78     283631.59      4437.06 o                         
  11   0   3     694744.88     757765.94     11725.90 o                         
  13   0   3     250835.84     256942.25      4728.16 o                         
  15   0   3     224019.92     222106.94      8539.31 o                         
  17   0   3     133861.97     137326.77      2276.21 o                         
  19   0   3      57445.83      65067.62      1972.50 o                         
  21   0   3      15113.83      20309.84      3904.46 o                         
  23   0   3        455.41       2777.30       595.14 o                         
  25   0   3      11486.91      13183.17      1009.93 o                         
 -27   1   3       5803.42       6147.21       327.37 o                         
 -26   1   3       4248.52       3977.40       286.51 o                         
 -25   1   3      11492.56      11734.43       419.96 o                         
 -24   1   3       2024.74       2294.85       244.00 o                         
 -23   1   3      32605.26      34245.06       718.00 o                         
 -22   1   3        238.46        483.10       231.22 o                         
 -21   1   3      22745.37      24579.67       720.31 o                         
 -20   1   3      19850.67      19801.51       354.15 o                         
 -19   1   3       2528.28       3209.04       329.17 o                         
 -18   1   3      15006.45      14824.97       385.06 o                         
 -17   1   3       1273.85       1160.76       222.69 o                         
 -16   1   3      92447.90      93925.35       926.03 o                         
 -15   1   3      17609.75      18593.03       622.19 o                         
 -14   1   3      70527.59      74382.42       737.13 o                         
 -13   1   3      56382.80      59771.30       571.75 o                         
 -12   1   3     197601.80     211151.08      1860.00 o                         
 -11   1   3      67754.36      75888.71       737.07 o                         
 -10   1   3     358019.34     413654.03      3586.86 o                         
  -9   1   3      55496.87      60648.83       639.02 o                         
  -8   1   3     325572.44     379984.12      3291.59 o                         
  -7   1   3      29429.32      33280.43       322.60 o                         
  -6   1   3     105279.52     115830.03      1204.10 o                         
  -5   1   3      46393.50      53600.43       512.43 o                         
  -4   1   3        333.72        318.95        39.14 o                         
  -3   1   3      32894.52      36588.91       374.12 o                         
  -2   1   3        835.29       1476.75        37.77 o                         
  -1   1   3      63348.07      67633.37       695.54 o                         
   0   1   3       9363.92       9786.69       120.63 o                         
   1   1   3      73337.84      71490.74       749.94 o                         
   2   1   3       9009.46       7630.06        89.31 o                         
   3   1   3       7750.68       7231.72       104.64 o                         
   4   1   3      44464.96      43189.25       473.94 o                         
   5   1   3      34034.12      35597.89       585.69 o                         
   6   1   3       7720.32       7468.96       149.59 o                         
   7   1   3      37541.56      41256.31       505.37 o                         
   8   1   3        287.61        284.69        70.91 o                         
   9   1   3       6120.96       5937.93       164.68 o                         
  10   1   3        658.85        563.87        94.09 o                         
  11   1   3       2983.58       2941.45       326.61 o                         
  12   1   3      19738.89      18664.73       376.38 o                         
  13   1   3       1883.73       1896.98       364.63 o                         
  14   1   3      19880.90      21157.68       623.66 o                         
  15   1   3      59603.36      63752.61       967.83 o                         
  16   1   3      54092.46      54723.57       862.75 o                         
  17   1   3      41442.85      45143.34       756.32 o                         
  18   1   3      54476.65      54773.08       771.95 o                         
  19   1   3     127745.62     130967.57      1554.42 o                         
  20   1   3      51230.07      54894.32       828.85 o                         
  21   1   3     103006.95     103267.48      1388.51 o                         
  22   1   3      33484.08      35721.30       614.91 o                         
  23   1   3      88827.81      90855.88      1424.29 o                         
  24   1   3      18992.00      20298.12       522.73 o                         
  25   1   3      29334.89      32279.73       836.40 o                         
  26   1   3       8632.67      10060.65       618.39 o                         
 -27   2   3        131.67        753.71       248.77 o                         
 -26   2   3       5771.42       6002.84       311.89 o                         
 -25   2   3       3144.32       3428.56       269.63 o                         
 -24   2   3       8019.97       8494.20       337.24 o                         
 -23   2   3      51213.88      52967.26       824.63 o                         
 -22   2   3       8571.14      10067.45       524.38 o                         
 -21   2   3      83237.35      84610.09      1078.31 o                         
 -20   2   3      12262.04      12812.40       293.61 o                         
 -19   2   3     101939.47     106236.73      1192.30 o                         
 -18   2   3      18178.10      19806.40       470.33 o                         
 -17   2   3     241987.86     253821.59      2500.93 o                         
 -16   2   3      15394.53      15337.06       415.56 o                         
 -15   2   3      73421.64      77115.38      1244.98 o                         
 -14   2   3      15828.81      15575.27       429.39 o                         
 -13   2   3      19986.23      19415.43       732.29 o                         
 -12   2   3      15801.41      15342.72       366.10 o                         
 -11   2   3      10163.89      11805.39       453.87 o                         
 -10   2   3      85490.69      95846.12      1010.54 o                         
  -9   2   3      69285.67      74964.02       720.79 o                         
  -8   2   3      85004.93      99464.93       889.01 o                         
  -7   2   3     208168.48     239992.08      2089.03 o                         
  -6   2   3     128199.27     149661.94      1379.81 o                         
  -5   2   3     231776.88     255301.34      3028.43 o                         
  -4   2   3      14283.56      18223.13       235.51 o                         
  -3   2   3     599861.25     660712.50      6351.14 o                         
  -2   2   3       1190.93       1545.62        40.56 o                         
  -1   2   3     209374.36     235502.06      2045.65 o                         
   0   2   3      63710.67      68700.46       639.15 o                         
   1   2   3      64158.13      66715.95       702.32 o                         
   2   2   3       5090.26       4613.58       121.02 o                         
   3   2   3        141.13         86.47        28.99 o                         
   4   2   3      14594.39      14560.46       203.01 o                         
   5   2   3      11677.73      11329.34       190.01 o                         
   6   2   3      63115.68      64562.81       650.87 o                         
   7   2   3      13536.03      13897.56       248.87 o                         
   8   2   3      89882.13      92923.23       928.93 o                         
   9   2   3       9568.50       9346.78       206.27 o                         
  10   2   3     161292.06     175439.81      1833.55 o                         
  11   2   3       3722.06       4390.73       214.00 o                         
  12   2   3     121705.70     123893.52      1725.08 o                         
  13   2   3      11063.21      11246.52       245.99 o                         
  14   2   3      74304.95      74979.59       844.86 o                         
  15   2   3       5439.93       6559.45       180.15 o                         
  16   2   3      77252.80      77049.34       820.56 o                         
  17   2   3      27506.24      30113.40       391.55 o                         
  18   2   3      26775.63      28127.31       451.53 o                         
  19   2   3        133.42       1946.73       467.35 o                         
  20   2   3      22111.38      22256.90       418.01 o                         
  21   2   3      10405.70      12071.44       392.51 o                         
  22   2   3       5549.11       6016.77       322.14 o                         
  23   2   3       2253.64       3776.66       379.60 o                         
  24   2   3       2823.56       3535.61       367.80 o                         
  25   2   3      10579.19      11964.42       440.98 o                         
  26   2   3       2235.03       2700.53       296.75 o                         
 -27   3   3      19437.98      20993.55       558.11 o                         
 -26   3   3       8368.87       8929.86       455.53 o                         
 -25   3   3      16281.70      16437.44       437.74 o                         
 -24   3   3       5127.71       5511.23       260.58 o                         
 -23   3   3      21143.29      22359.98       519.66 o                         
 -22   3   3       6263.81       6699.57       250.16 o                         
 -21   3   3       1843.45       2652.23       264.81 o                         
 -20   3   3       7124.62       7203.87       245.77 o                         
 -19   3   3      24040.11      25968.48       631.01 o                         
 -18   3   3        209.69        344.03       128.40 o                         
 -17   3   3     185264.61     195235.05      1944.28 o                         
 -16   3   3       3877.94       3508.33       257.70 o                         
 -15   3   3     378154.62     407655.97      3738.40 o                         
 -14   3   3      38377.95      40502.80       437.61 o                         
 -13   3   3     400605.06     427789.12      3722.66 o                         
 -12   3   3      45226.93      47731.66       468.91 o                         
 -11   3   3     463314.09     504266.75      4370.60 o                         
 -10   3   3      13104.23      12976.83       223.56 o                         
  -9   3   3     464025.91     526294.44      4552.08 o                         
  -8   3   3      10992.41      13092.78       162.88 o                         
  -7   3   3     272877.28     299108.97      2731.53 o                         
  -6   3   3        265.68        246.28        46.97 o                         
  -5   3   3     104758.10     117929.28      1314.71 o                         
  -4   3   3       2212.32       2531.55        70.30 o                         
  -3   3   3      28460.55      28928.24       415.52 o                         
  -2   3   3        511.28        912.46        57.83 o                         
  -1   3   3       4040.67       3934.43        71.34 o                         
   0   3   3      19886.33      22246.81       240.33 o                         
   1   3   3       1280.80       1189.39        45.06 o                         
   2   3   3      85048.48      89810.36      1127.91 o                         
   3   3   3      21414.32      22770.23       232.82 o                         
   4   3   3      10230.92      10439.27       139.62 o                         
   5   3   3       1119.85       1072.65        51.73 o                         
   6   3   3        559.78       1015.77        54.10 o                         
   7   3   3      26229.40      26738.33       300.60 o                         
   8   3   3        235.64        246.27        76.42 o                         
   9   3   3      23500.75      20132.83       249.00 o                         
  10   3   3       7132.45       7488.28       169.11 o                         
  11   3   3     140317.20     152688.23      2226.13 o                         
  12   3   3       3893.73       3934.99       166.15 o                         
  13   3   3      13425.38      13638.21       218.87 o                         
  14   3   3        391.54        326.15       147.40 o                         
  15   3   3       2319.16       3046.07       115.84 o                         
  16   3   3        965.86       1437.79       120.52 o                         
  17   3   3       1946.25       2163.94       145.12 o                         
  18   3   3         26.21        584.61       145.01 o                         
  19   3   3      11108.28      10752.65       301.38 o                         
  20   3   3         46.79        397.30       267.42 o                         
  21   3   3       8247.01       8640.53       271.65 o                         
  22   3   3        799.58        790.08       225.01 o                         
  23   3   3       6913.70       7222.66       346.33 o                         
  24   3   3         74.80        266.52       239.03 o                         
  25   3   3       5700.23       6974.39       367.59 o                         
  26   3   3         25.27          0.00       262.53 o                         
 -27   4   3       4659.95       4738.22       449.81 o                         
 -26   4   3        642.30        728.98       520.38 o                         
 -25   4   3        315.76        363.86       208.17 o                         
 -24   4   3       8863.78       7974.04       308.83 o                         
 -23   4   3        837.41       1267.10       220.30 o                         
 -22   4   3      22412.56      22988.39       609.75 o                         
 -21   4   3       5545.62       5362.64       218.92 o                         
 -20   4   3      27685.41      28298.86       577.09 o                         
 -19   4   3      26488.73      27767.20       457.95 o                         
 -18   4   3      42803.74      41103.07       543.12 o                         
 -17   4   3      21781.34      22133.17       678.69 o                         
 -16   4   3      51124.70      53152.97       564.22 o                         
 -15   4   3      26927.54      28563.02       931.76 o                         
 -14   4   3       2076.85       1704.89       143.12 o                         
 -13   4   3        430.71        329.33        88.61 o                         
 -12   4   3       5674.80       5060.32       161.71 o                         
 -11   4   3       1007.28        897.45        82.07 o                         
 -10   4   3      16125.97      15652.97       194.83 o                         
  -9   4   3      24847.99      27430.76       285.18 o                         
  -8   4   3      31345.09      34728.56       360.40 o                         
  -7   4   3     133160.14     140923.16      1308.42 o                         
  -6   4   3       1776.84       2871.30        73.38 o                         
  -5   4   3     399353.44     448713.03      4625.93 o                         
  -4   4   3      36118.61      38936.98       469.55 o                         
  -3   4   3      38320.11      38198.61       401.17 o                         
  -2   4   3     270641.19     289596.25      2640.34 o                         
  -1   4   3       9964.37      10975.92       138.70 o                         
   0   4   3       4407.50       5530.95       120.93 o                         
   1   4   3     218549.52     222473.92      2641.89 o                         
   2   4   3      38027.32      39992.56       411.58 o                         
   3   4   3      64441.77      67354.88       636.52 o                         
   4   4   3     111044.84     118073.24      1095.07 o                         
   5   4   3        275.76        271.46        38.30 o                         
   6   4   3       3213.59       3888.25       101.16 o                         
   7   4   3        306.82        834.18        72.01 o                         
   8   4   3       6497.41       5809.30       124.04 o                         
   9   4   3       8807.88       9744.32       170.95 o                         
  10   4   3      10348.61       9778.02       170.78 o                         
  11   4   3      38178.73      40378.98       519.74 o                         
  12   4   3      30043.15      29084.73       353.35 o                         
  13   4   3      35015.12      35418.10       545.46 o                         
  14   4   3      11920.51      11707.49       381.72 o                         
  15   4   3      42832.00      42059.17       493.92 o                         
  16   4   3      21664.67      21206.97       372.04 o                         
  17   4   3      19472.32      19967.12       440.00 o                         
  18   4   3      34633.88      35179.25       587.11 o                         
  19   4   3        912.30       1909.57       318.81 o                         
  20   4   3       3319.18       3336.03       196.80 o                         
  21   4   3       6198.03       8241.39       684.60 o                         
  22   4   3        345.11        149.26       240.59 o                         
  23   4   3      17974.14      20965.84       843.39 o                         
  24   4   3       2944.56       2912.42       333.15 o                         
  25   4   3      48163.63      48610.19       905.58 o                         
  26   4   3       3811.20       3510.38       352.21 o                         
 -27   5   3        221.14        116.81       249.45 o                         
 -26   5   3        716.33        776.02       222.42 o                         
 -25   5   3        237.33        236.69       211.19 o                         
 -24   5   3       1179.92       1002.60       296.98 o                         
 -23   5   3      11108.44      10848.15       420.89 o                         
 -22   5   3       2699.58       2564.28       283.73 o                         
 -21   5   3      13940.96      13669.82       422.08 o                         
 -20   5   3      11103.76      11228.43       314.39 o                         
 -19   5   3       2116.29       2495.85       169.77 o                         
 -18   5   3      13590.95      14395.79       446.92 o                         
 -17   5   3      13514.26      13259.13       324.78 o                         
 -16   5   3      62165.21      64012.50       755.55 o                         
 -15   5   3       6265.28       6475.89       161.16 o                         
 -14   5   3     120574.12     126273.74      1207.87 o                         
 -13   5   3        461.58        322.23        67.45 o                         
 -12   5   3     164873.92     174822.08      1866.48 o                         
 -11   5   3       2351.01       2689.61        81.35 o                         
 -10   5   3     111399.25     117704.57      1114.78 o                         
  -9   5   3       2873.81       3446.92        88.73 o                         
  -8   5   3     222354.30     231787.30      2156.21 o                         
  -7   5   3       1127.83       1179.91        66.25 o                         
  -6   5   3     304388.34     341856.03      3330.00 o                         
  -5   5   3     106798.73     115736.84      1339.41 o                         
  -4   5   3      51247.40      51135.95       531.75 o                         
  -3   5   3      60033.41      63387.96      1097.73 o                         
  -2   5   3      16453.35      13978.00       156.30 o                         
  -1   5   3       8651.15       9811.20       123.78 o                         
   0   5   3      66529.70      73040.28       734.96 o                         
   1   5   3        254.50        441.44        43.31 o                         
   2   5   3      54801.62      55121.12       559.67 o                         
   3   5   3      18294.90      20057.97       221.18 o                         
   4   5   3       4192.62       3415.75        89.41 o                         
   5   5   3       3857.54       4947.94       120.69 o                         
   6   5   3      69552.45      75345.78       719.44 o                         
   7   5   3      74789.39      75082.62       718.04 o                         
   8   5   3      19348.82      18214.11       234.21 o                         
   9   5   3      65171.31      66099.36       683.18 o                         
  10   5   3       5139.84       4694.40       136.42 o                         
  11   5   3      21208.93      20338.70       373.66 o                         
  12   5   3      31910.76      34735.72       408.50 o                         
  13   5   3       4104.53       3817.89       121.16 o                         
  14   5   3        565.67        347.79        90.59 o                         
  15   5   3      37517.71      39679.55       557.37 o                         
  16   5   3       3109.90       3003.57       160.99 o                         
  17   5   3      79482.10      82279.70      1025.40 o                         
  18   5   3       3572.62       3650.02       265.81 o                         
  19   5   3     152469.14     155396.34      1828.57 o                         
  20   5   3       6235.35       6283.47       271.53 o                         
  21   5   3     158548.39     161901.09      2114.15 o                         
  22   5   3       4097.99       4859.31       289.39 o                         
  23   5   3      77566.74      81699.05      1331.31 o                         
  24   5   3       2448.76       2709.18       323.80 o                         
  25   5   3      23067.42      25558.36       676.79 o                         
  26   5   3        312.45       1108.65       341.14 o                         
 -27   6   3       1027.53       1020.97       243.30 o                         
 -26   6   3        428.78        126.10       224.58 o                         
 -25   6   3       4909.49       5200.40       274.92 o                         
 -24   6   3        133.60        149.76       189.80 o                         
 -23   6   3      16808.94      17619.42       407.49 o                         
 -22   6   3       1066.53        560.64       211.27 o                         
 -21   6   3      17992.13      19054.55       405.38 o                         
 -20   6   3          9.70         33.08       149.73 o                         
 -19   6   3      31914.38      31886.25       637.36 o                         
 -18   6   3       1079.28       1386.24       154.63 o                         
 -17   6   3      75991.46      77061.57       981.21 o                         
 -16   6   3       3797.92       3435.19       145.32 o                         
 -15   6   3      26857.29      27004.70       358.64 o                         
 -14   6   3       8440.26       9105.32       247.88 o                         
 -13   6   3       3267.86       3497.29       123.65 o                         
 -12   6   3      14906.43      15735.91       210.27 o                         
 -11   6   3      10335.86      10389.36       229.54 o                         
 -10   6   3       7187.26       6862.92       137.96 o                         
  -9   6   3      56066.48      59759.43       628.95 o                         
  -8   6   3       1456.78       1307.01        87.71 o                         
  -7   6   3      12907.69      13818.68       217.50 o                         
  -6   6   3       9249.83       8480.35       181.54 o                         
  -5   6   3      76734.02      76498.61       876.76 o                         
  -4   6   3       6105.96       5744.94       116.06 o                         
  -3   6   3       8643.90       8510.67       140.16 o                         
  -2   6   3        274.27        280.38        58.42 o                         
  -1   6   3      14729.66      13658.15       164.48 o                         
   0   6   3      22426.76      22758.09       288.55 o                         
   1   6   3         86.31        176.21        46.81 o                         
   2   6   3       4051.30       3812.80       101.49 o                         
   3   6   3        745.55       1017.86        63.99 o                         
   4   6   3      12241.37      12051.92       210.22 o                         
   5   6   3      10843.28      10116.67       144.35 o                         
   6   6   3      31438.76      30831.43       307.68 o                         
   7   6   3        774.56       1322.22        57.14 o                         
   8   6   3     130632.53     137433.84      1220.49 o                         
   9   6   3      19864.12      21395.86       237.39 o                         
  10   6   3     179471.80     189383.22      1861.84 o                         
  11   6   3     148498.05     148840.12      1482.09 o                         
  12   6   3      71198.04      69982.80       741.11 o                         
  13   6   3     121184.27     121397.52      1231.16 o                         
  14   6   3     107541.19     108932.11      1294.69 o                         
  15   6   3     173673.05     175654.52      2219.32 o                         
  16   6   3      19954.01      19966.55       401.17 o                         
  17   6   3      90605.61      92281.86      1247.28 o                         
  18   6   3      10364.01      11621.68       451.91 o                         
  19   6   3      55851.12      59986.41      1002.16 o                         
  20   6   3        504.06        844.94       339.43 o                         
  21   6   3       5464.38       7043.24       418.89 o                         
  22   6   3      21915.16      22321.63       506.87 o                         
  23   6   3        158.26       1288.36       281.07 o                         
  24   6   3      20983.84      21988.55       586.25 o                         
  25   6   3       6169.93       6077.70       346.10 o                         
  26   6   3      40590.32      42819.53       867.28 o                         
 -26   7   3       4643.72       4101.04       274.86 o                         
 -25   7   3      56484.72      55663.89       823.62 o                         
 -24   7   3       5506.52       5377.60       287.16 o                         
 -23   7   3      69164.38      67880.73       935.96 o                         
 -22   7   3         89.26        341.78       181.75 o                         
 -21   7   3      44078.44      43835.45       662.83 o                         
 -20   7   3      18928.09      18352.47       392.22 o                         
 -19   7   3       1435.58       1542.87       169.36 o                         
 -18   7   3       2442.36       2637.89       178.16 o                         
 -17   7   3       1435.61       1662.01       154.75 o                         
 -16   7   3       3935.89       3566.35       168.97 o                         
 -15   7   3      31851.24      33260.54       549.33 o                         
 -14   7   3       1644.86       1730.44       105.61 o                         
 -13   7   3      63176.90      64982.73       826.90 o                         
 -12   7   3       4503.40       3901.93       109.03 o                         
 -11   7   3     110208.38     117177.99      1186.57 o                         
 -10   7   3       4319.63       5309.83       135.35 o                         
  -9   7   3      12215.12      12041.23       222.16 o                         
  -8   7   3       3087.61       1994.08        94.75 o                         
  -7   7   3       1735.81       1980.36        93.90 o                         
  -6   7   3      24308.86      26508.84       368.76 o                         
  -5   7   3      12644.25      11072.03       172.79 o                         
  -4   7   3       1646.51       1662.87        97.48 o                         
  -3   7   3     111147.81     110413.00      1039.56 o                         
  -2   7   3      42966.34      45192.01       479.87 o                         
  -1   7   3     190109.92     195718.27      1716.05 o                         
   0   7   3     184245.52     193578.23      2231.23 o                         
   1   7   3     260274.08     267886.97      2449.20 o                         
   2   7   3       8808.99       8667.58       138.22 o                         
   3   7   3     180232.50     185229.08      2071.43 o                         
   4   7   3        580.51        634.93        55.25 o                         
   5   7   3     113420.83     116147.54      1088.25 o                         
   6   7   3       8446.61       9889.11       148.12 o                         
   7   7   3      43512.45      45090.25       455.95 o                         
   8   7   3       7187.21       8851.57       139.07 o                         
   9   7   3      53493.32      56014.02       532.25 o                         
  10   7   3      11151.98      11897.89       169.66 o                         
  11   7   3      23422.78      25301.22       282.02 o                         
  12   7   3      37232.64      35077.91       389.29 o                         
  13   7   3         67.34        154.22       127.84 o                         
  14   7   3      70003.89      68904.30       866.56 o                         
  15   7   3      10229.95      10506.85       496.67 o                         
  16   7   3      92173.28      91655.59      1125.39 o                         
  17   7   3       6069.65       6869.69       305.14 o                         
  18   7   3     101210.81      99863.44      1233.32 o                         
  19   7   3       3708.16       3803.98       231.79 o                         
  20   7   3     115402.36     116580.61      1583.47 o                         
  21   7   3      14955.45      14520.38       419.86 o                         
  22   7   3      49118.84      50286.81       825.08 o                         
  23   7   3        584.47        514.11       230.58 o                         
  24   7   3      47267.71      47438.20       816.38 o                         
  25   7   3        942.10        956.57       279.46 o                         
 -26   8   3      30698.83      32212.59       643.09 o                         
 -25   8   3        937.29       1108.08       219.46 o                         
 -24   8   3      51715.65      52772.55       787.56 o                         
 -23   8   3      17753.03      18133.89       424.02 o                         
 -22   8   3      80968.16      84860.48      1115.66 o                         
 -21   8   3      45808.50      46637.39       698.08 o                         
 -20   8   3      93911.65      96700.11      1226.43 o                         
 -19   8   3      27720.39      29247.89       495.80 o                         
 -18   8   3     156162.56     156338.28      1861.73 o                         
 -17   8   3      23790.02      25070.48       433.33 o                         
 -16   8   3     106199.70     108036.99      1319.72 o                         
 -15   8   3       4814.38       5045.03       194.40 o                         
 -14   8   3      74715.23      74390.85       937.16 o                         
 -13   8   3       1149.40       1367.18        99.41 o                         
 -12   8   3      19688.14      19378.47       278.22 o                         
 -11   8   3       2336.22       1617.25        90.54 o                         
 -10   8   3       4472.94       4606.16       123.74 o                         
  -9   8   3     237252.27     258012.42      2720.97 o                         
  -8   8   3      41286.46      43085.54       522.55 o                         
  -7   8   3     106669.27     100466.60      1185.41 o                         
  -6   8   3     102999.98     108271.06      1097.94 o                         
  -5   8   3     132991.05     136294.81      1669.12 o                         
  -4   8   3      72963.24      72606.23       751.41 o                         
  -3   8   3      90509.45      90673.55       959.43 o                         
  -2   8   3      65815.00      67292.45       752.24 o                         
  -1   8   3       1628.87       1236.60        62.53 o                         
   0   8   3      48855.40      49496.52       496.12 o                         
   1   8   3      15204.00      14940.74       194.33 o                         
   2   8   3      54998.56      54067.22       658.16 o                         
   3   8   3      37066.11      36677.55       381.97 o                         
   4   8   3      49630.73      48182.56       549.91 o                         
   5   8   3      41295.23      43531.66       442.70 o                         
   6   8   3      26405.01      25286.71       285.01 o                         
   7   8   3      43059.85      39253.11       455.85 o                         
   8   8   3      19690.37      18054.53       264.34 o                         
   9   8   3      25555.14      25680.50       281.22 o                         
  10   8   3      25189.04      23508.40       287.95 o                         
  11   8   3      22769.53      21119.12       251.87 o                         
  12   8   3      39105.95      37475.92       440.67 o                         
  13   8   3       4072.18       3677.65       121.26 o                         
  14   8   3      46499.12      44300.06       515.17 o                         
  15   8   3       2009.16       1611.66       120.20 o                         
  16   8   3      36749.30      37562.07       501.82 o                         
  17   8   3       3128.05       3029.01       182.78 o                         
  18   8   3      11386.38      12603.28       582.23 o                         
  19   8   3        326.87        124.05       191.99 o                         
  20   8   3      27615.75      29452.98       577.79 o                         
  21   8   3        114.09        173.04       214.92 o                         
  22   8   3      14645.10      16229.56       455.20 o                         
  23   8   3       1182.88       1354.86       245.41 o                         
  24   8   3        635.88       1155.08       252.19 o                         
  25   8   3       3050.05       3248.28       295.84 o                         
 -26   9   3      47249.09      48551.61       766.43 o                         
 -25   9   3         60.48        110.52       211.45 o                         
 -24   9   3      26477.84      27091.89       524.03 o                         
 -23   9   3       3377.20       3166.53       229.03 o                         
 -22   9   3       6430.66       7121.23       307.70 o                         
 -21   9   3        142.47        315.71       180.07 o                         
 -20   9   3        890.71        853.63       178.35 o                         
 -19   9   3       4458.53       3879.89       207.13 o                         
 -18   9   3       7821.89       7824.91       401.92 o                         
 -17   9   3       9040.34       9219.07       289.00 o                         
 -16   9   3      12913.70      12033.01       303.87 o                         
 -15   9   3      14506.32      13565.52       322.61 o                         
 -14   9   3     116807.81     117461.54      1416.29 o                         
 -13   9   3     106550.45     109393.27      1319.60 o                         
 -12   9   3     124791.89     124164.02      1262.69 o                         
 -11   9   3     168041.41     175782.20      2330.73 o                         
 -10   9   3     158836.75     168246.36      1933.37 o                         
  -9   9   3     288304.81     311028.25      3266.72 o                         
  -8   9   3     190932.83     192701.53      2052.81 o                         
  -7   9   3      27725.60      27696.67       369.63 o                         
  -6   9   3      14052.06      13672.45       203.17 o                         
  -5   9   3       6946.54       7229.12       218.98 o                         
  -4   9   3       5819.48       4777.23       131.57 o                         
  -3   9   3      18948.84      17713.58       263.30 o                         
  -2   9   3       5713.89       5907.08       141.38 o                         
  -1   9   3       5069.16       4600.14       115.86 o                         
   0   9   3      11647.92      10062.27       156.53 o                         
   1   9   3       1343.90        964.04        66.25 o                         
   2   9   3      41260.45      39662.12       414.57 o                         
   3   9   3      31266.35      29835.85       329.44 o                         
   4   9   3      71192.82      70798.95       691.62 o                         
   5   9   3      35683.55      33898.86       363.34 o                         
   6   9   3      60348.75      55193.68       552.51 o                         
   7   9   3      45091.96      42714.93       445.34 o                         
   8   9   3      38723.10      41268.07       466.67 o                         
   9   9   3      74086.73      68158.74       721.65 o                         
  10   9   3      33718.38      31871.18       400.79 o                         
  11   9   3     100545.42      99535.20      1027.71 o                         
  12   9   3      17556.14      16776.09       261.06 o                         
  13   9   3      79372.37      80583.66       856.41 o                         
  14   9   3       6532.40       6012.09       164.67 o                         
  15   9   3       5214.34       4876.17       150.94 o                         
  16   9   3         83.34         47.57       114.81 o                         
  17   9   3       1087.47        842.63       145.69 o                         
  18   9   3      18640.95      17859.07       365.16 o                         
  19   9   3       2644.43       2418.55       293.04 o                         
  20   9   3      15368.32      15934.78       434.14 o                         
  21   9   3      18099.79      18557.99       532.56 o                         
  22   9   3      15147.33      15699.48       458.16 o                         
  23   9   3       5773.26       6607.70       320.58 o                         
  24   9   3       2348.75       2223.47       274.89 o                         
  25   9   3       3043.46       3713.86       307.03 o                         
 -26  10   3        220.11        471.77       228.63 o                         
 -25  10   3      40936.90      40368.90       680.97 o                         
 -24  10   3       3152.92       3210.63       246.16 o                         
 -23  10   3      34790.45      34348.54       712.43 o                         
 -22  10   3      14162.68      14094.50       471.82 o                         
 -21  10   3      21443.98      19592.38       431.66 o                         
 -20  10   3      14921.51      14653.64       627.84 o                         
 -19  10   3      13009.08      12104.06       341.09 o                         
 -18  10   3      14679.83      13807.88       351.71 o                         
 -17  10   3       9056.08       8457.62       266.52 o                         
 -16  10   3       5748.75       4824.21       200.95 o                         
 -15  10   3        711.92        494.39       142.23 o                         
 -14  10   3       2331.64       2191.56       157.81 o                         
 -13  10   3       5559.61       5006.08       187.22 o                         
 -12  10   3       4252.57       3913.94       168.85 o                         
 -11  10   3       9046.39       8726.07       237.86 o                         
 -10  10   3      50956.34      54404.55       655.71 o                         
  -9  10   3       7229.74       6696.00       199.71 o                         
  -8  10   3      38552.19      39293.07       536.78 o                         
  -7  10   3      23986.10      26932.31       369.37 o                         
  -6  10   3      12360.21      10743.63       187.90 o                         
  -5  10   3        108.61        153.38        63.96 o                         
  -4  10   3      52044.42      50902.68       492.35 o                         
  -3  10   3      27352.55      25086.29       276.52 o                         
  -2  10   3      25999.16      24165.51       269.83 o                         
  -1  10   3      70623.97      70876.59       662.70 o                         
   0  10   3       2683.38       2335.47        81.34 o                         
   1  10   3     109023.24     108646.81       985.85 o                         
   2  10   3       2308.44       2190.52        83.83 o                         
   3  10   3      76184.65      71919.92       706.22 o                         
   4  10   3       4507.72       3575.91       102.70 o                         
   5  10   3      20739.19      16594.19       254.44 o                         
   6  10   3       2281.44       2644.31        89.18 o                         
   7  10   3      37123.55      38127.58       410.93 o                         
   8  10   3       2854.05       2282.68       102.74 o                         
   9  10   3         41.23          0.00        82.46 o                         
  10  10   3       4770.02       4131.86       134.33 o                         
  11  10   3       7447.32       6684.06       175.87 o                         
  12  10   3      16060.97      15213.40       255.81 o                         
  13  10   3      33422.46      32295.47       413.22 o                         
  14  10   3      10764.53       9631.15       238.96 o                         
  15  10   3      29092.52      28079.24       414.87 o                         
  16  10   3       1500.99       1515.26       248.73 o                         
  17  10   3      11456.73      10791.50       298.47 o                         
  18  10   3       2537.32       2541.22       177.05 o                         
  19  10   3         31.67          0.00       276.91 o                         
  20  10   3       4433.76       4089.84       210.00 o                         
  21  10   3      15564.37      14738.79       369.53 o                         
  22  10   3       6758.34       7063.97       290.35 o                         
  23  10   3      46244.59      46234.66       711.72 o                         
  24  10   3      25908.31      26886.52       519.38 o                         
  25  10   3      70981.11      74039.55      1157.48 o                         
 -25  11   3       3939.24       4008.02       268.81 o                         
 -24  11   3        679.55        727.57       298.41 o                         
 -23  11   3       8420.40       8011.60       308.54 o                         
 -22  11   3       7487.75       6592.48       273.95 o                         
 -21  11   3      13538.84      12202.09       369.67 o                         
 -20  11   3      18156.19      17226.79       405.75 o                         
 -19  11   3       1981.25       2154.09       197.70 o                         
 -18  11   3      17474.12      16417.28       376.84 o                         
 -17  11   3       7369.50       6838.59       244.36 o                         
 -16  11   3       6140.22       5988.83       218.10 o                         
 -15  11   3        437.76        262.33       141.49 o                         
 -14  11   3      61458.13      59780.45       798.10 o                         
 -13  11   3         49.78          0.00       165.54 o                         
 -12  11   3     146837.30     149440.97      1940.78 o                         
 -11  11   3        989.12       1212.93       176.78 o                         
 -10  11   3      65345.18      62685.68       818.92 o                         
  -9  11   3      12513.68      12134.39       250.54 o                         
  -8  11   3      82448.66      80144.51       913.69 o                         
  -7  11   3      86922.62      89440.89      1005.88 o                         
  -6  11   3      47659.74      45392.45       512.43 o                         
  -5  11   3      41301.97      40592.35       472.89 o                         
  -4  11   3      93571.60      89938.83       829.81 o                         
  -3  11   3      60308.38      57006.61       548.36 o                         
  -2  11   3     132961.94     125885.30      1246.51 o                         
  -1  11   3      99465.31     100581.53       919.60 o                         
   0  11   3     188569.47     192834.22      1708.69 o                         
   1  11   3      59648.63      62216.27       763.62 o                         
   2  11   3     167898.36     158642.02      1488.82 o                         
   3  11   3       1868.23       2386.61        94.81 o                         
   4  11   3     243232.11     247682.14      2289.02 o                         
   5  11   3       5662.68       7273.26       242.08 o                         
   6  11   3     172563.12     167610.92      1570.44 o                         
   7  11   3       3616.10       3050.61       102.38 o                         
   8  11   3     116245.23     114355.56      1167.43 o                         
   9  11   3      32026.59      30820.03       414.79 o                         
  10  11   3      58385.54      56706.95       629.00 o                         
  11  11   3      29251.81      27279.61       388.64 o                         
  12  11   3      16712.86      15631.86       285.55 o                         
  13  11   3      15158.64      13981.29       276.30 o                         
  14  11   3       1456.39       1400.33       130.40 o                         
  15  11   3        191.13          0.00       200.91 o                         
  16  11   3      44853.37      44635.57       643.86 o                         
  17  11   3       7091.06       6611.56       236.26 o                         
  18  11   3      46414.49      45725.99       669.06 o                         
  19  11   3      14755.07      13954.71       352.77 o                         
  20  11   3      79144.34      78210.93      1035.97 o                         
  21  11   3      22550.14      22472.13       458.23 o                         
  22  11   3      47082.27      47316.20       903.31 o                         
  23  11   3      11643.97      11939.49       356.22 o                         
  24  11   3      24699.01      25376.61       610.27 o                         
 -25  12   3       2263.93       1982.39       249.59 o                         
 -24  12   3        675.94        717.14       228.88 o                         
 -23  12   3      11265.90      11641.46       383.29 o                         
 -22  12   3        615.23        464.63       211.04 o                         
 -21  12   3      40520.34      40867.69       662.65 o                         
 -20  12   3        178.34          0.00       184.60 o                         
 -19  12   3      89252.58      89404.48      1162.08 o                         
 -18  12   3       5831.44       5407.12       233.84 o                         
 -17  12   3      61135.25      60601.26       834.51 o                         
 -16  12   3       5067.55       4664.84       208.31 o                         
 -15  12   3      30587.44      29836.11       541.72 o                         
 -14  12   3        532.38        261.00       141.19 o                         
 -13  12   3       3717.23       3096.45       182.81 o                         
 -12  12   3         72.48          0.00       127.32 o                         
 -11  12   3       3116.62       3110.83       162.67 o                         
 -10  12   3       1220.90       1067.94       127.51 o                         
  -9  12   3      18315.88      17620.91       395.20 o                         
  -8  12   3       5883.47       5979.78       181.06 o                         
  -7  12   3      65649.75      64885.23       705.06 o                         
  -6  12   3       1383.06       1573.09       114.31 o                         
  -5  12   3      62472.00      61384.03       674.25 o                         
  -4  12   3       2824.03       3263.79       101.32 o                         
  -3  12   3      49156.70      47660.75       478.54 o                         
  -2  12   3        611.54        336.25        73.81 o                         
  -1  12   3       5602.64       6419.06       181.99 o                         
   0  12   3      10644.60      10591.73       228.44 o                         
   1  12   3      15651.47      16441.65       229.42 o                         
   2  12   3       5646.54       6127.07       213.06 o                         
   3  12   3      66193.46      65216.29       659.36 o                         
   4  12   3      21387.75      21529.85       278.13 o                         
   5  12   3      95706.03     101395.73       982.99 o                         
   6  12   3       3872.67       2986.31       104.29 o                         
   7  12   3      62738.96      61550.36       653.15 o                         
   8  12   3      22959.40      22354.92       315.68 o                         
   9  12   3       7851.42       6522.20       185.44 o                         
  10  12   3      22324.57      20944.38       329.62 o                         
  11  12   3       6092.16       5725.65       178.25 o                         
  12  12   3      79173.20      78167.28       904.37 o                         
  13  12   3       1542.82       1024.76       129.42 o                         
  14  12   3      64834.26      63831.72       841.80 o                         
  15  12   3        207.60          0.00       142.63 o                         
  16  12   3      42402.84      39884.81       599.77 o                         
  17  12   3      21472.88      20097.02       400.58 o                         
  18  12   3      12902.86      11779.89       330.43 o                         
  19  12   3      20360.46      19110.43       412.00 o                         
  20  12   3       2146.96       1736.05       201.03 o                         
  21  12   3      37327.27      35829.40       600.82 o                         
  22  12   3       3801.60       3787.46       241.70 o                         
  23  12   3      13889.50      13324.09       391.36 o                         
  24  12   3      17365.47      18672.98       524.49 o                         
 -25  13   3      21483.42      21226.68       583.39 o                         
 -24  13   3      23756.12      23418.14       516.25 o                         
 -23  13   3      37055.38      36975.68       644.14 o                         
 -22  13   3       6214.05       5479.68       276.00 o                         
 -21  13   3      40114.32      40369.11       661.04 o                         
 -20  13   3       3358.76       2720.22       227.49 o                         
 -19  13   3      28481.49      27697.01       513.55 o                         
 -18  13   3        103.68         67.53       176.03 o                         
 -17  13   3       6200.43       5693.86       236.94 o                         
 -16  13   3      11631.28      11879.30       423.43 o                         
 -15  13   3        928.52        655.21       163.62 o                         
 -14  13   3      22046.76      21722.32       411.03 o                         
 -13  13   3      15320.38      13880.16       331.20 o                         
 -12  13   3      57077.37      56184.32       943.63 o                         
 -11  13   3      25087.04      25349.90       428.25 o                         
 -10  13   3      76770.31      75853.77       960.95 o                         
  -9  13   3      11852.60      11355.49       281.24 o                         
  -8  13   3      36738.32      36866.63       493.05 o                         
  -7  13   3      28227.28      28018.95       367.11 o                         
  -6  13   3       1115.31       1122.29        81.69 o                         
  -5  13   3     100119.98      93217.45       911.49 o                         
  -4  13   3       1016.79       1147.37        85.59 o                         
  -3  13   3     284378.50     286309.09      2520.61 o                         
  -2  13   3       2231.57       1732.71        99.20 o                         
  -1  13   3     373115.66     385426.84      3367.24 o                         
   0  13   3       9027.99       7933.05       205.73 o                         
   1  13   3     317104.16     314071.72      2758.91 o                         
   2  13   3       6577.12       5526.40       180.79 o                         
   3  13   3     351442.94     370881.91      3407.78 o                         
   4  13   3      13821.94      13867.32       225.24 o                         
   5  13   3     157487.23     154197.62      1462.72 o                         
   6  13   3      13792.90      13125.02       216.87 o                         
   7  13   3       8856.91       7693.59       202.79 o                         
   8  13   3      11566.98      10943.51       309.42 o                         
   9  13   3         38.27          0.00       116.19 o                         
  10  13   3         73.82          0.00       154.00 o                         
  11  13   3      18889.51      18720.10       320.90 o                         
  12  13   3       2111.69       1918.93       151.88 o                         
  13  13   3      18688.59      17714.97       452.42 o                         
  14  13   3      14468.13      14052.50       335.08 o                         
  15  13   3       5822.68       4863.33       214.10 o                         
  16  13   3        436.24        153.00       163.06 o                         
  17  13   3       5140.24       4212.66       217.43 o                         
  18  13   3      27604.79      25432.30       475.78 o                         
  19  13   3        830.28        473.54       189.98 o                         
  20  13   3      28381.72      26970.65       508.19 o                         
  21  13   3       6462.51       5990.25       266.91 o                         
  22  13   3      16326.55      15920.01       418.71 o                         
  23  13   3       8981.90       7917.44       303.43 o                         
  24  13   3      13255.33      13014.77       432.40 o                         
 -24  14   3      45550.39      45369.46       747.47 o                         
 -23  14   3       9119.36       8518.51       338.74 o                         
 -22  14   3      76997.54      77763.55      1307.40 o                         
 -21  14   3       3078.16       2501.40       234.49 o                         
 -20  14   3     121657.74     120907.18      1523.84 o                         
 -19  14   3       2146.77       1765.30       211.14 o                         
 -18  14   3     127884.19     125218.12      1558.44 o                         
 -17  14   3        221.71          0.00       173.53 o                         
 -16  14   3     109414.02     109854.34      1375.67 o                         
 -15  14   3         10.69          0.00       157.23 o                         
 -14  14   3      37521.13      35662.14       561.58 o                         
 -13  14   3        748.97        624.37       156.42 o                         
 -12  14   3      22718.60      21666.14       402.82 o                         
 -11  14   3        820.58        526.93       145.20 o                         
 -10  14   3       2207.28       1889.19       157.95 o                         
  -9  14   3      23304.11      22653.78       401.28 o                         
  -8  14   3      89554.12      90046.85      1117.04 o                         
  -7  14   3       5118.03       4752.37       143.54 o                         
  -6  14   3      57995.34      54862.79       871.82 o                         
  -5  14   3      10073.26       9158.07       186.48 o                         
  -4  14   3      62631.43      61968.24       610.40 o                         
  -3  14   3        192.42         35.43       106.36 o                         
  -2  14   3      85103.41      80587.41       767.08 o                         
  -1  14   3      11548.22      11904.87       300.30 o                         
   0  14   3      26879.92      23907.99       296.03 o                         
   1  14   3      88212.12      88206.10       832.97 o                         
   2  14   3       5351.69       4750.92       129.15 o                         
   3  14   3      85005.66      86051.43       857.38 o                         
   4  14   3       1972.51       1816.53       107.90 o                         
   5  14   3     119934.28     120477.10      1278.34 o                         
   6  14   3         68.36          0.00        83.87 o                         
   7  14   3      55010.92      52968.07       645.61 o                         
   8  14   3       1705.10       1362.61       126.92 o                         
   9  14   3      23406.67      23023.62       361.18 o                         
  10  14   3       7788.38       7264.32       235.81 o                         
  11  14   3       5526.02       5216.75       173.67 o                         
  12  14   3       3793.86       3522.97       187.90 o                         
  13  14   3       4230.82       3564.74       193.93 o                         
  14  14   3      15976.17      14802.01       350.65 o                         
  15  14   3       2618.64       2172.20       212.38 o                         
  16  14   3      15292.31      14584.37       362.48 o                         
  17  14   3         59.66          0.00       215.07 o                         
  18  14   3      24799.99      22980.09       460.79 o                         
  19  14   3       6225.31       5462.03       255.97 o                         
  20  14   3      44485.09      44199.93       698.38 o                         
  21  14   3       2483.65       2621.13       239.06 o                         
  22  14   3      23948.88      24020.54       504.57 o                         
  23  14   3       7468.73       6737.63       299.22 o                         
 -24  15   3       9036.16       8818.99       392.49 o                         
 -23  15   3       2290.88       2152.11       255.97 o                         
 -22  15   3       3772.00       3238.69       259.22 o                         
 -21  15   3        539.27        341.68       230.78 o                         
 -20  15   3       8718.47       8360.19       317.23 o                         
 -19  15   3        255.16        206.17       199.99 o                         
 -18  15   3         66.95          0.00       190.32 o                         
 -17  15   3       3170.34       2910.07       219.71 o                         
 -16  15   3       4223.19       3726.30       224.60 o                         
 -15  15   3       1992.69       1563.59       190.00 o                         
 -14  15   3      25288.57      24305.35       453.68 o                         
 -13  15   3      10061.04       8994.59       293.81 o                         
 -12  15   3      29818.51      30983.15       508.87 o                         
 -11  15   3       8264.15       7662.89       253.71 o                         
 -10  15   3       6899.46       6316.68       225.21 o                         
  -9  15   3       9448.51       8856.53       266.69 o                         
  -8  15   3       6644.77       6077.66       208.22 o                         
  -7  15   3      10496.31       9437.95       211.01 o                         
  -6  15   3        365.16         32.93        89.38 o                         
  -5  15   3       2282.53       1693.24       104.11 o                         
  -4  15   3       6339.44       4793.51       148.73 o                         
  -3  15   3        292.54         74.75        90.63 o                         
  -2  15   3       3721.38       3054.35       225.26 o                         
  -1  15   3       3084.49       2853.61       116.99 o                         
   0  15   3      32974.87      29928.25       394.35 o                         
   1  15   3        166.19        190.23        93.58 o                         
   2  15   3       7229.48       6684.42       165.26 o                         
   3  15   3      89184.25      93587.41       930.24 o                         
   4  15   3      15035.36      13610.44       238.33 o                         
   5  15   3      71463.02      68764.32       709.68 o                         
   6  15   3       2663.99       3173.17       188.13 o                         
   7  15   3     170434.62     169118.89      1972.05 o                         
   8  15   3         36.83          0.00       116.71 o                         
   9  15   3     123198.36     120645.22      1338.09 o                         
  10  15   3      14630.13      14335.58       294.19 o                         
  11  15   3      95949.29      94846.06      1191.29 o                         
  12  15   3          6.93          0.00       151.51 o                         
  13  15   3      76744.34      75466.05      1082.27 o                         
  14  15   3         47.32          0.00       164.33 o                         
  15  15   3      20099.04      19334.79       409.87 o                         
  16  15   3       5085.80       4430.62       306.48 o                         
  17  15   3       1397.27        781.68       219.11 o                         
  18  15   3      18719.80      17289.03       413.85 o                         
  19  15   3         36.93          0.00       197.21 o                         
  20  15   3      19071.36      19216.86       448.24 o                         
  21  15   3       3397.54       3174.70       252.86 o                         
  22  15   3      12460.56      13419.76       415.68 o                         
  23  15   3        160.05          0.00       231.16 o                         
 -23  16   3      45018.51      43715.36       740.45 o                         
 -22  16   3      10101.74       8896.95       340.81 o                         
 -21  16   3      35037.85      34103.35       617.37 o                         
 -20  16   3       2367.05       1798.98       235.24 o                         
 -19  16   3      21408.20      19931.49       464.11 o                         
 -18  16   3        273.41          0.00       198.77 o                         
 -17  16   3      26923.44      24813.95       492.65 o                         
 -16  16   3        343.99          0.00       184.62 o                         
 -15  16   3      13574.53      12286.25       355.88 o                         
 -14  16   3       2067.96       1441.88       193.57 o                         
 -13  16   3      38193.37      36814.63       749.67 o                         
 -12  16   3       2435.32       1989.92       240.18 o                         
 -11  16   3       4806.91       4003.93       202.28 o                         
 -10  16   3       1858.49       1520.09       168.96 o                         
  -9  16   3       5643.46       4702.93       204.31 o                         
  -8  16   3         93.80          0.00       174.43 o                         
  -7  16   3       5163.50       4483.58       198.10 o                         
  -6  16   3       1274.16       1139.61       114.64 o                         
  -5  16   3       3305.74       2625.70       123.49 o                         
  -4  16   3      12418.80      11555.91       223.10 o                         
  -3  16   3      22800.58      22823.68       302.21 o                         
  -2  16   3       6030.06       4887.19       138.62 o                         
  -1  16   3      34001.64      31575.09       372.97 o                         
   0  16   3        361.06          0.00        97.17 o                         
   1  16   3      73197.79      72731.59       714.02 o                         
   2  16   3       6053.15       5182.18       151.02 o                         
   3  16   3      96701.67      94212.98       942.11 o                         
   4  16   3      12976.88      12490.69       238.54 o                         
   5  16   3     154583.16     157794.53      1596.54 o                         
   6  16   3       5039.45       4964.32       194.30 o                         
   7  16   3      78739.41      76101.93       892.44 o                         
   8  16   3       5060.03       4869.32       183.01 o                         
   9  16   3      26549.41      25758.58       403.76 o                         
  10  16   3      31161.04      30847.87       508.61 o                         
  11  16   3       2632.45       2082.90       182.51 o                         
  12  16   3      26876.34      25929.73       464.77 o                         
  13  16   3        893.76        644.97       173.70 o                         
  14  16   3      27019.18      26636.16       512.04 o                         
  15  16   3        223.57          0.00       186.84 o                         
  16  16   3      10620.72       9420.40       309.85 o                         
  17  16   3       1490.27       1027.05       229.86 o                         
  18  16   3        792.98        416.81       204.52 o                         
  19  16   3       4090.09       3475.28       247.94 o                         
  20  16   3       2385.11       1752.26       237.62 o                         
  21  16   3      11643.38      11649.74       470.47 o                         
  22  16   3       6881.99       6266.43       300.30 o                         
 -23  17   3      13180.57      11367.76       389.55 o                         
 -22  17   3       1272.05       1479.59       268.84 o                         
 -21  17   3       4395.94       3608.56       273.63 o                         
 -20  17   3       3103.95       2827.07       254.64 o                         
 -19  17   3       2848.36       2067.71       239.40 o                         
 -18  17   3      12998.87      12389.76       391.11 o                         
 -17  17   3       4339.89       2926.46       237.54 o                         
 -16  17   3      12739.56      11841.75       359.16 o                         
 -15  17   3        226.24          0.00       182.68 o                         
 -14  17   3      12924.97      12772.06       364.16 o                         
 -13  17   3      15741.84      15149.62       373.62 o                         
 -12  17   3       1206.97        847.98       182.68 o                         
 -11  17   3       5152.21       4388.25       218.93 o                         
 -10  17   3      12642.67      12344.81       335.65 o                         
  -9  17   3       1867.74       1974.97       192.22 o                         
  -8  17   3       4310.46       3823.18       254.06 o                         
  -7  17   3      13552.93      13425.82       457.03 o                         
  -6  17   3      17621.98      17230.02       368.16 o                         
  -5  17   3      59875.34      58709.38       631.59 o                         
  -4  17   3      10451.48       9265.68       301.65 o                         
  -3  17   3      74053.86      71484.91       743.98 o                         
  -2  17   3      13138.56      11949.66       314.76 o                         
  -1  17   3     161683.86     166288.23      1515.69 o                         
   0  17   3      44982.75      44597.10       488.04 o                         
   1  17   3     128116.32     130830.02      1273.24 o                         
   2  17   3      36971.25      36106.70       437.39 o                         
   3  17   3      49109.22      47993.88       600.23 o                         
   4  17   3      92165.12      91828.33       943.55 o                         
   5  17   3      30037.83      31220.57       419.97 o                         
   6  17   3     148125.00     151145.77      1651.84 o                         
   7  17   3       2094.74       2285.96       158.19 o                         
   8  17   3      63968.09      64083.11       861.59 o                         
   9  17   3        227.58        237.39       162.67 o                         
  10  17   3      44725.43      44491.93       658.97 o                         
  11  17   3      38325.80      37397.44       591.34 o                         
  12  17   3      26862.54      25645.32       501.39 o                         
  13  17   3      43330.76      41935.52       649.59 o                         
  14  17   3      11186.71      10101.54       487.95 o                         
  15  17   3      45046.05      42980.25       671.14 o                         
  16  17   3         46.29          0.00       188.19 o                         
  17  17   3       5558.75       5276.84       263.40 o                         
  18  17   3       3961.51       3565.67       246.59 o                         
  19  17   3      11416.12      10529.10       354.34 o                         
  20  17   3      14590.47      14549.04       422.95 o                         
  21  17   3      10674.26       9216.68       347.71 o                         
  22  17   3      27703.67      27174.77       565.24 o                         
 -22  18   3        104.53         63.54       247.57 o                         
 -21  18   3       1364.76       1059.94       250.59 o                         
 -20  18   3       6586.99       6366.47       305.97 o                         
 -19  18   3      18358.49      17317.28       451.00 o                         
 -18  18   3       9218.75       7844.73       309.80 o                         
 -17  18   3      10096.99       9739.02       332.61 o                         
 -16  18   3      10665.45       9177.94       319.53 o                         
 -15  18   3       3925.37       3593.83       242.14 o                         
 -14  18   3       7338.67       6495.06       263.87 o                         
 -13  18   3         11.90          0.00       213.73 o                         
 -12  18   3       5326.14       5032.27       238.90 o                         
 -11  18   3       8236.51       6828.61       258.20 o                         
 -10  18   3       4462.97       3617.42       221.79 o                         
  -9  18   3      43245.96      40950.45       631.03 o                         
  -8  18   3      54909.45      57090.98       796.55 o                         
  -7  18   3      22592.97      21520.78       418.11 o                         
  -6  18   3      43856.03      45008.00       660.03 o                         
  -5  18   3      36515.93      35787.78       519.90 o                         
  -4  18   3      25872.43      24932.35       378.64 o                         
  -3  18   3      19040.99      18861.95       297.28 o                         
  -2  18   3       1664.76       1458.42       150.81 o                         
  -1  18   3         16.58        459.40       123.06 o                         
   0  18   3        356.04        375.74       119.88 o                         
   1  18   3      21147.06      22398.36       398.81 o                         
   2  18   3       4178.96       4068.09       152.68 o                         
   3  18   3      40012.49      38693.86       464.11 o                         
   4  18   3      42879.43      41451.53       519.29 o                         
   5  18   3      59434.80      58768.39       732.90 o                         
   6  18   3      24200.75      23626.99       398.06 o                         
   7  18   3      73552.73      73178.95       880.30 o                         
   8  18   3      30594.07      30038.61       513.07 o                         
   9  18   3      43966.10      42634.16       647.60 o                         
  10  18   3        196.62          0.00       172.10 o                         
  11  18   3      52047.58      51805.35       756.37 o                         
  12  18   3       2529.34       2121.71       209.31 o                         
  13  18   3       8937.09       8151.26       298.71 o                         
  14  18   3        964.03        347.36       238.57 o                         
  15  18   3       2319.21       1988.90       222.67 o                         
  16  18   3        800.92        588.52       210.03 o                         
  17  18   3        101.32          0.00       203.92 o                         
  18  18   3       1027.21        705.53       225.53 o                         
  19  18   3       4437.09       4072.16       274.24 o                         
  20  18   3        147.38          0.00       227.31 o                         
  21  18   3       2875.02       2814.72       276.32 o                         
 -22  19   3      16986.32      15836.96       480.73 o                         
 -21  19   3      15757.33      15466.65       462.57 o                         
 -20  19   3       7236.62       6787.62       319.39 o                         
 -19  19   3      21272.40      20745.57       497.24 o                         
 -18  19   3       2196.09       1665.56       242.85 o                         
 -17  19   3      31475.53      30299.58       575.66 o                         
 -16  19   3       2630.51       2531.77       243.05 o                         
 -15  19   3      29380.91      27666.23       533.45 o                         
 -14  19   3      11358.33      10854.56       357.24 o                         
 -13  19   3      11963.23      12202.92       369.98 o                         
 -12  19   3      38202.36      37479.30       616.95 o                         
 -11  19   3      33913.86      32797.95       562.16 o                         
 -10  19   3      14414.22      14257.68       376.73 o                         
  -9  19   3      68469.44      68607.42       934.84 o                         
  -8  19   3       1749.41       1523.44       194.10 o                         
  -7  19   3      98735.30      99084.79      1256.34 o                         
  -6  19   3       8657.74       8682.35       301.02 o                         
  -5  19   3     181032.39     178802.30      2117.06 o                         
  -4  19   3      49458.21      51488.72       628.76 o                         
  -3  19   3     145772.45     148618.19      1525.84 o                         
  -2  19   3      92348.79      95788.48      1025.66 o                         
  -1  19   3     189410.80     196601.78      1977.31 o                         
   0  19   3      91078.99      93500.02      1004.31 o                         
   1  19   3     101350.84     103953.31      1047.32 o                         
   2  19   3      78379.41      79356.47       829.82 o                         
   3  19   3      33740.04      34433.44       462.32 o                         
   4  19   3      43368.84      44977.89       602.44 o                         
   5  19   3      23858.57      24173.41       405.64 o                         
   6  19   3      15841.40      15586.21       407.83 o                         
   7  19   3        163.20          0.00       182.81 o                         
   8  19   3       5198.68       4678.06       232.38 o                         
   9  19   3        284.48         80.61       182.58 o                         
  10  19   3        111.35          0.00       213.27 o                         
  11  19   3        571.60        148.54       192.29 o                         
  12  19   3        229.42          0.00       190.91 o                         
  13  19   3       4204.00       3350.15       239.32 o                         
  14  19   3       6998.66       6461.71       280.91 o                         
  15  19   3         32.80          0.00       255.11 o                         
  16  19   3        491.62          0.00       216.74 o                         
  17  19   3        569.77          0.00       217.58 o                         
  18  19   3       3199.16       2908.70       263.22 o                         
  19  19   3         32.26          0.00       225.02 o                         
  20  19   3        169.43          0.00       238.80 o                         
  21  19   3        558.85        565.21       258.06 o                         
 -21  20   3      20237.19      20603.90       526.62 o                         
 -20  20   3      17550.07      17980.21       484.54 o                         
 -19  20   3      14977.87      14233.99       539.03 o                         
 -18  20   3      38577.29      37486.66       708.40 o                         
 -17  20   3      12414.15      12157.82       392.71 o                         
 -16  20   3      20893.69      19745.60       545.75 o                         
 -15  20   3       9199.73       8463.30       322.09 o                         
 -14  20   3      10653.90       9544.98       333.39 o                         
 -13  20   3       5691.87       4954.13       262.26 o                         
 -12  20   3       2317.17       1566.85       218.76 o                         
 -11  20   3       3268.37       2903.41       293.02 o                         
 -10  20   3       4373.89       4275.83       244.03 o                         
  -9  20   3          7.09          0.00       182.26 o                         
  -8  20   3      12318.38      12027.76       485.26 o                         
  -7  20   3       2364.98       2055.94       204.53 o                         
  -6  20   3      14764.43      13701.52       359.14 o                         
  -5  20   3       6344.92       6269.14       246.74 o                         
  -4  20   3       2555.10       2556.81       215.90 o                         
  -3  20   3      15870.36      17312.86       461.75 o                         
  -2  20   3       5635.61       6775.86       206.08 o                         
  -1  20   3      61925.26      68353.93       775.61 o                         
   0  20   3        190.70        791.58       139.53 o                         
   1  20   3     114946.98     120446.30      1265.41 o                         
   2  20   3       1922.32       2006.69       154.40 o                         
   3  20   3      62231.16      62756.14       728.73 o                         
   4  20   3      10702.44      11210.56       298.10 o                         
   5  20   3      13122.11      12837.17       315.25 o                         
   6  20   3      21933.86      21726.19       442.99 o                         
   7  20   3      18815.13      18787.57       483.27 o                         
   8  20   3        577.47        133.82       188.84 o                         
   9  20   3       4529.63       3653.16       231.37 o                         
  10  20   3       1513.70        815.89       205.20 o                         
  11  20   3       2304.22       2092.28       221.25 o                         
  12  20   3       6926.05       6587.18       377.72 o                         
  13  20   3       7178.94       6396.52       285.06 o                         
  14  20   3      14171.25      13126.89       442.24 o                         
  15  20   3      20619.19      19779.65       469.66 o                         
  16  20   3      16382.46      16362.53       442.68 o                         
  17  20   3       6767.49       6701.22       309.30 o                         
  18  20   3      22442.27      22639.15       517.06 o                         
  19  20   3        730.51        489.89       250.97 o                         
  20  20   3      16504.45      17165.38       481.59 o                         
 -20  21   3      11860.81      11363.84       405.84 o                         
 -19  21   3       1394.32       1113.11       266.64 o                         
 -18  21   3      19869.05      19796.23       497.07 o                         
 -17  21   3       3709.25       2871.65       274.09 o                         
 -16  21   3      11839.30      11001.30       372.59 o                         
 -15  21   3        542.98        210.46       230.88 o                         
 -14  21   3      15494.15      14392.26       414.73 o                         
 -13  21   3         94.29          0.00       213.73 o                         
 -12  21   3      14538.32      14218.33       404.49 o                         
 -11  21   3        344.54          0.00       206.59 o                         
 -10  21   3      23902.86      23397.93       482.32 o                         
  -9  21   3       5350.04       4628.16       251.44 o                         
  -8  21   3      71540.41      72852.20       995.28 o                         
  -7  21   3       1638.18       1569.73       208.56 o                         
  -6  21   3      55575.87      56826.99       881.91 o                         
  -5  21   3       2057.61       2072.07       222.14 o                         
  -4  21   3      59522.00      60707.43       918.53 o                         
  -3  21   3        124.77          0.00       168.83 o                         
  -2  21   3      28233.85      28917.63       461.86 o                         
  -1  21   3        118.18        666.23       145.29 o                         
   0  21   3      26003.22      25954.77       399.98 o                         
   1  21   3       4158.24       4420.19       193.71 o                         
   2  21   3      12880.66      13083.94       313.20 o                         
   3  21   3       7803.47       7990.72       272.72 o                         
   4  21   3       3304.03       3332.97       193.99 o                         
   5  21   3      24525.31      24251.27       470.94 o                         
   6  21   3      10434.01      10214.85       335.68 o                         
   7  21   3      40546.32      40624.13       647.66 o                         
   8  21   3      13141.07      13305.46       378.87 o                         
   9  21   3      74411.52      76760.88      1042.83 o                         
  10  21   3      12708.31      12277.20       432.83 o                         
  11  21   3      41396.33      40834.07       669.18 o                         
  12  21   3      15250.17      14630.88       414.75 o                         
  13  21   3      34992.79      34411.71       613.09 o                         
  14  21   3       2309.69       1651.74       245.35 o                         
  15  21   3       9597.13       8924.99       339.78 o                         
  16  21   3       3201.94       3326.25       275.38 o                         
  17  21   3       1087.74        725.29       252.43 o                         
  18  21   3      16121.83      16674.21       468.97 o                         
  19  21   3        702.84        423.61       262.91 o                         
 -19  22   3        293.26          0.00       256.59 o                         
 -18  22   3       8738.43       7720.02       344.82 o                         
 -17  22   3        174.04          0.00       245.47 o                         
 -16  22   3        725.99        231.95       249.16 o                         
 -15  22   3       1042.39        436.45       244.60 o                         
 -14  22   3       1033.52        292.91       236.67 o                         
 -13  22   3      12041.32      11493.89       419.95 o                         
 -12  22   3       6911.76       6847.81       329.16 o                         
 -11  22   3       6298.71       6209.13       290.30 o                         
 -10  22   3       9030.79       8599.81       320.29 o                         
  -9  22   3      17550.89      18318.56       441.96 o                         
  -8  22   3      11352.02      11107.10       396.58 o                         
  -7  22   3      20905.36      19968.85       480.56 o                         
  -6  22   3        423.62        515.10       215.37 o                         
  -5  22   3      38164.64      38172.61       678.66 o                         
  -4  22   3       5565.33       5420.83       270.77 o                         
  -3  22   3      19003.18      18667.82       564.70 o                         
  -2  22   3      15891.31      15579.55       347.58 o                         
  -1  22   3       1137.94        818.54       153.95 o                         
   0  22   3      43770.11      45480.25       581.36 o                         
   1  22   3       4956.89       5322.16       213.31 o                         
   2  22   3      96621.46     101113.30      1260.84 o                         
   3  22   3      17788.31      18353.37       404.39 o                         
   4  22   3      80969.00      84266.70      1202.10 o                         
   5  22   3      55547.46      59226.98       847.36 o                         
   6  22   3      25402.87      26812.93       514.86 o                         
   7  22   3      61802.48      63046.49       896.53 o                         
   8  22   3       7468.99       7464.80       290.57 o                         
   9  22   3      30249.54      31088.63       574.31 o                         
  10  22   3        319.00        108.22       216.41 o                         
  11  22   3      36487.24      37330.07       646.56 o                         
  12  22   3       4036.86       3793.58       269.74 o                         
  13  22   3       9023.71       9246.96       343.98 o                         
  14  22   3       8021.12       8137.67       329.52 o                         
  15  22   3       4938.97       5153.93       320.68 o                         
  16  22   3       8008.67       8010.38       340.58 o                         
  17  22   3      12502.87      13123.03       429.64 o                         
  18  22   3        650.90        196.91       261.48 o                         
 -18  23   3       2461.08       2526.67       299.21 o                         
 -17  23   3       5771.20       6077.72       330.69 o                         
 -16  23   3       8051.31       8215.76       349.60 o                         
 -15  23   3      10946.59      11188.87       383.80 o                         
 -14  23   3      20259.56      20330.55       568.11 o                         
 -13  23   3      12091.82      11714.44       384.55 o                         
 -12  23   3      24659.95      25104.77       533.20 o                         
 -11  23   3       3094.64       3007.54       307.01 o                         
 -10  23   3      18633.81      19242.27       535.58 o                         
  -9  23   3       7500.40       7170.35       325.03 o                         
  -8  23   3      25156.22      26607.76       577.02 o                         
  -7  23   3       3097.29       2638.70       264.19 o                         
  -6  23   3       1611.30        981.83       238.30 o                         
  -5  23   3       1707.86       1912.78       246.55 o                         
  -4  23   3      18018.37      18020.47       465.62 o                         
  -3  23   3       9134.28       9398.69       347.79 o                         
  -2  23   3      19635.99      20640.76       486.54 o                         
  -1  23   3      13784.29      14140.70       436.20 o                         
   0  23   3       5753.69       5938.83       267.07 o                         
   1  23   3      47335.29      50121.86       725.88 o                         
   2  23   3       1493.83       2798.02       213.39 o                         
   3  23   3      22661.03      24366.92       528.27 o                         
   4  23   3       5342.55       5978.97       288.30 o                         
   5  23   3       5477.60       5769.61       289.32 o                         
   6  23   3      17164.08      17973.47       470.80 o                         
   7  23   3         35.74          0.00       209.36 o                         
   8  23   3      31156.11      32440.06       589.85 o                         
   9  23   3       4048.68       3651.64       263.74 o                         
  10  23   3      59526.93      61838.67       910.14 o                         
  11  23   3       2389.17       2265.50       257.69 o                         
  12  23   3      46072.54      49481.76       786.02 o                         
  13  23   3      18522.44      19010.16       487.72 o                         
  14  23   3      43888.59      45225.70       757.30 o                         
  15  23   3      10646.49      11356.64       392.43 o                         
  16  23   3       6828.26       5836.18       330.55 o                         
  17  23   3      12265.70      12956.36       436.81 o                         
 -17  24   3       4057.44       3701.47       317.48 o                         
 -16  24   3        355.98         80.19       266.32 o                         
 -15  24   3       2522.06       1855.97       282.52 o                         
 -14  24   3        540.38        215.48       257.52 o                         
 -13  24   3         69.73          0.00       241.42 o                         
 -12  24   3       7278.87       7397.05       356.91 o                         
 -11  24   3         92.30          0.00       248.95 o                         
 -10  24   3      34046.45      34217.62       759.28 o                         
  -9  24   3        248.76         56.66       246.38 o                         
  -8  24   3      48959.14      51629.45       867.43 o                         
  -7  24   3       2263.00       2575.86       272.55 o                         
  -6  24   3      81330.39      84346.04      1236.48 o                         
  -5  24   3       1256.17       1189.33       241.80 o                         
  -4  24   3      18558.87      19461.08       489.62 o                         
  -3  24   3       1984.05       1614.02       244.92 o                         
  -2  24   3         81.55          0.00       223.97 o                         
  -1  24   3        114.48          0.00       299.35 o                         
   0  24   3       5120.98       4443.30       246.45 o                         
   1  24   3        402.07        597.31       306.16 o                         
   2  24   3      32591.29      34584.64       640.60 o                         
   3  24   3        184.96          5.46       225.48 o                         
   4  24   3      84719.55      91888.32      1318.17 o                         
   5  24   3       8381.44       9295.20       344.13 o                         
   6  24   3     110147.41     117787.73      1627.79 o                         
   7  24   3       3321.07       3829.38       289.36 o                         
   8  24   3     107212.18     114692.56      1603.75 o                         
   9  24   3        539.04        390.30       237.45 o                         
  10  24   3      41309.68      44459.45       735.70 o                         
  11  24   3       1378.74        866.17       251.49 o                         
  12  24   3      37234.96      39879.79       698.41 o                         
  13  24   3       9569.49       9632.09       372.07 o                         
  14  24   3      16782.22      17675.76       493.95 o                         
  15  24   3      16718.27      17704.67       498.57 o                         
  16  24   3       6363.82       6384.20       338.22 o                         
 -16  25   3         13.14          0.00       279.67 o                         
 -15  25   3      32695.86      34665.75       730.71 o                         
 -14  25   3        863.48        519.90       384.44 o                         
 -13  25   3      37369.73      40173.22       776.62 o                         
 -12  25   3         72.76          0.00       268.15 o                         
 -11  25   3      59534.96      63283.16      1027.19 o                         
 -10  25   3       7337.58       7105.39       352.63 o                         
  -9  25   3      40394.29      43611.83       791.94 o                         
  -8  25   3       5229.04       5537.58       327.14 o                         
  -7  25   3      59394.39      65393.37      1031.81 o                         
  -6  25   3      23539.14      24712.11       637.84 o                         
  -5  25   3      51586.94      54176.46       888.21 o                         
  -4  25   3      68410.58      73930.96      1192.86 o                         
  -3  25   3      31341.02      33657.42       654.30 o                         
  -2  25   3      83550.97      91309.94      1451.47 o                         
  -1  25   3      17288.51      17371.46       520.09 o                         
   0  25   3      37206.23      39411.65       946.41 o                         
   1  25   3       6975.93       6506.06       346.91 o                         
   2  25   3      56173.70      59532.89       937.71 o                         
   3  25   3       3572.25       3374.58       275.12 o                         
   4  25   3      21576.27      23528.23       543.19 o                         
   5  25   3       1407.64       1359.40       257.65 o                         
   6  25   3       1086.38       1419.48       259.35 o                         
   7  25   3       4908.69       4359.49       305.30 o                         
   8  25   3       3060.30       3227.02       296.04 o                         
   9  25   3       1165.15        652.42       271.25 o                         
  10  25   3      17299.21      18243.11       521.86 o                         
  11  25   3        805.94        541.41       276.77 o                         
  12  25   3       9526.58       9495.96       366.34 o                         
  13  25   3        140.76          0.00       262.16 o                         
  14  25   3      10709.00      11128.62       407.52 o                         
  15  25   3       5812.17       5961.26       342.62 o                         
 -15  26   3         18.25          0.00       302.30 o                         
 -14  26   3        180.33         28.66       296.89 o                         
 -13  26   3       1819.60       1607.23       310.63 o                         
 -12  26   3          3.03          0.00       294.25 o                         
 -11  26   3        844.64        550.93       285.02 o                         
 -10  26   3        665.63        691.18       278.93 o                         
  -9  26   3       4273.27       4485.72       330.08 o                         
  -8  26   3         88.14          0.00       262.70 o                         
  -7  26   3       1717.89       1293.86       277.08 o                         
  -6  26   3        169.83        570.68       264.03 o                         
  -5  26   3         33.58          0.00       249.71 o                         
  -4  26   3       8029.20       9468.62       365.89 o                         
  -3  26   3       1901.67       2243.89       306.19 o                         
  -2  26   3      20547.72      22815.45       599.20 o                         
  -1  26   3       4418.50       4515.30       379.95 o                         
   0  26   3      41621.11      43590.70      1217.79 o                         
   1  26   3       5057.43       4888.54       490.84 o                         
   2  26   3      51911.93      59356.35      1072.32 o                         
   3  26   3       5799.26       5678.63       355.93 o                         
   4  26   3      48072.02      52602.78       879.50 o                         
   5  26   3       6670.50       6476.07       463.66 o                         
   6  26   3      13936.94      13708.22       477.19 o                         
   7  26   3         85.03          0.00       394.25 o                         
   8  26   3       1652.79       1034.44       278.69 o                         
   9  26   3       1507.50       1376.64       296.35 o                         
  10  26   3        878.83        386.37       278.12 o                         
  11  26   3       9377.76       9211.93       397.19 o                         
  12  26   3      12642.54      13254.75       487.13 o                         
  13  26   3       4410.63       4659.28       352.58 o                         
  14  26   3      23210.94      25716.98       600.20 o                         
 -14  27   3      28820.79      30591.32       705.61 o                         
 -13  27   3      28279.57      31433.72       710.37 o                         
 -12  27   3      16288.75      17986.00       561.03 o                         
 -11  27   3      13107.75      13038.08       470.03 o                         
 -10  27   3      26098.10      29713.22       670.89 o                         
  -9  27   3      16202.45      16839.29       549.56 o                         
  -8  27   3      42183.67      46096.09       838.69 o                         
  -7  27   3       1071.35       1266.61       281.85 o                         
  -6  27   3      83721.46      92430.24      1363.66 o                         
  -5  27   3       4718.13       4826.68       330.08 o                         
  -4  27   3      84110.73      91912.67      1494.17 o                         
  -3  27   3       4079.77       4105.95       347.08 o                         
  -2  27   3      37817.95      43104.25      1334.28 o                         
  -1  27   3       9219.75       9225.35       586.19 o                         
   0  27   3      19072.26      21707.79       854.12 o                         
   1  27   3       2211.70       1837.26       433.01 o                         
   2  27   3       8219.43       8960.88       579.28 o                         
   3  27   3        889.69        561.70       292.07 o                         
   4  27   3         33.08        493.60       285.39 o                         
   5  27   3         97.75          0.00       257.79 o                         
   6  27   3       7935.04       8544.37       368.93 o                         
   7  27   3       4422.31       4382.19       429.20 o                         
   8  27   3      10992.72      11578.36       437.11 o                         
   9  27   3       3420.25       3143.33       324.48 o                         
  10  27   3      17226.59      18376.41       550.51 o                         
  11  27   3       1170.79        856.01       301.56 o                         
  12  27   3       2399.15       1841.79       323.28 o                         
  13  27   3       4734.50       5282.46       371.57 o                         
 -12  28   3       1548.19       1212.35       329.64 o                         
 -11  28   3       6645.40       7188.99       397.59 o                         
 -10  28   3       4957.43       5158.25       359.21 o                         
  -9  28   3       6904.11       7027.49       379.88 o                         
  -8  28   3       4681.51       5309.00       352.23 o                         
  -7  28   3       6752.44       7059.72       370.79 o                         
  -6  28   3       4312.74       5545.03       533.62 o                         
  -5  28   3      28696.28      30194.69       725.68 o                         
  -4  28   3       4633.79       5728.58       380.92 o                         
  -3  28   3      16605.61      17604.07       791.22 o                         
  -2  28   3         37.57       1259.81      1000.91 o                         
  -1  28   3       9066.98       9375.39       598.95 o                         
   0  28   3       8493.25       9325.84       604.83 o                         
   1  28   3       1379.54       1334.55       446.33 o                         
   2  28   3      31672.29      35923.34      1128.09 o                         
   3  28   3         68.32          0.00       346.97 o                         
   4  28   3      49204.23      54101.58      1038.68 o                         
   5  28   3       4635.55       5308.82       384.48 o                         
   6  28   3      61663.94      67884.23      1084.94 o                         
   7  28   3       5836.83       6039.59       362.52 o                         
   8  28   3      20176.74      22233.69       591.75 o                         
   9  28   3      19567.92      21067.54       586.99 o                         
  10  28   3      13535.74      13399.61       494.42 o                         
  11  28   3      12979.64      14333.11       520.77 o                         
 -10  29   3      15851.80      17827.68       569.01 o                         
  -9  29   3       9302.48      10479.44       434.79 o                         
  -8  29   3       9506.67      11022.22       449.13 o                         
  -7  29   3       9396.97      11269.47       484.37 o                         
  -6  29   3        601.04        295.88       326.61 o                         
  -5  29   3       5472.41       6279.49       411.60 o                         
  -4  29   3       8218.51       8914.56       624.47 o                         
  -3  29   3       1795.54       1730.58       477.06 o                         
  -2  29   3       4088.52       4457.87       528.18 o                         
  -1  29   3         96.53          0.00       427.06 o                         
   0  29   3      13385.92      13333.41       770.80 o                         
   1  29   3         52.02         52.04       445.78 o                         
   2  29   3      18874.67      21696.00       905.14 o                         
   3  29   3        882.10        438.92       452.57 o                         
   4  29   3       2573.09       3118.42       423.09 o                         
   5  29   3       1727.63       1431.36       342.30 o                         
   6  29   3        716.00       1059.09       337.69 o                         
   7  29   3       1061.80        559.23       302.42 o                         
   8  29   3      13619.75      15959.63       544.73 o                         
   9  29   3         30.52          0.00       308.75 o                         
  -8  30   3      12708.26      14652.97       589.70 o                         
  -7  30   3       1099.79       1209.54       368.19 o                         
  -6  30   3      11433.38      12629.69       515.84 o                         
  -5  30   3       3899.23       4422.99       566.51 o                         
  -4  30   3       2589.05       2381.97       529.10 o                         
  -3  30   3        881.61        186.77       464.28 o                         
  -2  30   3        682.52        380.45       464.28 o                         
  -1  30   3        345.56          0.00       438.71 o                         
   0  30   3       8428.94       8328.51       611.71 o                         
   1  30   3        308.70        378.72       465.33 o                         
   2  30   3      27488.06      32423.09      2019.86 o                         
   3  30   3       2741.57       2924.31       529.10 o                         
   4  30   3      38857.68      45388.62      1338.81 o                         
   5  30   3       6197.32       6515.30       496.03 o                         
   6  30   3      32592.62      37326.61       869.41 o                         
   7  30   3      18202.95      21428.11       687.35 o                         
  -4  31   3      17868.48      20597.47      1289.46 o                         
  -3  31   3         18.47        270.52       484.59 o                         
  -2  31   3      23836.48      27101.41      1039.25 o                         
  -1  31   3       1287.04       1884.04       516.35 o                         
   0  31   3      10646.32      12276.11       719.74 o                         
   1  31   3        165.88        157.44       471.32 o                         
   2  31   3       4392.87       5708.85       592.88 o                         
   3  31   3        154.03        342.65       649.24 o                         
 -26   0   4       4227.24       4810.24       428.84 o                         
 -24   0   4      65668.13      64535.93      1547.47 o                         
 -22   0   4     154765.47     157254.78      2639.79 o                         
 -20   0   4     164660.38     172748.47      2534.38 o                         
 -18   0   4     341110.81     358254.88      4951.08 o                         
 -16   0   4     180498.75     198706.78      5757.94 o                         
 -14   0   4      53885.62      57176.95      2361.49 o                         
 -12   0   4      12040.80      10973.21       326.77 o                         
 -10   0   4     147707.62     172744.94      2441.17 o                         
  -8   0   4      86989.23     103135.02      1730.91 o                         
  -6   0   4      75909.92      85095.70      1197.97 o                         
  -4   0   4     282650.31     328125.47      8197.61 o                         
  -2   0   4      15219.57      17463.18       244.61 o                         
   0   0   4     253639.98     279800.06      4517.55 o                         
   2   0   4      57355.36      57556.34       723.43 o                         
   4   0   4      82623.71      80983.21      1460.24 o                         
   6   0   4      51470.96      54759.79       912.29 o                         
   8   0   4      21541.39      22745.34       451.12 o                         
  10   0   4       1073.61        546.42       128.15 o                         
  12   0   4       7565.89       8296.93       314.81 o                         
  14   0   4       6286.03       5961.24       359.39 o                         
  16   0   4      12856.70      12618.79       503.59 o                         
  18   0   4       7998.93       9307.37       590.48 o                         
  20   0   4      20894.53      22545.90       820.57 o                         
  22   0   4      29922.58      32663.39       962.23 o                         
  24   0   4       7830.83       9851.19      1199.29 o                         
  26   0   4       6673.59       6564.54       793.52 o                         
 -27   1   4        421.56        460.91       256.73 o                         
 -26   1   4      11659.05      12671.72       454.88 o                         
 -25   1   4        301.07        378.00       229.50 o                         
 -24   1   4      15812.01      17759.80       491.47 o                         
 -23   1   4       5228.80       5469.06       472.97 o                         
 -22   1   4       4205.40       6193.85       387.57 o                         
 -21   1   4      10127.65      10880.53       435.78 o                         
 -20   1   4      29985.90      32617.83       960.96 o                         
 -19   1   4      73699.34      76602.80       839.66 o                         
 -18   1   4     106533.73     116615.57      2055.14 o                         
 -17   1   4     175712.36     186073.05      1859.02 o                         
 -16   1   4     343578.81     367825.78      3577.13 o                         
 -15   1   4     119272.59     128428.27      1230.91 o                         
 -14   1   4     301911.78     319443.62      2794.87 o                         
 -13   1   4     193600.67     207658.53      1835.52 o                         
 -12   1   4     381505.06     412257.84      3584.61 o                         
 -11   1   4     250329.34     280780.56      2454.43 o                         
 -10   1   4     325453.09     368981.22      3201.16 o                         
  -9   1   4     127858.16     148864.09      1475.74 o                         
  -8   1   4      35907.73      36984.39       361.83 o                         
  -7   1   4      94575.84     103709.11       924.09 o                         
  -6   1   4        702.88        847.84        60.50 o                         
  -5   1   4     121151.45     143393.66      1401.99 o                         
  -4   1   4        618.01        576.46        58.73 o                         
  -3   1   4       5799.99       6619.45        99.03 o                         
  -2   1   4      24445.48      25054.72       250.82 o                         
  -1   1   4         19.39        126.53        28.87 o                         
   0   1   4       1534.52       1330.42        40.90 o                         
   1   1   4      22555.67      21040.15       243.14 o                         
   2   1   4      75719.25      74830.63       666.04 o                         
   3   1   4       1999.61       2519.84        59.77 o                         
   4   1   4     115697.32     115636.76      1512.38 o                         
   5   1   4      31756.95      32790.63       407.75 o                         
   6   1   4     121537.02     122776.23      1379.84 o                         
   7   1   4         22.80         68.62        70.73 o                         
   8   1   4      44526.10      41948.49       520.10 o                         
   9   1   4       4435.79       4839.11       151.06 o                         
  10   1   4      28289.48      29538.82       406.14 o                         
  11   1   4       1411.75       1216.32       105.08 o                         
  12   1   4       3005.67       2961.89       255.66 o                         
  13   1   4       4872.13       5146.05       174.88 o                         
  14   1   4       2097.67       2368.58       341.46 o                         
  15   1   4      16377.00      16391.85       346.58 o                         
  16   1   4       6363.15       7579.98       293.86 o                         
  17   1   4      20561.64      21168.79       420.88 o                         
  18   1   4      50594.52      52690.89       716.59 o                         
  19   1   4      15751.46      17297.47       425.86 o                         
  20   1   4      62888.81      66362.94       962.93 o                         
  21   1   4       5172.15       5332.76       246.90 o                         
  22   1   4      43632.48      46357.69       845.34 o                         
  23   1   4       4011.00       4470.29       315.83 o                         
  24   1   4      21884.50      24040.45       704.51 o                         
  25   1   4       1943.34       2399.66       261.25 o                         
  26   1   4       5187.61       6190.18       541.86 o                         
 -27   2   4        180.42          0.00       241.44 o                         
 -26   2   4       2226.72       2515.89       330.59 o                         
 -25   2   4       1295.79       1543.46       248.34 o                         
 -24   2   4      24373.39      25077.73       527.09 o                         
 -23   2   4       9748.99      10744.19       400.80 o                         
 -22   2   4      47303.85      46746.52       746.91 o                         
 -21   2   4      18725.07      19657.58       481.23 o                         
 -20   2   4      18363.88      19741.24       357.20 o                         
 -19   2   4      34038.29      35260.27       495.60 o                         
 -18   2   4      86063.01      91356.35      1110.79 o                         
 -17   2   4      23747.76      25779.48       611.77 o                         
 -16   2   4      32920.68      34808.92      1664.05 o                         
 -15   2   4      12204.80      12361.21       369.41 o                         
 -14   2   4      21169.24      23878.57       804.34 o                         
 -13   2   4        924.47        873.97        97.00 o                         
 -12   2   4       1466.87       1040.11       161.30 o                         
 -11   2   4      16704.44      18769.70       328.50 o                         
 -10   2   4       4116.45       4688.29       137.02 o                         
  -9   2   4        532.27        787.96        63.58 o                         
  -8   2   4       4891.32       5149.52       146.08 o                         
  -7   2   4       5950.12       6007.87       146.75 o                         
  -6   2   4      44529.43      46301.73       481.49 o                         
  -5   2   4       1105.24       1114.90        68.47 o                         
  -4   2   4      25630.40      28467.96       308.38 o                         
  -3   2   4        418.93        576.92        37.99 o                         
  -2   2   4        429.15        572.02        31.77 o                         
  -1   2   4      21392.88      20137.31       196.04 o                         
   0   2   4      19270.72      19256.50       210.95 o                         
   1   2   4      37882.46      36422.36       694.60 o                         
   2   2   4      24121.29      24912.50       264.36 o                         
   3   2   4       1225.20       1099.73        37.37 o                         
   4   2   4        603.58       1063.64        48.62 o                         
   5   2   4       5239.51       6146.43       141.98 o                         
   6   2   4      72183.33      72661.65       729.76 o                         
   7   2   4      58540.31      58770.71       601.48 o                         
   8   2   4     215282.11     217600.97      2115.11 o                         
   9   2   4      19796.97      18287.65       279.29 o                         
  10   2   4     434141.56     453531.66      5442.06 o                         
  11   2   4      46749.86      46972.40       948.76 o                         
  12   2   4     374489.38     389736.50      4311.44 o                         
  13   2   4      27570.55      28765.85       423.10 o                         
  14   2   4     192557.17     196346.75      2446.07 o                         
  15   2   4      43086.49      43956.65       546.08 o                         
  16   2   4      82264.71      84971.72      1041.55 o                         
  17   2   4      23392.75      25226.69       378.42 o                         
  18   2   4      29606.22      34897.33       952.29 o                         
  19   2   4       9546.26      10087.93       313.85 o                         
  20   2   4         19.29       2151.17       667.27 o                         
  21   2   4       9403.10      10126.82       308.95 o                         
  22   2   4        287.81       1617.96       224.92 o                         
  23   2   4       1614.28       1994.28       213.02 o                         
  24   2   4      30592.57      31420.20       660.36 o                         
  25   2   4        395.28        903.55       248.66 o                         
  26   2   4      37899.54      40720.27       809.96 o                         
 -27   3   4        674.76       1196.07       258.90 o                         
 -26   3   4      35747.15      36012.82       744.20 o                         
 -25   3   4       2046.58       2447.93       369.63 o                         
 -24   3   4      48917.18      49912.32       805.29 o                         
 -23   3   4       1193.40       1130.68       210.44 o                         
 -22   3   4      60389.14      62211.75       853.57 o                         
 -21   3   4          1.22          0.00       178.34 o                         
 -20   3   4      21908.74      22867.50       422.02 o                         
 -19   3   4        779.66        905.90       138.64 o                         
 -18   3   4      23582.33      25377.48      1208.68 o                         
 -17   3   4       1334.46       1050.36       165.71 o                         
 -16   3   4       9670.78      10050.09       392.41 o                         
 -15   3   4       1235.39       1888.81       137.25 o                         
 -14   3   4        844.65        604.93        86.02 o                         
 -13   3   4         10.67          0.00        69.36 o                         
 -12   3   4      15719.31      17388.87       221.70 o                         
 -11   3   4       4877.98       6060.02       273.55 o                         
 -10   3   4      51397.03      56693.54       536.60 o                         
  -9   3   4       1144.27        964.53        70.35 o                         
  -8   3   4      51290.40      53756.01       528.84 o                         
  -7   3   4       6359.96       7185.70       122.81 o                         
  -6   3   4       5263.34       5403.00       110.25 o                         
  -5   3   4      65582.41      74548.38       745.06 o                         
  -4   3   4      26566.88      27323.08       279.59 o                         
  -3   3   4      13246.41      12639.94       149.11 o                         
  -2   3   4      72229.58      81460.84       722.74 o                         
  -1   3   4     101903.42     111057.09       976.80 o                         
   0   3   4     552152.00     586105.50      6063.91 o                         
   1   3   4     232932.67     243689.08      3001.76 o                         
   2   3   4       1877.91       1906.27        53.49 o                         
   3   3   4        753.03        750.28        41.29 o                         
   4   3   4       2885.03       4008.28        77.08 o                         
   5   3   4     128176.34     138922.94      1357.67 o                         
   6   3   4      95849.74     102625.90      1013.98 o                         
   7   3   4      18082.36      17712.13       221.47 o                         
   8   3   4      38630.66      38763.91       420.51 o                         
   9   3   4       1716.43       1722.84        85.20 o                         
  10   3   4      12207.91      10951.01       408.98 o                         
  11   3   4      12474.37      12410.66       198.88 o                         
  12   3   4      11908.58      11478.34       336.08 o                         
  13   3   4        892.47        656.30       159.80 o                         
  14   3   4      66473.63      69785.79       742.46 o                         
  15   3   4      24648.05      24929.22       348.49 o                         
  16   3   4     117926.20     120971.02      1239.03 o                         
  17   3   4       3977.80       4501.50       331.24 o                         
  18   3   4     204298.16     208475.44      2633.27 o                         
  19   3   4      31514.93      33727.46       610.27 o                         
  20   3   4     152695.33     154848.70      1826.51 o                         
  21   3   4      27063.61      28022.74       504.08 o                         
  22   3   4      41411.18      41474.70       684.99 o                         
  23   3   4       6603.97       7368.63       340.36 o                         
  24   3   4      19393.87      21061.08       546.92 o                         
  25   3   4       5023.95       5049.90       313.39 o                         
  26   3   4        164.76       1239.12       276.52 o                         
 -27   4   4         99.61        383.16       376.40 o                         
 -26   4   4       3280.90       4063.36       437.65 o                         
 -25   4   4         46.62        615.20       214.51 o                         
 -24   4   4      37524.16      37705.84       671.08 o                         
 -23   4   4         22.57        662.52       199.06 o                         
 -22   4   4     132138.20     134311.56      1640.09 o                         
 -21   4   4        253.65        355.76       174.14 o                         
 -20   4   4      40444.90      41102.10       613.67 o                         
 -19   4   4       4418.89       4790.59       198.27 o                         
 -18   4   4     169202.28     173628.55      1871.87 o                         
 -17   4   4       1880.16       1588.07       135.50 o                         
 -16   4   4      66110.02      68766.15       748.26 o                         
 -15   4   4         55.90         19.09        81.59 o                         
 -14   4   4       2178.40       1869.77       165.76 o                         
 -13   4   4       1029.31        975.63        76.15 o                         
 -12   4   4       8113.86       7519.19       215.21 o                         
 -11   4   4       2422.74       2153.59        78.53 o                         
 -10   4   4      27420.19      26596.44       304.18 o                         
  -9   4   4       1549.63       1519.22        72.64 o                         
  -8   4   4      76908.80      85323.45      1108.27 o                         
  -7   4   4      70058.23      72795.98       753.21 o                         
  -6   4   4      42913.03      43481.02       496.05 o                         
  -5   4   4      54532.19      61500.00       673.19 o                         
  -4   4   4      52591.98      54712.34       711.09 o                         
  -3   4   4      13133.62      12623.99       159.91 o                         
  -2   4   4      20691.72      23453.97       234.62 o                         
  -1   4   4      42517.25      44997.70       434.15 o                         
   0   4   4       7768.49       6917.16       144.13 o                         
   1   4   4      52075.25      50404.17       486.99 o                         
   2   4   4      14503.79      14753.92       175.63 o                         
   3   4   4       3616.06       3568.14        85.50 o                         
   4   4   4        938.67        970.54        62.08 o                         
   5   4   4      46441.78      45386.25       532.19 o                         
   6   4   4      13090.06      12169.89       171.68 o                         
   7   4   4     291620.38     309701.91      2988.48 o
[truncated: 1,995,760 more chars]
